# Supplementary material for: Microbial mineral colonization across a subsurface redox transition zone
Source: Front Microbiol. 2015 Aug 28;6:858. doi: 10.3389/fmicb.2015.00858 (PMC4551860; doi:10.3389/fmicb.2015.00858)
Supplement: Supplementary file 1 [file Data_Sheet_1.XLSX]

## Sheet: Sheet1
Table S1. OTU taxonomic assignments (97% sequence similarity) and numbers of hits to each OTU in the 16S rRNA gene amplicon libraries.
			3.24.Pre.Groundwater	3.24.Post.Groundwater	3.24.15	3.24.13	3.24.12	3.24.11	3.24.10	3.24.9	3.24.8	3.24.7	3.24.6	3.24.5	3.24.4	3.24.3	3.24.2	3.24.1		3.27.Pre.Groundwater	3.27.Post.Groundwater	3.27.15	3.27.13	3.27.12	3.27.11	3.27.10	3.27.9	3.27.8	3.27.7	3.27.6	3.27.5	3.27.4	3.27.3	3.27.2	3.27.1
#OTU ID	Sequence	QIIME Taxonomic Assignment (k = kingdon; p = phylum; c = class; o = order; f = family; g = genus, s = species)	3-24 Pre-Deployment Groundwater	3-24 Post-Deployment Groundwater	3-24 15.35 m (above RTZ) Sand+Biotite	3-24 15.58 m (above RTZ) Sand+Biotite	3-24 15.78 m (above RTZ) Sand Only	3-24 15.89 m (above RTZ) Sand+Biotite	3-24 16.00 m (above RTZ) Sand Only	3-24 16.12 m (above RTZ) Sand+Biotite	3-24 16.23 m (above RTZ) Sand Only	3-24 16.34 m (within RTZ) Sand+Biotite	3-24 16.52 m (within RTZ) Sand Only	3-24 16.64 m (within RTZ) Sand+Biotite	3-24 16.75 m (within RTZ) Sand Only	3-24 16.86 m (within RTZ) Sand+Biotite	3-24 16.98 m (within RTZ) Sand Only	3-24 17.09 m (below RTZ) Sand+Biotite		3-27 Pre-Deployment Groundwater	3-27 Post-Deployment Groundwater	3-27 15.47 m (above RTZ) Sand+Biotite	3-27 15.70 m (above RTZ) Sand+Biotite	3-27 15.90 m (above RTZ) Sand Only	3-27 16.01 m (above RTZ) Sand+Biotite	3-27 16.12 m (above RTZ) Sand Only	3-27 16.24 m (above RTZ) Sand+Biotite	3-27 16.35 m (within RTZ) Sand Only	3-27 16.47 m (within RTZ) Sand+Biotite	3-27 16.64 m (within RTZ) Sand Only	3-27 16.76 m (below RTZ) Sand+Biotite	3-27 16.87 m (below RTZ) Sand Only	3-27 16.99 m (below RTZ) Sand+Biotite	3-27 17.10 m (below RTZ) Sand Only	3-27 17.21 m (below RTZ) Sand+Biotite
denovo0	TACGTAGGGGCAAGCGTTGTCCGGATTTATTGGGCGTAAAGCGCGTGTAGGCGGCCTTGCAGGTCCGTTGTGAAAACCCGAGGCTCAACTTCGGGACGTCGATGGAAACCGCAAGGCTAGAGTCCGGAAGAGGAGAGTGGAATTCCCGGTGTAGCGGTGAAATGCGCAGATATCGGGAAGAACACCCGTGGCGAAGGCGGCTCTCTGGGGCTGTCCTGACGCTGAGGCGCGAAAGCTGGGGGGAGCGAACAGGATTAGAAACCCCTAGTAGT	k__Bacteria; p__Actinobacteria; c__Thermoleophilia; o__Gaiellales; f__Gaiellaceae; g__; s__	0	1	0	0	0	0	0	0	0	0	0	0	0	0	0	0		0	0	0	0	0	0	0	0	0	0	0	0	0	0	0	0
denovo1	GACATAGGTGGCAAGCGTTATTCGGAATTACTAGGCGTAAAGCGCACGTAGGCGGATTTGTCAGTCAGGGGTGAAATCCCGGGGCGTCAACCTCGGAACTGCCTTTGATACAGCAAGTCTTGAGTTCGAGAGAGGTGGGTGGAATTCCTAGTGTAGAGGTGAAATTCGTAGATATTAGGAAGAACACCGGTGGCGAAGGCGGCCCACTGGCTCGATACTGACGCTGAGGTGCGAAAGCGTGGGGAGCAAACAGGATTAGAAA	k__Bacteria; p__Proteobacteria; c__Alphaproteobacteria; o__Rhizobiales; f__Hyphomicrobiaceae; g__Pedomicrobium; s__	0	0	0	0	0	0	0	0	1	0	0	0	0	0	0	0		0	0	0	0	0	0	0	0	0	0	0	0	0	0	0	0
denovo2	TACGTAGGGTGCGAGCGTTAATCGGAATTACTGGGCGTAAAGCGTGCGCAGGCGGTTTGGTAAGACAGGCGTGAAATCCCCGGGCTCAACCTGGGAACTGCGCTTGTGACTGCCTCACTAGAGTACGGCAGAGGGGGGTGGAATTCCACGTGTAGCAGTGAAATGCGTAGAGATGTGGAGGAACACCGATGGCGAAGGCAGCCCCCTGGGCCGATACTGACGCTCATGCACGAAAGCGT	k__Bacteria; p__Proteobacteria; c__Betaproteobacteria; o__Rhodocyclales; f__Rhodocyclaceae; g__Dechloromonas; s__	0	0	0	2	0	0	1	6	1	20	0	5	4	4	5	12		0	0	0	1	0	20	1	2	1	3	0	9	1	0	2	21
denovo3	TACGAAGGGAGCTAGCGTTGTTCGGAATCATTGGGCGTAAAGCGCACGTAGGCGGATGTGTCAGTCAGGGGTGAAATCCCGGAGCTCAACTTCGGAACTGCCTTTGATACAGCACGTCTTGAGTCCGGAAGAGGTGGGTGGAATTCCTAGTGTAGAGGTGAAATTCGTAGATATTAGGAAGAACACCGGTGGCGAAGGCGGCCCACTGGTCCGGTACTGACGCTGAGGTGCGAAAGCGTGGGGAGCAAACAGGATTAGATACCCCTGTAGT	k__Bacteria; p__Proteobacteria; c__Alphaproteobacteria; o__Rhizobiales; f__Hyphomicrobiaceae; g__Pedomicrobium; s__	1	0	0	0	1	0	0	0	1	1	0	0	0	0	0	0		0	0	0	0	0	0	0	0	0	0	0	0	0	0	0	0
denovo4	TACGTAGGGGGCAAGCGTTGTCCGGAATCATTGGGCGTAAAGAGCGCGTAGGCGGTCCGGTAAGTCTGCCGTGAAAGCCAGGGGCTCAACCCTTGGATGCCGGTGGATACTGTCGGGCTAGAGTCCGGAAGAGGCGAGTGGAATTCCTGGTGTAGCGGTGAAATGCGCAGATATCAGGAGGAACACCTATGGCGAAGGCAGCTCGCTGGGACGGTACTGACGCTGACGACGCGAAAGCTGGGGAGCAAACAGGATTAGAAACCCTGGT	k__Bacteria; p__Actinobacteria; c__Thermoleophilia; o__Solirubrobacterales; f__; g__; s__	0	4	0	0	0	0	0	0	0	0	0	0	0	0	0	0		0	0	0	0	0	0	0	0	0	0	0	0	0	0	0	0
denovo5	TACGTAAGGGGCAAGCGTTGTCCGGAATCACTGGGCGTAAAGCGCACGTAGGCGGTTTGGCAAGTCAGGGGTGCAAGCTCTAGGCCTAACCTGGAAATTGCCTCTGAAACTACCAAGCTTGAGGGTCAGAGGGGAAACTGGAATTCACGGTGTAGCGGTGAAATGCGTAGATATCGTGGAGAACACCCGTGGCGAAGGCGGGTTTCTGGCTGACAACTGACGCTGAGGTGCGAAAGCTA	k__Bacteria; p__Fusobacteria; c__Fusobacteria; o__; f__; g__; s__	4	0	0	0	0	0	0	0	0	0	0	0	0	0	0	0		0	0	0	0	0	0	0	0	0	0	0	0	0	0	0	0
denovo6	TACAGAGGGTGCAAACGTTGCTCGGAATCACTGGGCATAAAGCGCATGTAGGCGGTCTCCTAAGTCTGGTGTGAAATCCCTCGGCTCAACCGGGGAACTGCATTGGATACTGGGAGGCTTGAGAGTTGTAGGGGTGGACGGAACTCCAGGTGGAGCGGTGAAATGCGTAGAGATGTGGAGGAACACCGATGGCGAAGGCAGCCCCCTGGGCCGAATACTGACGCTCATGCACGAAAG	k__Bacteria	0	0	0	0	0	0	0	0	0	0	0	0	0	0	0	0		0	0	0	0	0	0	1	0	0	0	0	0	0	0	0	1
denovo7	GACAGAGGGTGCAAACGTTGTTCGGAATTACTGGGCGTAAAGCGCGTGTAGGCTGCTCTGCAAGTCGGATGTGAAAGCCCTGGGCTCAACCTAGGAAGTGCATTCGAAACTGCAGAGCTCGAGTCCTGGAGAGGATAGCGGAATTCTCGGTGTAGAGGTGAAATTCGTAGATATCGAGAGGAACACCGGTGGCGAAGGCGGCTATCTGGACAGTGACTGACGCTGAGACGCGAAAGCGTGGGGAGCAAACAGGATTAGATACCCTAGTAGT	k__Bacteria; p__Proteobacteria; c__Deltaproteobacteria; o__Myxococcales; f__Polyangiaceae; g__; s__	0	0	4	0	1	0	0	1	1	0	0	0	0	0	0	0		0	0	0	0	0	0	0	0	0	0	0	0	0	0	0	0
denovo8	TACAGAGGGTGCGAGCGTTATCCGGAATCACTGGGCGTAAAGGGTGTCGAGGCGGTCATGTTAGTCGTTTGTAAAATCCGTGGGCTCAACCTACGGCTCGCAAGCGAAACGGCATGACTCGAGGTTTGGAGAGGTGCGTGGAACTCACGGTGTAGGGGTGAAATCCGTTGATATCGTGGGGAACACCAAAGGCGAAGGCAGCGCACTGGCCAAAATCTGACGCTCACACACGAAAGCTAGGGTAGCGAACGGGATTAGAAACCCCAGTGT	k__Bacteria; p__OD1; c__ZB2; o__; f__; g__; s__	0	0	0	0	0	0	1	0	0	0	0	0	0	0	0	0		0	0	0	0	0	0	0	0	0	0	0	0	0	0	0	0
denovo9	TACGTAGGGGGCGAGCGTTGTCCGGATTTATTGGGCGTAAAGAGCTCGTAGGCGGTTCGATAAGTCGGATGTGAAATCTCCACGCTCAACGTGGAGGGGCCATTCGATACTGTCGTGACTCGAGTCCGGTAGGGGAGTGTGGAATTCCCGGTGTAGCGGTGAAATGCGCAGAGATCGGGAGGAACACCCGTAGCGAAGGCGGCACTCTGGGCCGGTACTGAC	k__Bacteria; p__Actinobacteria; c__Acidimicrobiia; o__Acidimicrobiales; f__EB1017; g__; s__	0	0	0	0	0	0	0	0	3	1	0	0	0	0	0	0		0	1	0	0	0	2	0	0	0	0	0	0	0	0	0	0
denovo10	TACGTAGGGACCCAAGCGTTGTTCGGATTTACTGGGCGTAAAGGGCGCGTAGGCGGCAGTTCAAGTCAGTTGTGAAATCTCCGAGCTTAACTCGGAACGGTCAACTGATACTGTTTTGCTAGAGTGCAGAAGGGGCAATCGGAATTCTTGGTGTAGCGGTGAAATGCGTAGATATCAAGAGGAACACCTGAGGTGAAGACGGGTTGCTGGGCTGACACTGACGCTGAGGCGCGAAAGCTAGGGTAGCAAACGGGATTAGATACCCGAGTAGT	k__Bacteria; p__Acidobacteria; c__Chloracidobacteria; o__; f__; g__; s__	0	0	0	0	0	0	0	0	0	0	0	0	0	0	0	0		0	2	0	0	0	0	0	0	0	0	0	0	0	0	0	0
denovo11	TACGGAGGGTGCGAGCGTTAATCGGAATTACTGGGCGTAAAGGGCGCGTAGGCGGCCGATCAAGTCAGATGTGAAAGCCCACGGCTTAACCGTGTGAAGTGCATCTGAAACTGGTCGGTTTGAGTATCGGAGAGGAAAGTGGAATTCCCGGTGTAGAGGTGAAATTCGTAGATATCGGGAGGAATACCGGTGGCGAAGGCGACTACCTGGACTGATACTGACACTGAGGTGCGAAAGCGTGGGGAGCAAACAGGATTAGATACCCCAGTAGT	k__Bacteria; p__Proteobacteria; c__Deltaproteobacteria; o__Desulfobacterales; f__Desulfobulbaceae; g__; s__	0	0	0	0	0	0	0	0	0	0	0	1	1	1	0	1		0	0	0	0	0	0	0	0	0	0	0	0	0	0	0	0
denovo12	TACGGAGGGAGCTAGCGTTGTTCGGAATTACTGGGCGTAAAGCGCACGTAGGCGGCGATTCAAGTCAGGGGTGAAAGGCCTGGGCTCAACCCGGGAATGGCCCTTGCGACTGACGCGCTCGAGTCCGGAAGAGGGTAGTGGAATTCCCAGTGTAGAGGTGAAATTCGTAGAGATTGGGAAGAACACCGGTGGCGAAGGCGGCTACCTGGTCCGTGACTGACGCTCATGTGCGAAAGCGTGGGGAGCAAACAGGATTAGATACCCGTGTAGT	k__Bacteria; p__Proteobacteria; c__Alphaproteobacteria	0	0	0	0	0	0	0	0	0	0	0	0	0	0	0	0		0	0	0	0	0	1	0	0	0	0	0	0	0	0	0	0
denovo13	TACGGAGGGTGCAAGCGTTATCCGGATTCACTGGGTTTAAAGGGTGCGTAGGTGGGTTGGTAAGTCAGTGGTGAAATCTCCAAGCTTAACTTGGAAACTGCCGTTGATACTATCAATCTTGAATCTCGTGGAGGTAAGCGGAATATGTCATGTAGCGGTGAAATGCTTAGATATGACATAGAACACCGATAGCGAAGGCAGCTTGCTACACGAGTATTGACACTGAGGCACGAAAGCGTGGGGATCAAACAGGATTAGAAACCCGTTGTAGT	k__Bacteria; p__Bacteroidetes; c__Sphingobacteriia; o__Sphingobacteriales; f__Chitinophagaceae	0	2	0	0	0	0	0	0	0	0	0	0	0	0	0	0		0	0	0	0	0	0	0	0	0	0	0	0	0	0	0	0
denovo14	TACAGAGGTCCCCGAGCGTTGTTCGGATTCACTGGGCGTAAAGGGTGCGTAGGTGGTTGGGTAAGTTTGAGGTGAAAGCTCCGGGCTCAACCCGGAAATTGCCTCGAAGACTATCTAACTAGAGGATTGGAGGGGAGACTGGAATTCTCGGTGTAGCAGTGAAATGCGTAGATATCGAGAGGAACACCAGTGGCGAAGGCGAGTCTCTGGACAATTCCTGACACTGAGGCACGAAAGCCAAGGGAGCAAACGGGATTAGATACCCGTGTAGT	k__Bacteria; p__Verrucomicrobia; c__[Pedosphaerae]; o__[Pedosphaerales]; f__R4-41B; g__; s__	0	0	2	0	0	0	4	2	2	1	0	0	0	0	0	0		0	0	1	1	0	0	0	0	0	0	0	0	0	0	0	0
denovo15	TACGAAGGGGGCTAGCGTTGCTCGGAATCACTGGGCGTAAAGGGTGCGTAGGCGGGTCTTTAAGTCAGGGGTGAAATCCTGGAGCTCAACTCCAGAACTGCCTTTGATACTGGGGATCTCGAGTCCGGGAGAGGTGAGTGGAACTGCGAGTGTAGAGGTGAAATTCGTAGATATCCGCAAGAACACCAGTGGCGAAGGCGGCTCACTGGCCCGGTACTGACGCTGAGGTGCGAAAGCGTGGGGAGCAAACAGGATTAGATACCC	k__Bacteria; p__Proteobacteria; c__Alphaproteobacteria; o__Rhizobiales	0	0	0	0	0	0	0	0	0	0	0	0	0	0	0	0		0	0	0	0	0	0	1	0	0	0	0	0	0	0	0	0
denovo16	TACGAAGGGGGCTAGCGTTGTTCGGAATTACTGGGCGTAAAGCGCATGTAGGCGGGTCGTTAAGTCGGGGGTGAAAGCCCAGAGCTCAACTCTGGAACTGCCTTCGATACTGGCGACCTGGACCCAAGGAGAGGCGAGTGGAATTGCGAGTGTAGAGGTGAAATTCGTAGATATTGTGAGGAACATCAGTTGCGAAGGCGGCTTTCTGGCCTGATCCTGACGCTGAGGCGCGAAAGTGTGGGGAGCAAAC	k__Bacteria; p__Proteobacteria; c__Alphaproteobacteria	0	0	0	0	0	0	0	0	0	0	0	0	0	0	0	0		0	0	1	0	0	0	0	0	0	0	0	0	0	0	0	0
denovo17	TACGTAGGGTGCGAGCGTTAATCGGAATTACTGGGCGTAAAGCGTGCGCAGGCGGTTGTGTAAGACAGGTGTGAAATCCCCGGGCTTAACCTGGGAACTGCATTTGAAACTAGGTCGCTAGAGTATGGCAGAGGGGGGTAGAATTCCACGTGTAGCAGTGAAATGCGTAGAGATGTGGAGGAATACCGATGGCGAAGGCAGCCCCTGGGTCAATACTGACGCTCATGCACGAAAGCGTGGGGAGCAAACAGGATTAGATACCCTTGTAGT	k__Bacteria; p__Proteobacteria; c__Betaproteobacteria	0	0	0	0	0	0	0	0	0	0	0	3	13	1	0	0		0	0	0	0	0	0	0	0	0	0	0	1	4	2	0	0
denovo18	TGCGGAGGATGCAAGCGTTATCCGGATTCATTGGGTTTAAAGGGTGCGCAGGCGGAATAATAAGTCAGTGGTGAAAGCCTACAGCTTAACTGTAGAACTGCCATTGATACTGTCATTCTTGAGTATTGTTGAGGTAGGCGGAATGTGTCATGTAGCGGTGAAATGCTTAGATATGACACAGAACACCGATCGCGAAGGCAGCTTACCAAGCAATAACTGACGCTCATGCACGAAAGCGTGGGGAGTCAAACAGGATTAG	k__Bacteria; p__Bacteroidetes	0	0	0	0	0	0	0	0	0	0	0	0	0	0	0	0		0	0	0	0	0	0	0	0	0	0	0	1	0	1	1	5
denovo19	TACGGAGGGTGCGAGCGTTGTTCGGAATTACTGGGCGTGAAGCGCGTGTAGGCGGCCGATTAAGTCAGAGGTGAAATCCCGGAGCTCAACTTCGGAACTGCCTTTGATACTGGCAATCTAGAGTCCGGAAGAGGTTAGTGGAATTCCCAGTGTAGAGGTGAAATTCGTAGATATTGGGAAGAACACCAGTGGCGAAGGCGGCTAACTGGTCCGGTACTGACGCTGAGGTGCGAAAGCGTGGGGAGCAAACAGGATTAGAAACCCTGGTAGT	k__Bacteria; p__Proteobacteria; c__Alphaproteobacteria	0	0	0	0	0	0	0	0	0	0	0	0	0	0	0	0		0	0	0	0	0	0	1	0	0	0	0	0	0	0	0	0
denovo20	TACGAGGGGGGCGAGCGTTATTCGGAATCACTGGGCGTAAAGCGTGCGTAGGCGGTTATGAAAGTTAGGTGTGAAAGCCCAGGGCTTAACCCTGGAATTGCACTTAAAACTACATGACTAGAATTCGGGAGAGGATAGCGGAATTTCCAGTGTAGCAGTGAAATGCGTAGATATTGGAGGGAACACCAGTGGCGTAAGCGGCTATCTGGACCGACATTGACGCTGAGGCACGAAAGCGTGGGGATCAAACAGGATTAGATACCCTTGTAGT	k__Bacteria; p__Proteobacteria; c__Alphaproteobacteria; o__BD7-3; f__; g__; s__	0	0	0	0	0	0	0	0	3	0	0	0	0	0	0	0		0	0	0	0	0	0	0	0	0	0	0	0	0	0	0	0
denovo21	TACGGAGGGTGCAAGCGTTAATCGGAATTACTGGGCGTAAAGCGCGCGTAGGCGGCTTGTTAAGTCGGATGTGAAATCCCCGGGCTCAACCTGGGAACTGCATTCGATACTGGCTGGCTAGAGTGTGGTAGAGGGAAGTGGAATTCCAGGTGTAGCGGTGAAATGCGTAGATATGCGGAGGAACACCGATGGCGAAGGCAATCCCCTGGGCCTGCACTGACGCTCATGCACGAAAGCGTGGGGAGCAAACAGGATTAGAAACCCTAGTAGT	k__Bacteria; p__Proteobacteria	0	0	0	0	0	0	0	0	0	0	0	0	0	0	0	0		0	0	0	0	1	1	0	0	0	0	0	0	0	0	0	0
denovo22	TACGTAGGGTGCAAGCGTTAATCGGAATTACTGGGCGTAAAGCGTGTGTAGGTGGTTGTGCAAGACAGATGTGAAATCCCCGGGCTTAACCTGGGAACTGCATTTGTGACTGCACGGCTAGAGTGTGTCAGAGGGGGGTAGAATTCCACGTGTAGCAGTGAAATGCGTAGATATGTGGAGGAATACCGATGGCGAAGGCAGTTTTTTGGGATAACACTGACGCTCATGCACGAAAGCGTGGGGAGCAAACAGGATTAGAAACCCTAGTAGT	k__Bacteria; p__Proteobacteria; c__Betaproteobacteria; o__Burkholderiales; f__Oxalobacteraceae	0	0	0	0	0	0	0	0	0	0	0	0	0	1	0	0		0	0	0	0	0	0	0	0	0	0	0	0	0	0	0	0
denovo23	TACAGAGGGTGCGAGCGTTAATCGGAATTACTGGGCGTAAAGCGCACGTAGTCGGCTTGTCAAGTCGGGTGTGAAATCCCCGGGCTCAACCTGGGAATGGCGCTTGTGACTGCAAAGCTGGAGTGCGGCAGAGGGGGATGGAATTCCGCGTGTAGCAGTGAAATGCGTAGATATGCGGAGGAACACCAATGGCGAAGGCAATCCCCTGGGCCTGCACTGACGCTCATGCACGAAAGCGTAGGGAGCAAACAGGATTAGATACCCTTGTAGT	k__Bacteria; p__Proteobacteria; c__Betaproteobacteria; o__Burkholderiales; f__Comamonadaceae	0	0	0	0	0	0	0	0	0	0	0	0	0	0	0	0		0	0	0	0	0	0	0	0	0	0	0	1	0	0	0	0
denovo24	GACAGAGGTGGCAAGCGTTGTTCGGATTTATTGGGTGTAAAGGGCAGGTAGGTGGCCGAGCAAGTCCGGTGTGAAATCCCAGGGCTCAACCCTGGAACTGCATTGGAAACTGCACGGCTTGAGTATCGGAGAGGTGAGGGGAATTCTCGGTGTAAGGGTGAAATCTGTAGATATCGAGAGGAACACCAGTGGCGAAGGCGCCTCACTGGCCGATTACTGACACTGAGCTGCGAAAGCTAGGGGAGCAAACAGGATTAGAAACCCTGGTAGT	k__Bacteria; p__OP3; c__koll11; o__; f__; g__; s__	0	0	0	0	0	0	0	0	0	0	0	0	0	0	0	0		0	0	0	0	0	0	1	0	0	0	0	0	0	0	0	1
denovo25	CACGAACCCGACAAACGTTATTCGGAATTATTGGGCTTAAAGGGTGCGTAGGCGGTGCGGTAAGTGAGGTGTGAAAGCCCTCGGCTCAACCGAGGAATTGCGCTTCATACTGCCGTACTGGAGGAAGACAGGGGTAAGCGGAACTGATGGTGGAGCGGTGAAATGCGTTGATATCATCAGGAACACCGGTGGCGAAAGCGGCTTACTGGGTCTTTTCTGACGCTGAGGCACGAAAGCTAGGGTAGCGAACGGGATTAGAAACCCTGGTAGT	k__Bacteria; p__Planctomycetes; c__Planctomycetia; o__Pirellulales; f__Pirellulaceae; g__; s__	10	1	3	0	0	0	0	0	0	0	0	0	0	0	0	0		0	6	0	0	2	0	0	0	0	0	0	0	0	0	0	0
denovo26	GACGAAGGGGGCTAGCGTTGTTCGGAATTACTGGGCGTAAAGCGCGTGTAGGCGGTTTTCCAAGTTGGGTGTGAAAGCCTTGGGCTTAACCCAAGAAATGCACTCAGTACTGGAAGACTAGAGGACCGGAGAGGATAGTGGAATTCCCAGTGTAGTGGTGAAATACGTAGAGATTGGGAAGAACACCAGTGGCGGAGGCGGCTTTCTGGACCGACACTGACGCTGAGGCGCG	k__Bacteria; p__Proteobacteria; c__Alphaproteobacteria; o__Rhodospirillales	0	0	0	0	0	0	0	0	1	0	0	0	0	0	0	0		0	0	0	0	0	0	0	0	0	0	0	0	0	0	0	0
denovo27	TACAGAGGGGCGAAGCGTTGTTCGGAATTACTGGGCGTAAAGGGCGCGTAGGCGGCCTCCTAAGTCGAACGTGAAATCCCTGGGCTCAACCCAGGAACTGCGTTCGATACTGGGAGGCTTGAATTCGGGAGAGGGATGCGGAATTCCAGGTGTAGCGGTGAAATGCGTAGATATCTGGAGGAACACCGGTGGCGAAGGCGGCATCCTGGACCGGCATTGACGCTGAGGCGCGAAAGCCA	k__Bacteria; p__Acidobacteria; c__Acidobacteria-6	1	0	0	0	0	0	0	0	0	0	0	0	0	0	0	0		0	0	0	0	0	0	0	0	0	0	0	0	0	0	0	0
denovo28	TACGGAGGGGGCTGCGTTGTTCGGAATTACTGGGCGTAAAGCGCACGTAGGCGGACTGGAAAGTTGGAGGTGAAATCCCAGGGCTCAACCTTGGAACTGCCTTCAAAACTCCCAGTCTAGAGTTCGAGAGAGGTGAGTGGAATTCCGAGTGTAGAGGTGAAATTCGTAGATATTCGGAGGAACACCAGTGGCGAAGGCGGCTCACTGGCTCGATACTGACGCTGAGGTGCGAAAGCGTGGGGAGCAAACAGGATTAGAAACCCTTGTAGT	k__Bacteria; p__Proteobacteria; c__Alphaproteobacteria; o__Rhodobacterales; f__Rhodobacteraceae	2	0	3	1	0	1	0	1	2	0	0	0	0	0	0	0		0	0	0	0	0	0	0	0	0	0	0	0	0	0	0	0
denovo29	GACGGACCGTACAAACGTTATTCGGAATTACTGGGCTTAAAGGGTGCGTAGGCGGCGGAGAAAGTTGGGTGTGAAATCCCTCGGCTTAACCGAGGAACTGCGCCCAATACTGCTTTGCTTGAGGGAGACAGAGGTAAGCGGAACTTAGGGTGGAGCGGTGAAATGCGTTGATATCCT	k__Bacteria; p__Planctomycetes; c__Planctomycetia; o__Pirellulales; f__Pirellulaceae; g__; s__	1	0	0	0	0	0	0	0	0	0	0	0	0	0	0	0		0	1	1	0	1	0	0	0	0	0	0	0	0	0	0	0
denovo30	TACGTAGGGGGCGAGCGTTGTTCGGATTTACTGGGCGTAAAGAGCGCGTAGGCGGCCGGATAAGTCCGTTGTGAAATCCCCCGGCTCAACCGGGGACCCGCTTCGGAAACTGTCCGGCTTGAGTCGCGGAGAGGAGAGCGGAATTCCCAGTGTAGCGGTGAAATGCGTAGATATTGGGAGGAACACCGGTGGCGAAGGCGGCTCTCTGGACGCGTACTGACGCTGAGGCGCGAAAGCTAGGGGAGC	k__Bacteria; p__NC10; c__12-24; o__MIZ17; f__; g__; s__	0	0	0	0	0	0	0	0	0	0	0	0	0	0	0	0		0	1	0	0	0	0	1	0	0	0	0	0	0	0	0	0
denovo32	GACAGAGGTGGCAAGCGTTGTTCGGATTTATTGGGTGTAAAGGGCAGGTAGGTTGCCTTGCAAGTCCGGTGTGAAATCCCAGGGCTCAACCCTGGAACTGCATTGGAAACTGCATGGCTTGAGTATCGGAGAGGTAAGGGGAATTCTCGGTGTAAGGGTGAAATCTGTAGATATCGAGAGGAACACCAGTGGCGAAGGCGCCTTACTGGCCGATTACTGACACTGAGCTGCGAAAGCAAGGGGAGCAAACAGGATTAGAACCGTA	k__Bacteria; p__OP3; c__koll11; o__; f__; g__; s__	0	0	0	0	0	0	0	0	0	0	0	0	0	0	0	0		0	1	0	0	0	0	0	0	0	0	0	0	0	0	0	0
denovo34	TACGGAGGGGGCTAGCGTTGTTCGGAATTACTGGGCGTAAAGCGCGCGCGGGCGGCATGGCAAGTCAGTGGTGAAAGGCCTGGGCTCAACCTGGGAATTGCCTTTGATACTGCCATGCTTGAGTAAGGGAGAGGGTGGTGGAATTCCCAGTGTAGAGGTGAAATTCGTAGATATTGGGAAGAACACCGGTTGCGAAGGCGGCCACCTGGCCCTTCACTGACGCTGAGGCGCGAAAGCGTGGGGAGCAAACAGGATTAGAAA	k__Bacteria; p__Proteobacteria; c__Alphaproteobacteria; o__Rhodospirillales; f__Rhodospirillaceae; g__; s__	0	1	0	0	0	0	0	0	0	0	0	0	0	0	0	0		0	0	0	0	0	0	0	0	0	0	0	0	0	0	0	0
denovo36	TACAGAGGGTGCAAGCGTTGCTCGGAATCATTGGGCGTAAAGGGCAAGTAGGTGGTCTCGTTTGTCTGAGGTGAAATCCCTGGGCTTAACCTAGGAACTGCCTCAGAAACGGCGAGACTGGAGTACTGGAGAGGGTCGCGGAATTCCCGGTGTAGCGGTGAAATGCGTAGATATCGGGAGGAACACCAGCGGCGAAGGCGGCTTTCTGGACCAATACTGACGCTGAGACGCGAAAGCGTGGGGAGCAAACAGGATTAGAAACCCTTGTAGT	k__Bacteria; p__Proteobacteria; c__Deltaproteobacteria	0	0	0	0	0	0	0	0	1	0	0	0	0	0	0	0		0	0	0	0	0	0	0	0	0	0	0	0	0	0	0	0
denovo37	TACGTAGGGGGCAAGCGTTGTCCGGAATCATTGGGCGTAAAGCGCGTGTAGGCGGTTTCGTAAGTCTGCTGTGAAAGTCGAAGGCTCAACCTTCGAGTGCCAGTGGATACTGCGAAACTAGAGTTCGGAAGAGGCAAGTGGAATTCCTGGTGTAGCGGTGAAATGCGCAGATATCAGGAGGAACACCAACGGCGAAGGCAGCTTGCTGGGACGACACTGACGCTGAGACGCGAAAGCGTGGGGA	k__Bacteria; p__Actinobacteria; c__Thermoleophilia; o__Solirubrobacterales	0	0	0	0	0	0	1	0	0	0	0	0	0	0	0	0		0	0	0	1	1	0	0	0	0	0	0	0	0	0	0	0
denovo38	TACGGAGGATCCAAGCGTTATCCGGATTCACTGGGTTTAAAGGGTGCGTAGGTGGGCAGGTAAGTCAGCGATGAAATCCCCGAGCTTAACTTGGGAACTGCCATTGATACTATCTATCTTGAATATTGTGAGTAAGCGGAATATGTCATGTAGCGGTGAAATGCTTAGATATGACATAGAACACCCATTGCGAAGGCAGCTTACTACGCATATATTGACGCGTGAGGCACG	k__Bacteria; p__Bacteroidetes; c__Sphingobacteriia; o__Sphingobacteriales; f__Chitinophagaceae; g__; s__	0	0	0	0	0	0	0	0	0	0	0	0	0	0	0	0		0	1	0	0	0	0	0	0	0	0	0	0	0	0	0	0
denovo39	GACGAAGGTGGCGAGCGTTGTTCGGAATCACTGGGCATAAAGCGCACGTAGGCGGCGGCGTAAGTCGGATGTGAAATCCCTCGGCCTAACCGAGGAACTGCGTCCGATACTGCGTTGCTTGGGGACCGAAAGGGTGCATGGAATTTCCGGTGGAGCGGTGAAATGCGTTGATATCGGAAGGAACGTCGGCGGCGAAAGCGGTACACTGGTTGGTTACCGACGCTGAGGTGCGAAAGCCAGGGGAGCAAACGGGATTAGAAACCCGAGTAGT	k__Bacteria; p__Planctomycetes; c__BD7-11; o__; f__; g__; s__	0	0	1	3	0	0	0	3	3	0	0	0	0	0	0	0		0	0	0	0	0	1	0	0	0	0	0	0	0	0	0	0
denovo40	TACAGAGGGTGCAAGCGTTAATCGGAATTACTGGGCGTAAAGGGTGCGTAGGTGGTGAATTAAGTTATCTGTGAAATCCCTGGGCTCAACCTGGGCAGGTCAGATAATACTGTTTTACTCGAGTATGGGAGAGGGTAGTGGAATTTCCGGTGTAGCGGTGAAATGCGTAGAGATCGGAAGGAACACCAGTGGCGAAGGCGGCTACCTGGCCCAATACTGACACTGAGGCACGAAAGCGTGGGGAGCAAACAGGATTAGAAACCCCTGTAGT	k__Bacteria; p__Proteobacteria; c__Gammaproteobacteria; o__Legionellales; f__Legionellaceae; g__Legionella; s__	0	0	0	0	1	0	0	0	0	0	0	0	0	0	0	0		0	0	0	0	0	0	0	0	0	0	0	0	0	0	0	0
denovo41	TACGGAGGGTGCAAGCGTTGTTCGGAATTACTGGGCGTAAAGCGCGCGTAGGCGGTTTGTTAAGTCAGATGTGAAAGCCCATGGCTCAACCATGGACGTGCATTTGAAACTGGCAGACTTGAGTATTGGAGGGGTGTGGATTCCGGTGTAGAGGTGAAATTCGTAGATATCGGGAGGAATACCGGTGGCGAAGGCGACCACCTGGCCAAATACTGACGCTGAGGTGCGAAAGCGTGGGGAGCAAACAGGATTAGATACCCCAGTAGT	k__Bacteria; p__Proteobacteria; c__Deltaproteobacteria; o__Desulfobacterales; f__Desulfobulbaceae; g__Desulfocapsa; s__	0	0	0	0	0	0	0	0	0	0	0	0	0	0	0	0		0	0	0	0	0	0	0	0	0	0	1	4	4	1	5	10
denovo42	TACGGAAGGTGCGAGCGTTAATAGGAATTACTGGGCGTAAAGCGCGCGTAGGCGGCTTGGTAAGTCAGGTGTGAAAGCCCCGGGCTCAACCTGGGAACTGCACTCGATACTGCCGGGCTGGAGTACGAGAGAGGGGGGTGGAACTCCAGGTGTAGCGGTGAAATGCGTAGAGATCTGGAGGAACACCGGTGGCGAAGGCGGCCCCCTGGTTCGATACTGACGCTGAGGTGCGAAAGCATGGGGAGCAAACAGGATTAGAAACCCGTGTAGT	k__Bacteria; p__Proteobacteria; c__Gammaproteobacteria; o__Alteromonadales; f__125ds10; g__; s__	0	0	0	0	1	0	0	0	0	0	0	0	0	0	0	0		0	0	0	0	0	0	0	0	0	0	0	0	0	0	0	0
denovo43	TACAGAGGTGGCAAGCGTTGTTCGGAATTACTGGGCGTAAAGGGCGCGTAGGCGGCCATCTAAGTCAGACGTGAAATCCCCCGGCTCAACCTGGGAACTGCGTCTGATACTAGGAGGCTAGAGTTTGGGAGAGGGATGTAGAATTCCAGGTGTAGCGGTGAAATGCGTAGATATCTGGGGGAACATCAGTGGCGAAGGCGGCTTCCTGGACCAACACTGACGCTGAGGCGCGAAAGCGTGGGGAGCAAACAGGATTAGATACCCGGGTAGT	k__Bacteria	0	0	0	0	0	1	0	0	0	0	0	0	0	0	0	0		0	0	0	0	0	0	0	0	0	0	0	0	0	0	0	0
denovo44	TACGTAGGTGGCAGGCGTTGTCCGGATTTACTGGGCGTAAAGGATGTGTAGGCGGATACTTAAGTGAGATGTGAAAGCCCCGGGCTCAACCTGGGGACTGCATTTCAAACTGGGTATCTAGAGTGCAGGAGAGGAAAGCGGAATTCCTAGTGTAGCGGTGAAATGCGTAGAGATTAGGAAGAACATCAGTGGCGAAGGCGGCTTTCTGGACTGT	k__Bacteria; p__Firmicutes; c__Clostridia; o__Clostridiales; f__Clostridiaceae; g__Clostridium; s__pasteurianum	0	12	0	0	0	0	0	0	0	0	0	0	0	0	0	0		0	6	0	0	0	0	0	0	0	0	0	0	0	0	0	0
denovo45	TACGTAGGGTGCAAGCGTTAATCGGAATTACTGGGCGTAAAGCGTGCGCAGGCGGTTTTTTAAGTCAGATGTGTAATCCCCGAGCTCAACTTGGGAACTGCATCTGAGACTGGAAGGCTAGAGTACTGGAGAGGGTGGTGGAATTCCTCGTGTAGCGGTGAAATGCGTAGAGATGAGGAGGAACACCAGTGGCGAAGGCGGCCACCTGGACAGTAACTGACGCTGAGGCGCGAAAGTGTGGGTAGCAAACAGGATTAGATACCCCGGTAGT	k__Bacteria; p__Acidobacteria; c__Holophagae; o__Holophagales; f__Holophagaceae; g__Geothrix; s__	0	0	0	0	0	0	0	0	0	0	0	0	0	0	0	0		0	0	0	0	0	0	0	0	0	0	0	0	0	0	0	3
denovo46	TACAGAGGGTGCGAGCGTTAATCGGATTTACTGGGCGTAAAGGGCGCGTAGGCGGTTTAATGAGTGTGATGTGAAAGCCCTGGGCTCAACCTAGGAAGTGCATCGCAAACGATTGAACTGGAGTATATGAGAGGGTGGTGGAATTTCCGGTGTAGCAGTGAAATGCGTAGAGATCGGAAAGAACGTCGATGGCGAAGGCAGCCACCTGGCATAATACTGACGCTGAGGCGCGAAAGCGTGGGGATCAAACAGGATTAGATACCCTTGTAGT	k__Bacteria; p__Proteobacteria; c__Gammaproteobacteria; o__Legionellales; f__Coxiellaceae; g__Aquicella; s__	0	0	0	0	0	0	0	0	0	0	0	0	0	0	0	0		0	0	0	3	0	0	0	0	0	0	0	0	0	0	0	0
denovo47	TACGGAGGGTGCAAGCGTTATCCGGAATCATTGGGTTTAAAGGGTCCGCAGGCGGATTTATAAGTCAGTGGTGAAAGCCTGATGCTTAACATCAGAACTGCCATTGATACTGTAAGTCTTGAATTCGATCGAAGTGGGCGGAATATGACATGTAGCGGTGAAATGCTTAGATATGTCATAGAACACCGATAGCGAAGGCAGCTCACTAGGTCTGGATTGACGCTCAGGGACGAAAGCGTGGGGAGCAAACAGGATTAGATACCCTGGTAGT	k__Bacteria; p__Bacteroidetes; c__Flavobacteriia; o__Flavobacteriales; f__Cryomorphaceae; g__; s__	0	0	0	3	2	0	0	0	0	0	0	0	0	0	0	0		0	0	0	0	0	0	0	0	0	0	0	0	0	0	0	0
denovo48	TACGGAGGATCCGAGCGTTATCCGGATTTATTGGGTTTAAAGGGTGCGCAGGCGGAATGGTAAGTCAGGGGTGAAATTCTACGGCTCAACTGTAGGCGTGCCTTTGATACTGCCAAACTAGAGTTAAGTTGAAGTGGGCGGAATGTGTTGTGTAGCGGTGAAATGCTTAGATATAACACAGAACACCGATCGCGAAGGCAGCTCACTAAACTTATACTGACGCTCATGCACGAAAGCGTGGGGATCAAACAGGATTAGAAACCCGGGTAGT	k__Bacteria; p__Bacteroidetes; c__Bacteroidia; o__Bacteroidales; f__; g__; s__	0	0	0	0	0	0	0	0	0	0	0	0	0	0	0	0		0	0	0	0	0	0	0	0	0	0	0	0	0	0	1	0
denovo49	TACGAAGGGTGCAAGCGTTACTCGGAATTACTGGGCGTAAAGCGTGCGTAGGCGGTTCGTTAAGTCCGATGTGAAAGCCCTGGGCTCAACCTGGGAACTGCATTGGAAACTGGCGGGCTGGAGTGCGGTAGAGGGTGGCGGAATTCCCGGTGTAGCAGTGAAATGCGTAGATATCGGGAGGAACATCCGTGGCGAAGGCGGCCACCTGGACCAGCACTGACGCTGAGGCACGAAAGCGTGGGGAGCAAACAGGATTAGAAA	k__Bacteria; p__Proteobacteria; c__Gammaproteobacteria; o__Xanthomonadales; f__Xanthomonadaceae	12	0	1	0	0	0	0	0	0	0	0	0	0	0	0	0		0	0	0	0	0	0	0	0	0	0	0	0	0	0	0	0
denovo51	TACGAAGGGGGCTAGCGTTGCTCGGAATTACTGGGCGTAAAGGGCGCGTAGGCGGATAGTTTAGTCAGAGGTAAAAGCCCAGGGCTCAACCTTGGAACTGCCTTTGATACTGGCTATCTTGAGTTCGGGAGAGGTGAGTGGAATGCCGAGTGTAGAGGTGAAATTCGTAGATATTCGGCGGAACACCAGTGGCGAAGGCGACTCACTGGCCCGATACTGACGCTGAGGCGCGAAAGCGTGGGGAGCAAAC	k__Bacteria; p__Proteobacteria; c__Alphaproteobacteria; o__Caulobacterales; f__Caulobacteraceae; g__Phenylobacterium; s__	0	0	3	6	2	2	3	5	11	5	1	0	1	1	1	0		0	6	1	2	0	0	3	1	1	2	0	1	2	0	1	0
denovo52	TACGTAGGGTGCAAGCGTTATCCGGAATCATTGGGCGTAAAGGGTGTGTAGGTGGTCGCATTAGTCTTTTGTTAAATTTCCCGGCTTAACCGGGAACCTGCGAAGGAAACGGTGCGACTAGAGGATGCAAGGGGTCTGCGGAACTCATAGTGTAGCGGTGAAATGCGTTGATATTATGGGGAACACCAAAAGCGAAGGCAGCAGACTAGGGCACTCCTGACACTGAAACACGAAAGCGTGGGTAGCGAATGGGATTAGATACCCCAGTAGT	k__Bacteria; p__OD1	0	0	0	0	0	0	0	0	0	0	0	0	0	0	0	0		0	1	0	0	0	1	0	0	0	0	0	0	0	0	0	0
denovo53	GACGGAGGAGGCTAGCGTTGTTCGGAATTACTGGGCGTAAAGCGCATGAAGGTGGTGAAGTAAGCCGGATGTGAAATCCCAGGGCTTAACCCTGGAAGTGCATCCGGGACTGCTTTGCTCGAGTCCGGAAGAGGAGGGCGGAATTCCCAGTGTAGAGGTGAAATTCGTAGATATTGGGAAGAACACCAGTGGCGAAGGCGACTACCTGGACTGATACTGACACTGAGGTGCGAAAGCGTGGGGAGCAAACAGGATTAGAAA	k__Bacteria; p__Proteobacteria	0	0	0	0	0	0	0	0	1	1	0	0	0	0	0	0		0	0	0	1	1	0	0	0	0	0	0	0	0	0	0	0
denovo54	TACGGAGGGTGCGAGCGTTAATCGGAATTACTGGGCGTAAAGGGCGCGTAGGCGGCTGATCAAGTCAGGTGTGAAAGCCCACGGCTTAACCGTGTGAAGTGCATCTGAAACTGGTCGGCTTGAGTATCGGAGAGGAAAGTGGAATTCCCGGTGTAGAGGTGAAATTCGTAGATATGCGAAGGAACACCAGAGGCGAAGGCGCCTTCCTGGGCAAGTATTGACGCTGAGGCGCGAAAGCGTGGGGATCAAACAGGATTAGAAACCCTAGTAGT	k__Bacteria; p__Proteobacteria	0	0	0	0	0	0	0	0	0	0	0	0	0	0	0	0		0	0	0	0	0	0	0	0	0	0	0	1	0	0	0	0
denovo55	TACGGAGGGGCAAGCGTTGTTCGGAATTACTGGGCGTAAAGGGCGTGTAGGCGGCCATTCAAGTCAGACGTGAAAGACCTGGGCTTAACCGAGGATGTGCGTATGATACTGGAAGGCTTGAGATCGGGAGAGGAAAGTAGAATTCCTAGTGTAGAGGTGAAATTCGTAGATATTAGGAGGAATACCAGTGGCGAAGGCGGCTTTCTGGACCGAATCTGACGCTGAGGCGCGAAAGCGTGGGGAGCAAAC	k__Bacteria	0	0	0	0	0	0	1	0	0	0	0	0	0	0	0	0		0	0	0	0	0	0	0	0	0	0	0	0	0	0	0	0
denovo56	TACGAAGGGAGCTAGCGTTGTTCGGAATAACTGGGCGTAAAGGGAGCGTAGGTGGATCTGCGCGTTAGATGTGAAAGCCCCGGGCTCAACCTGGGAATGGCATTTAATACGGCAGATCTAGAGTGCGAGAGGGGAAAGCGGAATGGCGAGTGGAGCAGTGAAATGCATTGAGATTCGCTAGAACACCAGAGGCGAAGGCGGCTTTCTGGCTCGTTACTGACACTAAGGCTCGAAAGCGTGGGGAGCAAACAGGATTAGAACC	k__Bacteria; p__Proteobacteria	0	0	0	0	0	0	1	0	0	0	0	0	0	0	0	0		0	0	0	0	0	0	0	0	0	0	0	0	0	0	0	0
denovo57	TACGGAGGATCCAAGCGTTGTCCGGATTCATTGGGTTTAAAGGGTGCGTAGGCGGGGCATTAAGTCAGAGGTGAAATCTTGCGGCTCAACCGTAAAATTGCCTTTGAAACTGGTATCCTTGAGTTCGGTTGAGGTGGATGGAATGTGTCATGTAGCGGTGAAATGCTTAGATATGACACAGAACACCAATTGCGAAGGCAGTCCACTAAGCCGACACTGACGCTGAGGCACGAAAGCGTGGGGAGCGAACAGGATTAGAAACCCGAGTAGT	k__Bacteria; p__Bacteroidetes	0	0	0	0	0	0	0	0	0	0	0	0	0	0	0	0		0	0	0	0	0	0	0	0	0	0	1	0	0	0	0	0
denovo59	GACGGACCGTGCGAACGTTATTCGGAATCACGTGGGACTTAAAGCGTGTGCAGGCGGCCCGGCACGTCCCTCGCTGAAACGCCCCCGGCTCAACCGGGGAAGGGGCGGGGATACGACCGGGCTGGAGGGGGGTAGGGGGAGCCGGAACTCACGGTGGAGCGGTGAAATGCGTTGAGATCGTGAGGAACGCCCGTGGCGAAAGCGGGCTCCTGGGCCCCGCCTGACGCTGAGACGCGAAAG	k__Bacteria; p__Planctomycetes; c__Planctomycetia; o__Gemmatales; f__Isosphaeraceae; g__; s__	0	0	0	0	0	0	0	0	0	0	0	0	0	0	0	0		1	0	0	0	0	0	0	0	0	0	0	0	0	0	0	0
denovo60	TACGAAGGGTGCAAGCGTTACTCGGAATTACTGGGCGTAAAGCGTGCGTAGGTGGTCGTTTAAGTCTGTTGTGAAAGCCCTGGGCTCAACCTGGGAACTGCAGTGGAAACTGGACGACTAGAGTGTGGTAGAGGGTAGCGGAATTCCTGGTGTAGCAGTGAAATGCGTAGAGATCAGGAGGAACATCCATGGCGAAGGCAGCTACCTGGACCAACACTGACACTGAGGCACGAAAGCGTGGGGAGCAAACAGGATTAGAAACCCTTGTAGT	k__Bacteria; p__Proteobacteria; c__Gammaproteobacteria; o__Xanthomonadales; f__Xanthomonadaceae; g__Stenotrophomonas; s__	15	0	0	0	1	0	0	1	1	0	0	0	0	0	0	0		13	209	5	1	0	0	1	1	0	0	2	0	1	0	2	6
denovo61	TACGAAGGTGGCAAGCGTTGTTCGGATTCACTGGGCGTACAGGGAGCGTAGGCGGTTGGGTAAGCCCTCCGTGAAATCTCCGGGCCTAACCCGGAAAGTGCAGAGGGGACTGCTCGGCTAGAGGATGGGAGAGGAGCGCGGAATTCCCGGTGTAGCGGTGAAATGCGTTGATATCGGGAGGAACACCAGTGGCGAAGGCGGATCTCTGGCCCGTTCCTGACGCTAAGGTGCGAAAGCTGGGGGAGCAAACCGGATTAGAAACCCTAGTAGT	k__Bacteria; p__Nitrospirae; c__Nitrospira; o__Nitrospirales; f__Nitrospiraceae; g__Nitrospira; s__	0	0	0	0	0	0	1	0	0	0	0	0	0	0	0	0		0	0	0	0	0	0	1	0	0	0	0	0	0	0	0	0
denovo62	TACGTAGGTGGCAAGCGTTGTCCGGATTTACTGGGTGTAAAGGGCGTGTAGCCGGGCTGACAAGTCAGATGTGAAATCCCGTGGCTCAACCACGGAACTGCATTTGAAACTGTCGGTCTTGAGTATCGGAGAGGCAGGCGGAATTCCTAGTGTAGCGGTGAAATGCGTAGATATTAGGAGGAACACCAGTGGCGAAGGCGGCCTGCTGGACGACAACTGACGGTGAGGCGCGAAAGCGTGGGGAGCAAACAGGATTAGATACCCCTGTAGT	k__Bacteria; p__Firmicutes; c__Clostridia; o__Clostridiales; f__Ruminococcaceae	0	0	0	0	0	0	0	0	0	0	0	0	0	0	0	0		3	0	0	0	0	0	0	0	0	0	0	0	0	0	0	0
denovo63	TACAGAGGCGGCAAGCGTTGTTCGGAATTATTGGGCGTAAAGAGCACGTAGGCGGCCTTGTAAGTCAGTTGTGAAAGCCTCCGCTTACGGTAAGAACAGCATCTGATACTGCAAGGCTAGAGTGCGGAAGGGGAGGAGTGGAACGTTACTGGTGGAGCGGTGAAATAGCGTAGATATCAGAAGGAACACCGGCGGCG	k__Bacteria; p__Planctomycetes; c__[Brocadiae]; o__Brocadiales; f__Brocadiaceae; g__; s__	0	0	0	0	0	0	0	0	0	0	0	0	0	0	1	0		0	0	0	0	0	0	0	0	0	0	0	0	0	0	0	0
denovo64	TACGTAGGGTGCGAGCGTTAATCGGAATTACTGGGCGTAAAGCGTGCGCAGGCGGTTTTGTAAGACAGGCGTGAAATCCCCGGCGTCAACCTGGGAATGGCGCTTGTGACTGCGAAGCTGGAGTGCGGCAGAGGGGGAGTGAATTCCGCGTGTAGCAGTGAAATGCGTAGATATGCGGAGGAACACCGATGGCGAAGGCAATCCCCTGGGCCTGCACTGACGCTCGTGCACGAAAGCGTGGGGAGCAAACAGGATTAGAAACCCCGGTAGT	k__Bacteria; p__Proteobacteria; c__Betaproteobacteria; o__Burkholderiales; f__Comamonadaceae	0	0	0	0	0	0	0	0	0	0	1	0	0	0	0	1		0	0	0	0	1	0	0	1	1	5	2	1	0	0	0	0
denovo65	TACGGAGGGTGCAAGCGTTGTTCGGAATTACTGGGCGTAAAGCGCGCGCAGGTGGTGTTGTAAGTCGGGTGTGAAATCCCTGGGCTTAACCCAGGACGTGCGCCTGATACTGCAACACTAGAATCTGGGAGAGGGATGTGGAATTCCTGGTGTAGAGGTGAAATTCGTAGAGATCAGGAGGAACACTCGTGGCGAAGGCGACATCCTGGACCAAGATTGACACTGAGGCGCGAAAGCGTGGGGAGCAAACAGGATTAGATACCCCTGTAGT	k__Bacteria; p__Proteobacteria	0	0	0	0	0	0	0	0	0	0	0	0	0	0	0	0		0	1	0	0	0	0	0	0	0	0	0	0	0	0	0	0
denovo66	TACGGAGGGTGCAAGCGTTGCTCGGAATTACTGGGCGTAAAAGGGCGTGTAGGCGGTTTCGTATGTCTGGCGTGAAAGCCCCGGGCGTCACCTCGGAGGTGCGTCGGAAACTGCGAGACTAGAGTCCCGGAGAGGGAGGTGGAATTCCAGGTGTAGCGGTGAAATGCGTAGATATCTGGAAGAACACCGGTGGCGAAAGCGGCCTCCTGGACGGTGACTGACGCTGAGACGCGAAAGCGTGGGGAGCAAACA	k__Bacteria; p__Proteobacteria; c__Deltaproteobacteria	0	0	0	0	0	0	0	0	0	0	0	0	0	0	0	0		0	0	0	0	0	1	0	0	0	0	0	0	0	0	0	0
denovo67	TACGTAGGGTGCAAGCGTTAATCGGAATTACTGGGCGTAAAGCGTGCGCAGGCGGTTGTGCAAGACAGATGTGAAATCCCCGGGCTTAACCTGGGAATGGCGATGGTGACTGCAAGGCTAGAGTTTGGCAGAGGGGGTAGAATTCCACGTGTAGCAGTGAAATGCGTAGAGATGCGGAGGAACACCGATGGCGAAGGCAGCCCCCTGGGTCAAGACTGACGCTCATGCACGAAAGCGTGGGGAGCAAACCAGGATTAGAAACCCTTGTAGT	k__Bacteria; p__Proteobacteria; c__Betaproteobacteria; o__Burkholderiales; f__Oxalobacteraceae; g__; s__	0	0	0	0	0	0	0	0	0	0	0	0	0	0	1	0		0	0	0	0	0	0	0	0	0	0	0	0	0	0	0	0
denovo68	TACGTAGGGTGCGAGCGTTAATCGGAATTACTGGGCGTAAAGCGTGCGCAGGCGGCTTTATAAGCCAGATGTGAAATCCCCGGGCTTAACCTGGGAACTGCATTTGGTAACTGTAAGGCTAGAGTGTAGCAGAGGGGGGTAGGAATTCCACGTGTAGCAGTGAAATGCGTAGATATGTGGAGGAATACCGATGGCGAAGGCAGCCCCTCGGGCTAACACTGACGCTCATGCACGAAAGCGT	k__Bacteria; p__Proteobacteria; c__Betaproteobacteria; o__Gallionellales; f__Gallionellaceae; g__Gallionella; s__	1	0	0	0	0	0	0	0	0	0	0	0	0	0	0	0		0	0	0	0	0	0	0	0	0	0	0	0	0	0	0	0
denovo70	TACGTAGGTGGCGAGCGTTGTTCGGATTCACTGGGCGTAAAGGGCGTGTAGGTGGTTTGGCAAGTCGAATGTGAAATCCCTTGGCTCAACCAAGGAAGTGCATTCGAAACTGCCGAGCTAGAGTTCGGGAGGGGAGAGCGGAATTCTCGGTGTAGCGGTGAAATGCGTAGAGATCGAGAAGAACACCAGCGGTGAAAGCGGCTCTCTAGACCGACACTGACACTGAGGCGCGAAAGCTGGGGGAGCAAA	k__Bacteria	2	0	0	0	0	0	0	0	0	0	0	0	0	0	0	0		0	0	0	0	0	0	0	0	0	0	0	0	0	0	0	0
denovo71	TACGGAGGTGGCAAGCGTTGTTCGGAATTATTGGGCTTAAAGCGCGTGTAGGCGGGACGGAAAGTGTCGGGTGAAAGCCCTCGGCTCAACCGAGGAATGGCCTGGCAAACTTCCGTTCTTGAGGCGGGCAGAGGTCGCTAGAACGACGGGTGGAGCGGTGAAATGCGTAGATATCCGTTGGAATGCCGGCGGCGAAAGCGGGCGACTGGGCCCGTCCTGACGCTGAGACGCGAAAGCGTGGGGAGCAAACAGGATTAGAAACCCCGGTAGT	k__Bacteria; p__Planctomycetes; c__Phycisphaerae; o__; f__; g__; s__	0	1	0	0	0	0	0	0	0	0	0	0	0	0	0	0		0	0	0	0	0	0	0	0	0	0	0	0	0	0	0	0
denovo72	TACGGAGGATCCCAAGCGTTATCCGGATTCATTGGGTTTAAGGGGTGCGTAGGCGGAATGATAAGTCAGTGGTGAAAGCCTGCAGCTTAACTGCAGAACTGCCATTGATACTGTCAATCTTGAGTACATTTGATGTGGGCGGAATGTGTCATGTAGCGGTGAAATGCTTAGATATGACACAGAACACCGATCGCGAAGGCAGCTCACAAAACTGTAACTGACGCTGAGGCACGAAAGCGTGGGTATCAAACAGGATTAGAAACCCTGGTAGT	k__Bacteria; p__Bacteroidetes; c__Sphingobacteriia; o__Sphingobacteriales; f__; g__; s__	0	0	7	5	1	7	0	0	6	10	3	1	0	0	0	0		0	0	0	1	0	0	1	1	1	8	2	0	0	0	0	0
denovo73	TACGGGGGGTGCAAGCGTTGTTCGGAATTATTGGGCGTAAAGAGCGTGTAGGCGGCCTGATGTGTCAGATGTGAAAGCCCTGGGCTTAACCCAGGAAGTGCATTTGAAACTGTCAGGCTTGAGTAGGGGAGAGGGAAGTGGAATTCCTGGTGTAGAGGTGAAATTCGTAGATATCAGGAGGAACACCGGTGGCGAAGGCGACTTCCTGGCCCTATACTGACGCTGAGACGCGAGAGCGTGGGTAGCAAACAGGATTAGAAACCCTGGTAGT	k__Bacteria; p__Proteobacteria; c__Deltaproteobacteria; o__Syntrophobacterales; f__Syntrophaceae	0	0	0	0	0	0	0	0	0	0	0	0	2	0	6	0		0	1	0	0	0	0	0	0	0	0	0	0	0	0	3	9
denovo74	GACGAACCGTACGAACGTTATTCGGAATCACTGGGCTTAAAGGGTGCGTAGGCGGTGCGGAAAGTTGGGTGTGAAATCCCTCGGCTCAACCGAGGAACTGCGCTCAAAACTACCGTGCTTGAGGGAGACAGAGGTGAGCGGAACTTAGGGTGGAGCGGTGAAATGCGTTGATATCCTAAGGAACACCGGTGGCGAAGGCGGCTCACTGGGTCTCTTCTGACGCTGAGGCACGAAAGCTAGGGTAGCGAACGGGATTAGATA	k__Bacteria; p__Planctomycetes; c__Planctomycetia; o__Pirellulales; f__Pirellulaceae	72	1	8	0	0	0	0	0	0	0	0	0	0	0	0	0		24	0	0	0	0	0	0	0	0	0	0	0	0	0	0	0
denovo75	TACGTAGGGTGCGAGCGTTAATCGGAATTACTGGGCGTAAAGCGTGCGCAGGTGGTTTTGTAAGACAGGCGTGAAAATCCCCGGGCGTCAACCTAGGGAACGTAGCGCTTGTGACTGCAAGGCGTAGAGTACGGCAGAGGGGGGTGGGAATTCCACGTGTAGCAGTGAAATAGCGTAGATATGCGGAGGAACACCAATGGCGAAGGCAAT	k__Bacteria; p__Proteobacteria; c__Betaproteobacteria	0	0	0	0	0	0	0	0	0	0	0	0	0	0	0	0		0	0	0	0	0	1	0	1	0	1	0	0	0	1	0	0
denovo76	GACGTAGGGGGCGAGCGTTGCCCGGATTTACTGGGCGTAAAGCGGGTGTAGGCGGCCGGGTAAGTCCCGTGTGAAAGCCCACGGCTCAACCGTGGGACGTCGCGGGAAACTGCCCGGCTTGAGGGCAGCAGAGGGTGGTGGAATTCCCGGTGTAGCGGTGAAATGCGTAGAGATCGGGAGGAACGCCAGTGGCGAAGGCGGCCACCTGGGCTGTCCCTGACGCTCAGA	k__Bacteria; p__GAL15; c__; o__; f__; g__; s__	0	1	0	0	0	0	0	0	0	0	0	0	0	0	0	0		0	0	0	0	0	0	0	0	0	0	0	0	0	0	0	0
denovo79	TACAGAGGGTGCGAGCGTTAATCGGAATTACTGGGCGTAAAGCGAGCGTAGGTGGCTTGATAAGTCAGATGTGAAAGCCCCGGGCTTAACCTGGGAACGGCATCTGATACTGTTAGGCTAGAGTAGGTGAGAGGAAGGTAGAATTCCAGGTGTAGCGGTGAAATGCGTAGAGATCTGGAGGAATACCGATGGCGAAGGCAGCCTTCTGGCATCATACTGACACTGAGGTTCGAAAGCGT	k__Bacteria; p__Proteobacteria; c__Gammaproteobacteria; o__Pseudomonadales; f__Moraxellaceae; g__Psychrobacter; s__pulmonis	1	0	0	0	0	1	0	0	0	0	0	0	0	0	0	0		0	0	0	0	0	0	0	0	0	0	0	0	0	0	0	0
denovo80	TACGAAGGGGCGTAGCGTTGCTCGGAAGTCACTGGGCGTAAAGGGTGCGTAGGCGGGTTTTAAGTTCAGAGGTGAAATCCTGGAGCTCAACTCCAGAACTGCCTTTGATACTGAGAATCTTGAGTACGGGAGAGGTGAGTGGAACTGCGAGTGTAGAGGTGAAATTCGTAGATATTCGCAAGAACACCAGTGGCGAAGGCGGCTCACTGGCCCGTAACTGACGCTGAGGCACGAAAGCGTGGGGAGCAAAC	k__Bacteria; p__Proteobacteria; c__Alphaproteobacteria; o__Rhizobiales; f__Bradyrhizobiaceae	0	0	0	1	0	0	0	0	0	0	0	0	0	0	0	0		0	0	0	0	0	0	0	0	0	0	0	0	0	0	0	0
denovo81	TACGTAGGATGCAAGCGTTAATCGGAATTACTGGGCGTAAAGCGTGCGCAGGCGGTTTTGTAAGACAGGCGTGAAATCCCCGGGCTCAACCTGGGAATGGCGCTTGTGACTGCAAAGCTGGAGTGCGGCAGAGGGGGATGGAATTCCGCGTGTAGCAGTGAAATGCGTAGAGATGTGGAGGAATACCGATGGCGAAGGCAGCCCCCTGGGCTAACACTGACGCTCATGCGCGAAAGCGTGGGGAGCAAACAGGATTAGAACT	k__Bacteria; p__Proteobacteria; c__Betaproteobacteria	0	0	0	0	0	0	0	0	0	0	0	0	0	0	0	0		0	0	0	0	0	0	0	0	0	0	0	0	1	0	0	0
denovo84	TACGGAGGGTGCAAGCGTTATCCGGATTCACTGGGTTTAAAGGGTGCGTAGGTGGGTTGGTAAGTCAGTGGTGAAATCTCCGAGCTTAACTTGGAAACTGCCATTGATACTATTAATCTTGAATACCGTGGAGGTCAGCGGAATATGTCATGTAGCGGTGAAATGCTTAGATATGACATAGAACACCAATTGCGAAGGCAGCTGGCTACACGAATATTGACACTGAGGCACGAAAGCGTGGGGATCAAACAGGATTAGAAACCCCTGTAGT	k__Bacteria; p__Bacteroidetes; c__Sphingobacteriia; o__Sphingobacteriales; f__Chitinophagaceae; g__; s__	0	0	14	1	8	5	5	2	6	3	0	0	0	0	0	0		0	0	3	0	1	2	0	0	0	0	0	0	0	0	0	0
denovo85	TACCAGCACCCCCGAGTGGTCGGGACGATTATTGGGCCTAAAGCATCCGTAGCCGGTACTGCAAGTCTTCCGTTAAATCCACCTGCTTAACAGTTGGGCTGCGGGGGATACTACAGCGCTAGGAGGCGGGAGAGGCAAGCGGTACTCAATGGGTAGGGGTAAAATCCGCTGATCCATTGAAGACCACCAGTGGCGAAGGCGGCTTGCCAGAACGCGCTCGACGGTGAGGGATGAAAGCTGGGGGGA	k__Archaea; p__Crenarchaeota; c__Thaumarchaeota; o__Nitrososphaerales; f__Nitrososphaeraceae; g__Candidatus Nitrososphaera; s__	0	36	0	0	0	0	0	0	0	0	0	0	0	0	0	0		0	22	0	0	0	0	0	0	0	0	0	0	0	0	0	0
denovo86	TACGGAGGGGCGAGCGTTGTCCGAAGTTACTGGCGTAAAGCGCGCGTAGGCGGGTTGGCAAGTCCGCTGTGAAAGCCCGAGGCTTAACCTCGGCGGGTCGGTGGAAACTGCCATTCTTGAGTGCGGAAGAGGGAAGTGGAATTCCTGGTGTAGCGGTGAAATGCGTAGATATCAGGAAGAACACCGGTAGCGAAGGCGGCTTCCTGGTCCGTAACTGACGCTGAGGCGCGAAAGCGTGGGGAGCAAACAGGATTAG	k__Bacteria	0	0	0	0	0	0	0	0	0	0	0	0	0	0	0	0		0	0	0	0	0	1	0	0	0	0	0	0	0	0	0	0
denovo87	TACGTAGGGGGCAAGCGTTGTCCGGAATCATTGGGCGTAAAGAGCGCGTAGGCGGTCCGGTAAGTCCGCTGTGAAAGTCAAGGGCTCAACCCTTGAAAGCCGGTGGATACTGCCGGGCTAGAGTCCGGAAGAGGCGAGTGGAATTCCTGGTGTAGCGGTGGAATGCGCAGATATCGGGAGGAACACCCGTGGCGAAGGCGGGTCCCTGGGACGGTACTGACGCTGAGACGCGAAAGCGTGGGGAGCGAACA	k__Bacteria; p__Actinobacteria; c__Thermoleophilia; o__Solirubrobacterales; f__; g__; s__	0	0	0	0	0	0	0	0	0	0	0	0	0	0	0	0		0	1	0	0	0	0	0	0	0	0	0	0	0	0	0	0
denovo89	TACAGAGGTCCCCGAGCGTTGTTCGGATTCACTGGGCGTAAAGGGTGCGTAGGTGGCTTGGAAAGTCTGATGTGAAATCTCGGAGCTCAACTCCGGAACGGCATTGGATACTACTGAGCTTGAGGTTCGGAGGGGAGACTGGAATTCTCGGTGTAGCAGTGAAATGCGTAGATATCGAGAGGAACACCGGTGGCGAAGGCGAGTCTCTGGACGGAATCTGACACTGAGGCACGAAAGCTAGGGGAGCAAACAGGATTAGAAACCCGAGTAGT	k__Bacteria; p__Verrucomicrobia; c__[Pedosphaerae]; o__[Pedosphaerales]	0	0	0	0	0	0	0	1	0	0	0	0	0	0	0	0		0	0	0	3	0	6	0	0	0	0	0	0	0	0	0	2
denovo90	TACGGAGGGTGCAAGCGTTATCCGGATTTACTGGGTTTAAAGGGTGTGTAGGCGGGCTTTTAAGTCTGGGGTGAAATCCCGAAGCTCAACTTCGGAACTGCCTTGGATACTATTAGCCTTGAATTCTGTTGAGGTTGGCGGAATATAACATGTAGCGGTGAAATGCATAGATATGTTATAGAACACCGATTGCGAAGGCAGCTAACTAAACAGACATTGACGCTGAGGCACGAAAGCGTGGGGATCAAACAGGATTAGAACC	k__Bacteria; p__Bacteroidetes; c__Sphingobacteriia; o__Sphingobacteriales; f__Chitinophagaceae; g__; s__	0	0	0	0	0	0	0	0	0	0	0	0	0	0	0	0		0	0	0	0	0	0	0	0	1	0	0	0	0	0	0	0
denovo91	GACGGAGGGTGCGAGCGTTGTCCGGAATCACTGGGCGTAAAGGGCGCGTAGGCGGCGCGAGGAGTCGGGGGTGAAAGTCCGGGGCTCAACCCCGGAACTGCATTCGAAACTGCTTTGCTAGAGTTCGGTAGAGGAGAGGGGAATTCCCGGTGTAAGGGTGAAATCTGTAGATATCGGGAGGAACACCAGTGGCGCAAGCGCCTCTCTGGGCCGATACTGACGCTGTGACACGAAAGCTAGGGGAGCAAACAGGATTAGAAACCCCAGTAGT	k__Bacteria	0	1	0	0	0	0	0	0	0	0	0	0	0	0	0	0		0	0	0	0	0	0	0	0	0	0	0	0	0	0	0	0
denovo92	GACAGAGGTGGCAAGCGTTGTTCGGATTTATTGGGTGTAAAGGGCAGGTAGGTGGTTATGCAAGTCCGGTGTGAAATCCCACGGCTCAACCGTGGAATGGCATTGGAAACTGCATGACTTGAGTATCGGAGAGGTGAGGGGAATTCTCGGTGTAAGGGTGAAATCTGTAGATATCGAGAGGAACACCAGTGGCGAAGGCGCCTCACTGGCCGATTACTGACACTGAGCTGCGAAAGCAAGGGGAGCAAACAGGATTAGAAACCC	k__Bacteria; p__OP3; c__koll11; o__; f__; g__; s__	0	2	0	0	0	0	0	0	0	0	0	0	0	0	0	0		0	1	0	0	0	0	0	0	0	0	0	0	0	0	0	0
denovo93	TACAGAGGGTGCAAGCGTTATTCGGAATTATTGGGCATAAAGCGCATGTAGGTGGTTTGATAAGTCTGATGTGAAATCCCCGGACTCAATTCGGGAAGTGCATTGGATACTGTCAGGCTAGAGTATGGGAGAGGTGAGCGGAATTCCAGGTGTAGAGGTGAAATTCGTAGATATCTGGAGGAACAACAGAGGCGAAGGCGGCTCACTGGACCATTACTGACACTGAGATGCGAAAGCGTGGGGAGCAAACAGGATTAGAAACCCTTGTAGT	k__Bacteria; p__Proteobacteria; c__Deltaproteobacteria; o__Syntrophobacterales; f__Syntrophaceae; g__; s__	0	0	0	0	0	0	0	0	0	0	0	0	0	0	0	0		0	0	0	1	0	0	0	0	0	0	0	0	0	0	0	0
denovo94	GACGTAGGGAGCAAGCGTTGTCCGGATTTACTGGGCGTAAAGCGCGCGTAGGCGGTCTGTTAAGTGAGAAGTGAAATCTCCGGGCTCAACTCGGAAACGTCTTTTCATACTGGCAGACTGGAGTGACGAAGAGGTGAGTGGAATTCCCGGTGTAGCGGTGAAATGCGTTGATATCGGGAGGAACACCCATGGCGAAGGCAGCTCACTGGTCGTCAACTGACGCTGAGGCGCGAAAGCGTGGGTAGCAAACAGGATTAGAAC	k__Bacteria; p__Armatimonadetes; c__[Fimbriimonadetes]; o__[Fimbriimonadales]; f__[Fimbriimonadaceae]; g__Fimbriimonas; s__	1	0	0	0	0	0	0	0	0	0	0	0	0	0	0	0		0	0	0	1	0	0	0	0	0	0	0	0	0	0	0	0
denovo95	TACGTAGGGTGCAAGCGTTAATCGGAATTACTGGGCGTAAAGCGTGTGTAGGCGGTTATGTAAGACAGAGGTGAAATCCCTGGGCGTCAATTTGGGTAACGTGCCTTTGTTGACTGCATAGCTAGAGTACGGCAGAGGGGAGTGGAATTCCGCGTGTAGCAGTGAAATGCGTAGATATGCGGAGGAACACCGATGGCGAAGGCAATCCCCTGGGCCGTGTACTGACGCTCATGCACGAAAGCGTGGGGAGCAAACAGGATTAGAAACCCGTGTAGT	k__Bacteria; p__Proteobacteria; c__Betaproteobacteria; o__Burkholderiales; f__Comamonadaceae	0	0	0	0	0	0	0	0	1	0	0	0	0	0	0	0		0	0	0	0	0	0	0	0	0	0	0	0	0	0	0	0
denovo96	TACGAAGGGGGCGTAGCGTTGTTCGGATTTACTGGGCGTAAAGCGCACGTAGGCGGATCGTTAAGTCGGATGTGAAATCCCTGGGCTCAACCTGGGAGCTGCATTCGATACTGGCGGACTCGAGTACGAGAGAGGGGGTGGAATTCCAGGTGTAGCGGTGAAATGCGTAGATATCTGGAGGAACACCAGTGGCGAAGGC	k__Bacteria; p__Proteobacteria	0	0	0	0	0	0	0	0	0	0	0	0	0	0	0	0		0	0	0	0	0	1	0	0	0	0	0	0	0	0	0	0
denovo97	TACGAAGGGTGCAAGCGTTAATCGGAATTACTGGGCGTAAAGCGTGCGCAGGCGGTGATGTAAGACAGATGTGAAATCCCCGGGCTCAACCTGGGAACTGCGTTTGTGACTGCATCACTCGAGTACGGCAGAGGGAGGTGGAATTCCGCGTGTAGCAGTGAAATGCGTAGATATGCGGAGGAACACCGATGGCGAAGACAGCCCCCTGGGATAACACTGACGCTCATGCACGAAAGCGTGGGGAGCAAACAGGATTAGAAACCCTAGTAGT	k__Bacteria; p__Proteobacteria; c__Betaproteobacteria	0	0	0	1	0	0	0	0	0	0	0	0	0	0	0	0		0	0	0	0	0	0	0	0	0	0	0	0	0	0	0	0
denovo98	TATGTAGGGTGCGAGCGTTAATCGGAATTACTGGGCGTAAAGCGCGCGTAGGTGGTTTGTTAAGTTGGATGTGAAATCCCCCGGGCGTCAACCTGGGAACGTGCATTCAAAACTAGACTGACTAGAGTATGGTAGAGGGTGGTGGAATTTCCTGTGTAGCGGTGAAATGCGTAGATATAGGAAGGAACACCAGTGGCGAAGGCGACCACCTGGACTAATACTGACACTGAGGTGCGAAAGCGTGGGGAGCAAACAGGATTAGAAACCCCCGGTAGT	k__Bacteria; p__Proteobacteria; c__Gammaproteobacteria; o__Pseudomonadales; f__Pseudomonadaceae	0	1	0	0	0	0	1	2	1	0	0	0	2	0	0	0		0	5	0	0	0	0	0	0	0	0	0	0	0	0	0	0
denovo100	TACGAAGGGTGCAAGCGTTAATCGGAATTACTGGGCGTAAAGCGCGTGTAGGCGGTTTCTTAAGTCTGATGTGAAAGCCCTGGGCTCAACCCAGGAAGTGCATTGGATACTGGGAGACTTGAATACGGGAGAGGGTAGTGGAATTCCTAGTGTAGGAGTGAAATCCGTAGATATTAGGAGGAACACCGGTGGCGAAGGCGGCTACCTGGACCGATATTGACGCTGAGACGCGAAAGCGTGGGGAGCAAACAGGATTAGAAACCCGTGTAGT	k__Bacteria; p__Proteobacteria; c__Deltaproteobacteria; o__Desulfuromonadales; f__Geobacteraceae; g__Geobacter	0	0	0	0	0	0	0	0	0	0	0	0	0	0	0	0		0	0	0	0	0	0	0	0	0	0	0	0	0	0	0	1
denovo101	TACGGAGGGTGCGAGCGTTAATCGGAATTACTGGGCGTAAAGGGCGCGTAGGCGGCTGATCAAGTCAGGTGTGAAAGCCCACGGCTTAACCGTGTGAAGTGCATCTGAAACTGGTCGGCTTGAGTATCGGAGAGGAAAGTGGAATTCCCAGTGTAGCGGTGAAATGCGTAGATATTGGGAGGAACATCGGTGGCGAAGGCGGCTCTCTGGACCGGTTCTGACGCTGAGGCGCGAAAGCGTGGGTAGCAAACAGGATTAGATACCCGGGTAGT	k__Bacteria	0	0	0	0	0	0	0	0	0	0	0	0	0	0	0	0		0	0	0	0	0	0	0	0	0	0	0	1	0	0	0	1
denovo102	TACGTAGGGTGCGAGCGTTAATCGGAATTACTGGGCGTAAAGCGTACGCAGGCGGTTTGTAAGACAGATGTGAAATCCCGGCGTCTAACCTGGGAACGTGCGTTGTTGACTGCAAGACTTGAGTGTGCAGAGGGGTGGATACTCGTGTAGCAGTGAATAGCGTAGAGATGTGGAGGAACACCGAT	k__Bacteria; p__Proteobacteria; c__Betaproteobacteria	0	0	0	0	0	0	0	0	0	0	0	1	0	0	0	0		0	0	0	0	0	0	0	0	0	0	0	0	0	0	0	0
denovo103	TACGGAGGGGGCTAGCGTTGTTCGGAATTACTGGGCGTAAAGCGCACGTAGGCGGCGATCTAAGTCAGAGGTGAAAGCCCGGGGCTCAACCCCGGAATAGCCTTTGAGACTGGATTGCTAGAATCCGGGAGAGGTGAGTGGAATTCCGAGTGTAGGGGTGAAATCCGTAGATATTCGGAGGAACACCAGTGGCGAAGGCGGCTTTCTGGACCAATACTGACGCTGAGACGCGAAAGCGTGGGGAGCAAACAGGATTAGAAACCCCAGTAGT	k__Bacteria; p__Proteobacteria; c__Alphaproteobacteria	0	0	0	0	0	0	0	0	0	0	0	0	0	1	0	0		0	0	0	0	0	0	0	0	0	0	0	0	0	0	0	0
denovo104	TACAGAGGGTGCGAGCGTTGTTCGGAATTATTGGGCGTAAAGCGCGAGTAGGCGGCTCTTTAAGTCTCCTGTGAAAGCCCCAGGCTCAACCTGGGAAGTGCGGGAGAAACTGGAGAGCTTGAGTGCCAGAGAGGGTGGCGGAATTCCCGGTGTAGAGGTGAAATTCGTAGATATCGGGAGGAACACCAGAGGCGAAGGCGGCCACCTGGAGGGTAACTGACGCTGAGACGCGAAAGCGTGGGGAGCAAACAGGATTAGATA	k__Bacteria; p__Proteobacteria; c__Deltaproteobacteria; o__Myxococcales	0	0	0	0	0	0	0	0	0	0	0	0	0	0	0	0		0	0	0	0	1	1	0	0	0	0	0	0	0	0	0	0
denovo106	TACGTAAGGGGCGAGCGTTGTTCGGATTGACTGGGTGTAAAGGGTCTGTAGGTGGTTCTGTAAGTCGGGCGTGAAATCCGGGAGCTTAACTCCCGAACTGCGCTCGATACTGCGGGACTTGAGTTTTGGAGAGGCAAGCGGAATTGACGGTGTAGCGGTGAAATGCGTAGAGATGCGGAGGAACACCGATGGCGAAGGCAGCCCCCTGGGAGTAACACTGACGCTCATGCACGAAAGCGTGGGGA	k__Bacteria	0	0	0	1	0	0	0	0	0	0	0	0	0	0	0	0		0	0	0	0	0	0	0	0	0	0	0	0	0	0	0	0
denovo108	GACGAACCCGTGCGAACGTTGTTCGGAATCACTGGGCGTAAAGGGCGCGCAGGCGGCTACGTAAGTCCGGCGTGAAATCCCATGGCTTAACTGTGGAACTGCGTCGGATACTGCGTTGGCTTGAGGACGGTAGAGGCTTTTGGAACTAGCGGTGTAGCGGTGAAATGCGCAGATATCGCTAGGAACGCCGGTGGCGAAGGCGGAAAGCTGGGCCGATCCTGACGCTGAGGCGCGAAAGCTAGGGGAGCGAACCGGATTAGAAACCCTGGTAGT	k__Bacteria; p__Actinobacteria; c__MB-A2-108; o__; f__; g__; s__	0	1	0	0	0	0	0	0	0	0	0	0	0	0	0	0		0	0	0	0	0	0	0	0	0	0	0	0	0	0	0	0
denovo109	GACGGAGGTGGCAAGCGTTGCTCGGAATCATTGGGTGTAAAGGGTTGGTAGGCGGTCATGCAAGTCCTGTTTGAAATCCTGGAGCTTAACTCCAGAACTGGGCAGGATACTACAAGACTCGAGGATCAGAGGGGAAGACGGAATTCCCGGTGTAAGGGTGAAATCTGTAGAGATCGGGAGGAACACCCGTGGCGAAGGCGGTCTTCTGGCTGATATCTGACGCTGATCAACGAAAGCGTGGGGAGCAAACAGGATTAGATACCCCGGTA	k__Bacteria	0	1	0	0	0	0	0	0	0	0	0	0	0	0	0	0		0	0	0	0	0	0	0	0	0	0	0	0	0	0	0	0
denovo110	AACGTAGGAGGCGAGCGTTATCCGGATTCACTGGGCGTAAAGCGCGTGCAGGCGGTTCGGTAAGTTGGGTATGAAATCTCCTGGCTTAACTAGGAGAGGTTATCCAATACTACCGGACTTGAGAGTGGTAGAGGAAGATGGAATTCCCGGTGTAGTGGTGAAATGCGTAGATATCGGGAGGAACACCAGTGGCGAAAGCGATCTTCTGGACCATTTCTGACGCTCAGACGCGAAAGCTAGGGTAGTAAACGGGATTAGAAACCCTGTAGTCCCTGAGAC	k__Bacteria; p__Chloroflexi; c__Anaerolineae; o__envOPS12; f__; g__; s__	0	0	0	0	0	0	0	0	0	0	0	0	0	0	0	0		0	0	0	0	0	0	0	0	1	0	0	0	0	0	0	0
denovo111	TACGTAGGGTGCGAGCGTTAATCGGAATTACTGGGCGTAAAGCGTGCGCAGGCGGTGACCCAAGTCAGATGTGAAAATCCCCCGGGCTCAACCTGGGGAACTGCATTTGAGACTGCAAAGCTAGAGTGTGGGCAGAGGGGGGTGGAATTCCACGTGTAGCAGTGAAATGCGTAGAGATGTGGAGGAACACCGATGGCGAACGGCAGCCCCCCTGGGCCAATACTGACGCTCATAGC	k__Bacteria; p__Proteobacteria; c__Betaproteobacteria; o__Rhodocyclales; f__Rhodocyclaceae	0	0	0	0	0	0	0	0	0	0	0	1	0	0	0	0		0	0	0	0	0	0	0	0	0	0	0	0	0	0	0	0
denovo112	TACGGAGGGTGCAAGCGTTAATCGGAATTACTGGGCGTAAAGCGCGCGTAGGCGGCTTGTTAAGTCGGATGTGAAACTCCCCGGGCTCGAACCTGGGAACTGCATTCGATACTGGCTGGCTAGAGTGTGGTAGAGGGAAGTGGAATTCCAGGTGTAAGTGGTGAAATGCGTAGATAGTCTGGGGGAACAGTCAGTGGCG	k__Bacteria; p__Proteobacteria; c__Gammaproteobacteria; o__PYR10d3; f__; g__; s__	0	0	0	0	0	0	1	0	0	0	0	0	0	0	0	0		0	0	0	0	0	0	0	0	0	0	0	0	0	0	0	0
denovo113	TACGTAGGGGGCAAGCGTTGTCCGGAGTTACTGGGCGTAAAGGGCGCGTAGGTGGCCCTGTTAGTCAGACGTGAAATCCCCAAGCTTAACTTGGGAACTGCGTCTGATACTGCAGGGCTCGAGTTCGGGAGAGGGATGTGGAATTCCAGGTGTAGCGGTGAAATGCGTAGATATCTGGAGGAACACCGGTGGCGAAGGCGGCATCCTGGACCGAAACTGACACTGAGGCGCGAAAGCTAGGGGGAGC	k__Bacteria; p__Acidobacteria; c__Acidobacteria-6; o__iii1-15; f__mb2424; g__; s__	0	1	0	0	0	0	0	0	0	0	0	0	0	0	0	0		0	0	0	0	0	0	0	0	0	0	0	0	0	0	0	0
denovo114	CACGTAGGATGCAAGCGTTATTCGGATTTACTGGGCGTAAAGCGCGTGTAGGCGGTTAGGAGAGTTGGATGTGAAAGCTCCCGGCTTAACTGGGAGAGGTCGTTCAAAACTTCCTGACTAGAGTTTGGTAGAGGAAAATGGAATTCCGGGTGTAGTGGTGAAATGCGTAGATATCCGGAGGAACACCAGTGGCGAAAGCGATTTTCTGGACCGATACTGACGCTCAGACGCGAAAGCTAGGGTAGCAAACGGAGTAGTATACCGGTACGT	k__Bacteria; p__Chloroflexi; c__Anaerolineae; o__Anaerolineales; f__Anaerolinaceae	0	0	0	0	0	0	0	0	2	0	0	0	2	0	2	0		0	0	0	0	0	0	0	0	0	0	1	0	0	0	0	0
denovo115	TACGTAGGGTGCAAGCGTTGTCCGGAATTATTGGGCGTAAAGAGCTCGTAGGCGGCTTGTCGCGTCTGCTGTGAAAACCCGAGGCTCAACCTCGGGCTTGCAGTGGGTACGGGCAGGCTAGAGTGCGGTAGGGGAGATTGGAATTCCTGGTGTAGCGGTGGAATGCGCAGATATCAGGAGGAACACCAATGGCGAAGGCAGATCTCTGGGCCAACACTGACGCTGAGACGCGGAAGCTAGGGTAGCAAACGGGATTAGATACCCCTGTAGT	k__Bacteria; p__Actinobacteria; c__Actinobacteria; o__Actinomycetales	0	0	0	0	0	0	0	1	0	0	0	0	0	0	0	0		0	0	0	0	0	0	1	0	0	0	0	0	0	0	0	0
denovo116	TACGTAGGGGGCAAGCGTTGTCCGGAATTACTGGGCGTAAAGCGCATGTAGGCGGGAGGGTGTGTCGAACGTGAAAGGCTGCGGCTCAACCGCAGAGCGCCGTTCGAAACTGCCCTTCTTGAGGGCCGAAGAGGAGAGTGGAATTCCCGGTGTAGCGGTGAAATGCGTAGAGATCGGGAGGAACACCCATGGCGAAGGCAGCTCTCTGGTCGGCCTCTGACGCTGAGATGCGAAAGCGTGGGGAGCGAACGGGATTAGAACCG	k__Bacteria	0	1	0	0	0	0	0	0	0	0	0	0	0	0	0	0		0	0	0	0	0	0	0	0	0	0	0	0	0	0	0	0
denovo117	TACGTAGGTGGCAAGCGTTGTCCGGATTTATTGGGCGTAAAGGGCGCGCAGGCGGTTCGTCAAGTCCGAGGTGAAATCTCCCGGCCTAACTGGGAGGGGTCTTCGGATACTGGCGGACTTGAGGAGAGCAGAGGTGAGCGGAATTCTCGGTGTAGTGGTGAAATGCGTAGATATCGAGAGGAACACCAGCGGCGAAGGCGGCTCACTGGGCTCCACCTGACGCTGAGGCGCGAAAGCGTGGGGAGCAAACCGGATTAGAAACCCGAGTAGT	k__Bacteria; p__Chloroflexi; c__TK17; o__S085; f__; g__; s__	0	0	0	1	0	0	0	0	0	0	0	0	0	0	0	0		0	0	0	0	0	0	0	0	0	0	0	0	0	0	0	0
denovo118	GACAGAGGGTGCAAACGTTGCTCGGAATTACTGGGCGTAAAGCGCGTGTAGGCGGATAGGTAAGTCAGATGTGAAATCCCTGGGCTCAACCCAGGAACTGCATTTGAAACTGCCTGTCTTGAGTAGTGGAGAGGGAAGCGGAATTCCTGGTGTAGAGGTGAAATTCGTAGATATCAGGAGGAACACCGGTGGCGAAGGCGGCTTCCTGGACACTTACTGACGCTGAGACGCGAAAGCGTGGGGAGCAAACAGGATTAGATACCCC	k__Bacteria; p__Proteobacteria; c__Deltaproteobacteria; o__Myxococcales; f__; g__; s__	0	0	0	0	1	0	0	0	0	0	0	0	0	0	0	0		0	0	0	0	0	0	0	0	0	0	0	0	0	0	0	0
denovo119	TACGAAGGGAGCAAGTGTTATTCGGATTAACTGGGCGTAAAGGGTGCGTAGGCGGTTTATTAAGTTAGTTGTTAAATTTCACTGCTTAACGGTGAGCGAGCAATTAATACTGATGAGCTAGAGGGTGGAAGAGAGGAGTGGAATTCTTGGAGTAGCGGTAAAATGCGTAGATCTCAAGAGGAACACCAATTGCGAAGGCAGCTCCTTGGTCCATACCTGACGCTGAAGTACGAAAGCGTGGGGAGCAAACAGGATTAGATACCCCGGTAGT	k__Bacteria; p__TM6	0	0	0	0	0	5	0	0	0	0	0	0	0	0	0	0		0	0	0	1	0	0	0	0	0	0	0	0	0	0	0	0
denovo120	GACGAACCGTCCCTAACGTTATTCGGATTCACTGGGCTTAAAGGGCGCGTAGGCTGTTTACCAAGTCCGGGGTGAAATCTTTCGGCTTAACCGGAAAAGTGCCTTGGATACTGGTGAACTCGAGGGAGGTAGGGGCATGTGGAACTTCCGGTGGAGCGGTGAAATGCGTTGATATCGGAAGGAACGCCGGTGGCGAAAGCGACGTGCTGGCCCTCTTCTGACGCTGAGGCGCGAAAGCTAGGGGAGCAAAC	k__Bacteria; p__Planctomycetes; c__Planctomycetia; o__Gemmatales; f__Gemmataceae; g__; s__	16	0	0	0	0	0	0	0	0	0	0	0	0	0	0	0		2	0	0	0	0	0	0	0	0	0	0	0	0	0	0	0
denovo122	TACGGAGGGAGCTAGCGTTGTTCGGAATTACTGGGCGTAAAGCGCACGTAGGCGGCGATTTAAGTCAGAGGTGAAAGCCCGGGGCTCAACCCCGGACTGCCTTTGAGACTGGATTGCTAGAATCTTGGAGAGGCGAGTGGAATTCCGAGTGTAGAGGTGAAATTCGTAGATATTCGGAGGAACACCGGTGGCGAAGGCGGCTATCTGGACCGATACTGACGCTGAGACGCGAAAGCGTGGGGAGCAAACAGGATTAGAAACCCGTGTAGT	k__Bacteria; p__Proteobacteria; c__Alphaproteobacteria; o__Sphingomonadales; f__Sphingomonadaceae; g__Sphingobium; s__xenophagum	0	0	0	0	0	0	0	0	0	0	0	0	0	1	0	0		0	0	0	0	0	0	0	0	0	0	0	0	0	0	0	0
denovo123	GACGAAGGATCCCAAGCGTTATCCGGATTTATTGGGTTTAAAGGGTGCGTAGGCGGATTGATAAGTCAGTGGTGAAAGCCTGTTGCTTAACAACAGAACTGCCATTGATACTGTCAATCTTGAATATGTTTGATGTGGGCGGAATATGACATGTAGCGGTGAAATGCTTAGATATGTCATAGAACACCGATTGCGAAGGCAGCTCACAAAGCCATTATTGACGCTGAGGCACGAAAGCTGGGGGATCAAAC	k__Bacteria; p__Bacteroidetes; c__Sphingobacteriia; o__Sphingobacteriales; f__; g__; s__	0	0	0	0	0	0	0	0	0	0	0	0	0	0	0	0		0	0	0	0	0	0	0	0	1	1	0	0	1	0	0	0
denovo124	TACGTAGGGTGCGAGCGTTAATCGGAATTACTGGGCGTAAAGCGTGCGCAGGCGGTGATGTAAGACAGATGTGAAATCCCCGGGCTCAACCTGGGAACTGCGTTTGTGACTGCATCACTCGAGTACGGCAGAGGGAGGTGGAATTCCGCGTGTAGCAGTGAAATGCGTAGATATCGGGAGGAATACCGGTGGCGAAGGCGACCACCTGGCCAAATACTGACGCTGAGGTGCGAAAGCGTGGGGAGCAAACAGGATTAGAAACCCGGGTAGT	k__Bacteria; p__Proteobacteria; c__Betaproteobacteria	0	0	0	0	0	0	0	0	0	0	0	0	0	0	0	1		0	0	0	0	0	0	0	0	0	0	0	0	0	0	0	0
denovo125	TACGGAGTGTGCAAGCGTTACTCGGAATCACTGGGCATAAAGCGTGCGTAGGCGGGTTTTCAAGTCGGTTGTGAAATCCCTCAGCTCAACTGAGGAACTGCATCCGATACTGTCTGTCTTGAGGACGGGAGGGGAGAGTGGAACTTCTGGTGGAGCGGTGAAATGCGTAGATATCAGAAGGAACGCCGGTGGCGAAAGCGACTCTCTGGCCCGTATCTGACGCTGAGGCACGAAAGCTTGGGTAGCAAACGGGATTAGAA	k__Bacteria; p__Planctomycetes; c__028H05-P-BN-P5; o__; f__; g__; s__	0	1	0	0	0	0	0	0	0	0	0	0	0	0	0	0		0	0	0	0	0	0	0	0	0	0	0	0	0	0	0	0
denovo126	TACGTAGGGGGCGAGCGTTGTCCGGAATTATTGGGCGTAAAGAGCGTGTAGGCTGTTCGGTAAGTCTGCCGTGAAAACCTGAGGCTCAACCTCGGGCGTGCGGTGGATACTGCCGGGCTAGAGGACGGTAGAGGCGAGTGGAATTCCTGGTGTAGCGGTGGAATGCGCAGATATCAGGAGGAACACCGATAGCGAAGGCAGCTCGCTGGGACGGAACTGACGCTGAGGCGCGAAAGCGTGGGGAGCGAACAGGATTAGATACCCGGGTAGT	k__Bacteria; p__Actinobacteria	0	1	0	0	0	0	0	0	0	0	0	0	0	0	0	0		0	0	0	0	0	0	0	0	0	0	0	0	0	0	0	0
denovo127	TACGTAGGTGGCAAGCGTTGTCCGGAATTATTGGGCGTAAAGCGCGCGCAGGCGGATTGGTCAGTCTGTCTTAAAAGTTCGGGGCTTAACCCCGTGATGGGATGGAAACTGCCAATCTAGAGTATCGGAGAGGAAAGTGGAATTCCTAGTGTAGCGGTGAAATGCGTAGATATTAGGAAGAACACCAGTGGCGAAGGCGACTTTCTGGACGAAAACTGACGCTGAGGCGCGAAAGCCAGGGGAGCGAACGGGATTAGAACTCCGGTAGT	k__Bacteria; p__Firmicutes; c__Clostridia; o__Clostridiales; f__Veillonellaceae; g__Veillonella; s__dispar	0	0	0	0	0	0	0	0	1	0	0	0	0	0	0	0		0	0	0	0	0	0	0	0	0	0	0	0	0	0	0	0
denovo128	TACGTAGGGAGCGAGCGTTGTCCGAATTCACTGGGCGTAAAGCGCGCGTAGGCGGGTTTTTAAGTTGGGGGTGAAATCCCGGAGCTCAACTCCGGAACTGCCTCCAAAACTGGAAGCCTTGAGGTATGGAGAGGGAAGTGGAATTCCTGGTGTAGCGGTGAAATGCGTAGATATCAGGAGGAACACCCGTGGCGAAGGCGGCTTCCTGGCCATATCCTGACGCTGAGGTGCGAAAGCTAGGGGAGCGAACGGGATTAGAAACCCTGGTAGT	k__Bacteria; p__Armatimonadetes; c__SJA-176; o__; f__; g__; s__	0	0	0	0	0	0	0	0	0	0	0	0	0	0	0	0		0	0	0	0	0	0	0	0	0	0	0	0	0	0	1	0
denovo129	GACAGAAGGGGCAAGCGTTGCTCGGAATCACTGGGCGTAAAGGGCGCGTAGGCGGGATGGCAAGTCGGTCGTGAAATCCTTCGGCTCAACCGAAGAACGTCGGCCGATACTGCCGTTCTTGAGGGATGCAGAGGAGACTGGAATTCCCGGTGTAGCGGTGAAATGCGTAGATATCGGGAGGAACACCAGTGGCGAAGGCGAGTCTCTGGGCTGTTACTGACGCTGAGGCGTGAAAGCCAGGGGAGCAAACGGGATTAGAAACCCTAGTAGT	k__Bacteria; p__Nitrospirae; c__Nitrospira; o__Nitrospirales; f__; g__; s__	0	1	0	0	0	0	0	0	0	0	0	0	0	0	0	0		0	0	0	0	0	0	0	0	0	0	0	0	0	0	0	0
denovo130	GACGAACCGTGCAAACGTTGTTCGGAATCACTGGGCTTAAAGGGCGCGTAGGCGGTGTGTTGAGTCGGTGGTGAAATACTTCGGCTCAACCGGAGAATTGCCGCCGAAACTGGCACGCTGGAGGGAGGTAGAGGTGCGTGGAACTTCCGGTGGAGCGGTGAGATGCGTTGATATCGGAAGGAACACCTGTGGCGAAGGCGGCGCACTGGACCTCTTCTGACGCTGAGGCGCGAAAGCTAGGGTAGCGAACGGGATTAGAAC	k__Bacteria; p__Planctomycetes; c__Planctomycetia; o__Gemmatales	2	0	0	0	0	0	0	0	0	0	0	0	0	0	0	0		0	0	0	0	0	0	0	0	0	0	0	0	0	0	0	0
denovo132	TACGTAGGGGGCAAGCGTTGTCCGGAATTACTGGGCGTAAAGGGAGCGTAGGCGGTCTTTTAAGTTAGATGTGAAATACCCGGGCTCAACTTGGGAGGTGCATCTAAAACTGGAGGACTTGAGTGCAGGAGAGGAAAGTGGAATTCCTAGTGTAGCGGTGAAATGCGTAGATATTAGGAGGAACACCAGTGGCGAAGGCGACTTTCTGGACTGTAACTGACGCTGAGGCTCGAAAGCGTGGGGAGCAAACAGGATTAGAAACCCCAGTAGT	k__Bacteria; p__Firmicutes; c__Clostridia; o__Clostridiales	0	0	0	0	0	0	0	0	0	0	0	0	0	0	0	1		6	0	0	0	0	0	0	0	0	0	0	0	0	0	1	0
denovo133	TACGGAGGGTGCAAGCGTTAATCGGATTTACTGGGCGTAAAGCGCACGTAGGTGGTTTGTTAAGTCGGATGTGAAATCCCCGGGCTCAACCTGGGAGCGGCATTCGATACTGGCAAACTGGAGTACGAGAGAGGGGGGTGGAACTCCAGGTGTAGCGGTGAAATGCGTAGAGATGTGGAGGAACACCGATGGCGAAGGCAGCCCCCTGGGCCAATACTGACGCTCATGCACGAAAGCGTGGG	k__Bacteria; p__Proteobacteria	0	0	0	0	0	0	0	0	0	0	0	0	0	0	0	0		0	0	0	0	0	0	0	1	0	0	0	0	0	0	0	0
denovo134	TACGTAGGGTGCAAGCGTTAATCGGATTTACTGGGCGTAAAGGGTGCGTAGGCGGTTGGGTAAGTCTGATGTGAAATCCCCGGGCCCAACCCGGGAACGGCATTAGAAACTGCCCGGCTGGAGGGTTGGAGGGGGGACTGGAATTCCCGGTGTAGCAGTGAAATGCGTAGATATCGGGAGGAACGCCAGTGGCGAAGGCGAGTCCCTGGACAACACCTGACGCTGAGGCACGAAAGCTAGGGGAGCAAACGGGATTAGAAA	k__Bacteria; p__Verrucomicrobia; c__[Pedosphaerae]; o__[Pedosphaerales]	0	0	0	0	0	0	0	0	0	0	0	0	0	0	0	0		0	0	0	0	0	0	0	0	0	0	0	0	0	0	0	1
denovo135	TACGGAGGGAGCTAGCGTTGTTCGGAATTACTGGGCGTAAAGCGTGCGTAGGCGGCTATTCAAGTCAGAGGTGAAAGCCTGGAGCTCAACTCCAGAACTGCCTTTGAAACTAGATAGCTAGAATGTCGGAGAGGTGAGTGGAATTCCGAGTGTAGAGGTGAAATTCGTAGATATTCGGAAGAACACCAGTGGCGAAGGCGGCTCACTGGACGACTATTGACGCTGAGGCACGAAAGCGTGGGGAGCAAACAGGATTAGAACCTCGTAGT	k__Bacteria; p__Proteobacteria; c__Alphaproteobacteria; o__Sphingomonadales	0	0	1	0	0	0	0	0	0	0	0	0	0	0	0	0		0	0	0	0	0	0	0	0	0	0	0	0	0	0	0	0
denovo137	TACGTAGGTGGCGAGCGTTGTCCGGATTTACTGGGCGTAAAGCGCGCGCAGGTGGCTCACCAAGTCTGGGGTGAAATCTCCCGGCTCAACCGGGAGGAGTCTTCAGATACTGGCGGGCTTGAGGGGAGGAGAGGAGAGCGGAATTCCCGGTGTAGCGGTGATATGCGTAGATATCGGGAGGAACACCAGTGGCGAAGGCGGCTCTCTGGCCTCTCCCTGACGCTGGGGCGCGAAAGCGTGGGGAGCAAACCGGATTAGAAA	k__Bacteria; p__Chloroflexi; c__TK17; o__S085; f__; g__; s__	1	0	0	0	0	0	0	0	0	0	0	0	0	0	0	0		0	0	0	0	0	0	0	0	0	0	0	0	0	0	0	0
denovo138	TACGGAGGGTGCAAGCGTTAATCGGAATTACTGGGCGTAAAGCGCACGCAGGCGGTTGGATAAGTTAGATGTGAAAGCCCCGGGCTCAACCTGGGAATTGCATTTAAAACTGTCCAGCTAGAGTCTTGTAGAGGGGGGTAGAATTCCAGGTGTAGCGGTGAAATGCGTAGAGATGTGGAGGAATACCGATGGCGAAGGCAGCCCCCTGGGTCAATACTGACGCTCATGCACGAAAGCGTGGGGAGCAAACAGGATTAGAAACCCGAGTAGT	k__Bacteria; p__Proteobacteria; c__Gammaproteobacteria; o__Aeromonadales	0	0	0	0	0	0	0	0	0	0	0	0	1	0	0	0		0	0	0	0	0	0	0	0	0	0	0	0	0	0	0	0
denovo139	TACGTAGGGTGCAGGCGTTAATCGGAATTACTGGGCGTAAAGCGTGCGCAGGCGGTTTGTTAAGCAGATGTGAAATCCCCGGGCTTACCTACGGACGTGCGTTGTAACTGGCAGACTGGAGTGTGGCAGAGGGGGGTGGAATTCCAGTGTAGCAGTGAAATGCGTAGATATTTGGAGGAAC	k__Bacteria; p__Proteobacteria; c__Betaproteobacteria	0	0	0	0	0	0	0	0	0	0	0	0	0	0	0	0		0	0	1	1	0	1	0	0	0	0	0	0	0	0	0	0
denovo140	TACGGTAGGGTGCAAGCGTTAATCGGAATTACTGGGCGTAAAGCGTGCGCAGGCGGTTTTGTAAGACAGGCGTGAAATCCCCGGGACTCCAACCGTGGGTAAACTGGGCGCTTGTGTACTAGCAAAGCTGGAGTGCGGGCAGAGGGGGATGGAATTCCGCGTGTAGCAGTGAAATGCGTAGATATGCGGAGGAACACCAATGGCGAAGGCAATCCCCTGGGCCTGCACTGACGCTCATGC	k__Bacteria; p__Proteobacteria; c__Betaproteobacteria; o__Burkholderiales; f__Comamonadaceae	0	0	0	0	0	0	0	0	0	0	0	0	0	0	0	0		0	0	0	0	0	0	0	0	0	0	0	0	0	1	0	0
denovo141	TACAGAGGGTGCAAGCGTTAATCGGAATTACTGGGCGTAAAGCGCGCGTAGGTGGTTAGTTAAGTTGGATGTGAAATCCCCGGGCTCAACCTGGGAACTGCATTCAAAACTGACTGACTAGAGTATGGTAGAGGGTGGTGGAATTTCCTGTGTAGCGGTGAAATGCGTAGATATAGGAAGGAACACCAGTGGCGAAGGCGGCTTTCTGGACCAATACTGACGCTGAGACGCGAAAGCGTGGGGAGCAAACAGGATTAGAAACCCGTGTAGT	k__Bacteria; p__Proteobacteria; c__Gammaproteobacteria; o__Pseudomonadales; f__Pseudomonadaceae; g__Pseudomonas	0	0	0	0	0	0	0	2	0	0	0	0	0	0	0	0		0	0	0	0	0	0	0	0	0	0	0	0	0	0	0	0
denovo142	TACAGAGGTCTCAAGCGTTGTTCGGATTCATTGGGCGTAAAGGGTGCGCAGGCTGTGTGGTAAGTCAAGTGTGAAATTTAGAGGCTCAACCTCTAAACTGCACCTGATACTGCCATGCTAGAGGACTGTAGAGGAGATTGGAATTCACGGTGTAGCAGTGAAATGCGTAGATATCGTGAGGAAGACCAGTGGCGAAGGCGAATCTCTGGGCAGTTCCTGACGCTCATGCACGAAGGCTAGGGGAGCAAACGGGATTAG	k__Bacteria; p__Verrucomicrobia; c__[Spartobacteria]; o__[Chthoniobacterales]; f__[Chthoniobacteraceae]; g__Candidatus Xiphinematobacter; s__	0	0	0	0	0	0	0	0	0	0	1	0	0	0	0	0		0	0	0	0	0	0	0	0	0	0	0	0	0	0	0	0
denovo143	TACGTAGGGTCCCAAGCATTATCCGGATTTATTGGGCGTAAAGCACATGTAGGTGGTTATGTCAGTCGCTGCTTAAATCTCTGGGCTCAACCCAGATCCTGGCAGCGAGACGGCATGACTAGTGGTCGGCAGGGGTGAACGGAATTCTCGGTGTAGGAGTGAAATCCGTTGATATCGAGAGGAACACCAATGGCGAAGGCAGTTCACTAGGCCGATTCAGACACTGAGATGTGAAAGCGTGGGGAGCGAACGGGATTAGAAACCCCTGTAGT	k__Bacteria	0	1	0	0	0	0	1	52	48	54	0	1	1	0	2	0		0	0	8	0	0	1	0	1	0	0	0	0	1	0	0	0
denovo145	TACGTAGGGGCGAAGCGTTGTCCGGAATTATTGGGCGTAAAGCGCGCGCAGGCGGTCTTGTAAGTCTGGTGTTTAACCTTGGGGCTCAACCCCAACGTCGCACTGGAAACTAGCAAGACTTGAGTGTAGGAGAGGAAAGTGGAATTACCACGTGTAGCGGTGAAATGCGTAGAGATGTGGAGGAACACCAGTGGCGAAGGCGACTTTCTGGCCTATAACTGACGCTGAGGCGCGAAAGCGTGGGGAGCAAACAGGNTTAGAAA	k__Bacteria; p__Firmicutes; c__Bacilli; o__Bacillales; f__Paenibacillaceae; g__Paenibacillus	0	0	0	0	0	0	0	0	0	0	0	0	0	0	0	0		0	1	0	0	0	0	0	0	0	0	0	0	0	0	0	0
denovo146	GACGAACTGTCCTAACGTTGTTCGGAATCACTGGGCTTAAAGGGCGCGTAGGCGGTCCAACAAGTCAGGGGTGAAATCCTGCAGCTCAACTGCAGAAGTGCCTCTGATACTGTCGGTCTTGAGGGAGATAGGGGTGTGCGGAACTTCCAGTGGAGCGGTGAAATGCGTTGATATTGGAAGGAACGCCGGAGGCGAAAGCGGCGCACTGGATCTCTTCTGACGCTGAGGCGCGAAAGCTAGGGGGCG	k__Bacteria; p__Planctomycetes; c__Planctomycetia; o__Gemmatales; f__Gemmataceae; g__; s__	0	0	0	0	0	0	0	0	0	0	0	0	0	0	0	0		0	0	1	0	0	0	0	0	0	0	0	0	0	0	0	0
denovo147	TACGAAGGGGGCTAGCGTTGTTCGGAATTACTGGGCGTAAAGGGCGCGTAGGCGGTTTCGCTAGTCAGGCGTGAAATCCCCAGGCTTAACTTGGGAATTGCGTTTGATACTTCGAGACTTGAGTGAGGGAGAGGATAGTGGAATTCCCAGTGTAGAGGTGAAATTCGTAGATATTGGGAAGAACACCAGTGGCGAAGGCGGCTATCTGGACCTCAACTGACGCTGAGGCGCGAAAGCGTGGGGAGCAAACAGGATTAGATACCCCAGTAGT	k__Bacteria; p__Proteobacteria; c__Alphaproteobacteria; o__Rhodospirillales; f__Rhodospirillaceae; g__; s__	0	1	1	0	0	0	0	0	4	0	0	0	0	0	0	0		0	0	0	1	0	1	0	0	0	0	0	0	0	0	0	0
denovo148	TACGTAGGGTCCCAAGCGTTAATCGGAATTACTGGGCGTAAAGCGTGCGCAGGCGGTTGTGCAAGACCGATGTGAAATCCCCGAGCTTAACTTGGGAATTGCATTGGTGACTGCACGGCTAGAGTGTGTCAGAGGGGGGTAGAATTCCACGTGTAGCAGTGAAATGCGTAGAGATGTGGAGGAATACCGATGGCGAAGGCAGCCCCCTGGGATAACACTGACGCTCATGCACGAAAGCGTGGGGAGCAAACAGGATTAGAAACCCGTGTAGT	k__Bacteria; p__Proteobacteria; c__Betaproteobacteria; o__Burkholderiales; f__Oxalobacteraceae; g__Ralstonia; s__	3	33	4	0	1	0	4	0	3	0	1	0	0	0	11	0		4	5	11	1	0	0	0	0	0	0	1	0	1	0	2	0
denovo150	GACGAACCGAGCGAACGTTGTTCGGAATCACTGGGCTTAAAGGGCGCGTAGGCGGGCTGCCAAGTCTGGGGTGAAATCCCGCGGCTCAACCGTGGAACTGCCTCAGATACTGGCGGCCTCGAGGGAGATAGGGGGCGAGCGGAACTAATGGTGGAGCGGTGAAATGCGTTGATATTGTGAGGAACACCGGTGGCGAAAGCGGCCCTCTGGGGCTCTTCTGACGCTGAGGCACGAAAGCTAGGGGAGCAAAC	k__Bacteria; p__Planctomycetes; c__Planctomycetia; o__Gemmatales; f__Gemmataceae; g__Gemmata	0	0	0	0	0	0	0	0	0	0	0	0	0	0	0	0		0	0	0	1	0	0	0	0	0	0	0	0	0	0	0	0
denovo151	TACAGAGGGTGCAAGCGTTAATCGGAATTACTGGGCGTAAAGCGCGCGTAGGCGGCTGTCTGAGTCGGGTGTGAAAGCCCCGGGCTCAACTCGGGAACTGCGCTTGATACTGTCGAGCTAGAGTGTGGAAGGGGCGATTGGAATTCCGTGTGTAGCGGTGAAATGCGTAGATATACGGAGGAACACCAGAGGCGAAGGCGGATCGCTGGGCCAACACTGACGCTGAGACGCGAAAGCTAGGGTAGCAAACGGGATTAGATACCCGGGTAGT	k__Bacteria; p__Acidobacteria; c__; o__; f__; g__; s__	0	0	0	0	0	0	0	1	0	0	0	0	0	0	0	0		0	0	0	0	0	0	0	0	0	0	0	0	0	0	0	0
denovo152	CACCGGCGCCCACAAGTGGGGACCATATTTATTGGGTCTAAAGCATCCGTAGCCTGCTGAATAAATCTCTTGTGAAATCATTATGCTTAACATAATGGCGTGCGAGAGAAACTGTTTGGCTTGGGACAGGGAGAGGGCAGAAGTATTCCAGGGGAAGCGGTAAAATGTGATAATCCTTGGAAGACTACA	k__Archaea	2	0	0	0	0	0	0	0	0	0	0	0	0	0	0	0		0	0	0	0	0	0	0	0	0	0	0	0	0	0	0	0
denovo153	TACGTAGGGGGCAAGCGTTGTCCGGAATTATTGGGCGTAAAGGGCGTGTAGGCGGATATTTAAGTCAGATGTGAAAACCCGGGGCTCAACCGCGGGCATGCATCTGAAACTGGGTATCTTGAGGACAGGAGAGGAAAGTGGAATTCCTAGTGTAGCGGTGAAATGCGTAGATATTAGGAGGAACACCAGTGGCGAAGGCGACTTTCTGGACTGTAACTGACGCTGAGGCGCGAAAGCGTGGGGAGCAAACAGGATTAGAAACCCTAGTAGT	k__Bacteria; p__Firmicutes; c__Clostridia; o__Clostridiales; f__Peptococcaceae	1	0	0	0	0	0	0	0	0	0	0	0	0	0	0	0		0	0	0	0	0	0	0	0	0	0	0	0	0	0	0	0
denovo154	TACAGAGGTGGCAAGCGTTGTTCGGAATTACTGGGCGTAAAGGGCGCGTAGGCGGTTTTGTAGGTCTCGTGTGAAATCCCTCGGCTCAACTGAGGAACCGCACGAGAAACTGCATGGCTTGAGTTCGGGAGAGGGAAGCGGAATTCCGGGTGTAGCGGTGAAATGCGTAGATATCCGGAGGAACACCGGTGGCGAAGGCGGCTTCCTGGACCGACACTGACGCTGAGGCGCGAAAGCTAGGGGAGCAAACGGGATTAGATACCCCTGTAGT	k__Bacteria; p__Acidobacteria; c__Acidobacteria-6; o__CCU21; f__; g__; s__	0	0	2	1	0	0	0	0	0	1	0	0	0	0	0	0		0	1	0	0	0	0	0	1	0	0	0	0	0	0	0	0
denovo155	TACGAAGGGTGCAAGCGTTAATCGGAATTACTGGGCGTAAAGCGCACGTAGGCGGTTCGTTAAGTCGGATGTGAAATCCCCGGGCGTCAACCTGGGACCGTGCATTCGTATACTGGCGAACTTAGAGTATGATAGAGGGGGGTGGGAATTCCAGGTGTAGCGGTGAAATAGCGTAGATATCTGGAGGAACATCAGTGGCGAAGGCGGCCCCCT	k__Bacteria; p__Proteobacteria; c__Gammaproteobacteria	0	0	0	0	0	1	0	0	0	0	0	0	0	0	0	0		0	0	0	0	0	1	0	0	0	0	0	0	0	0	0	0
denovo157	TACGAAGGGGGCTAGCGTTGTTCGGAATTACTGGGCGTAAAGCGTATGCAGGCGGATCGTTAAGTTGGGGGTGAAATCCCGAGGCTCAACCTCGGAACTGCCTTCAATACTGGCGATCTTGAGTCCGGGAGAGGTGAGTGGAACTCCGAGTGTAGAGGTGAAATTCGTAGATATTCGGAAGAACACCAGTGGCGAAGGCGGCTCACTGGCCCGGTACTGACGCTGAGATACGAAAGCGTGGGGAGCAAACAGGATTAGATACCCTAGTAGT	k__Bacteria; p__Proteobacteria; c__Alphaproteobacteria; o__Rhizobiales	0	0	0	2	2	0	2	6	6	1	0	0	0	0	0	0		0	1	0	0	3	4	4	0	0	0	0	0	0	0	0	0
denovo158	TACGGCGGGTACAAGCATTGATCGGAATTACTGGGCGTAAAGGGCGCGTAGGCGGTTATATAAGACAGATGTGAAATCCCCGGGCTCAACCTGGGAACTGCATTAGTGACTGTATAGCTAGAGTGCGGCAGAGGGGGATGGAATTCCGCGTGTAGCAGTGAAATGCGTAGATATGCGGAGGAACACCGATGGCGAAGGCAATCCCCTGGGCCTGCACTGACGCTCATGCACGAAAGCGTGGGGAGCAAACAAGATTAGAAACCCCTGTAGT	k__Bacteria; p__Proteobacteria; c__Betaproteobacteria; o__Burkholderiales; f__Comamonadaceae; g__Simplicispira; s__	0	0	0	0	0	0	0	0	0	0	0	0	0	0	0	0		0	0	1	0	0	0	0	0	0	0	0	0	0	0	0	0
denovo159	TACGAAGGGGGCTAGCGTTGTTCGGATTTACTGGGCGTAAAGCGCGTGTAGGCGGGTCGTTAAGTTGGGGGTGAAATCCCGAGGCTCAACCTCGGAACTGCCTTCAAAACTGGCGACCTGGACTCAAGTAGAGGCAAGTGGAATTGCGAGTGTAGAGGTGAAATTCGTAGATATTCGCAGGAACACCAGTGGCGAAGGCGACTTGCTGGACTTGTAGTGACGCTGAGACGCGAAAGCGTGGGGAGCAAACAGGATTAGAAACCCGTGTAGT	k__Bacteria; p__Proteobacteria; c__Alphaproteobacteria; o__Rhodobacterales; f__Hyphomonadaceae; g__; s__	1	1	2	2	1	2	1	12	0	0	1	0	0	0	0	0		0	0	1	1	0	4	0	1	0	1	0	0	0	0	0	0
denovo160	TACGGAGGGTGCGAGCGTTGTTCGGAATTATTGGGCGTAAAGGGCAGGTAGGTGGTCTAGTCAGTCTACTGTGAAATCCCTGGGCTTAACCCAGGAAGTGCGGTGGATACTGCTAGACTAGAGTGCTATAGGGGTGCGTGGAATTCCCGGTCGTAGCGGTGAAATGCGTAGATATCGGGAGGAACACCAGAGGCGAAAGCGGCGCACTGGAGAGCAACTGACACTCAACTGCGAAAGC	k__Bacteria	0	1	0	0	0	0	0	0	0	0	0	0	0	0	0	0		0	0	0	0	0	0	0	0	0	0	0	0	0	0	0	0
denovo161	TACGTAGGGTGCGAGCGTTAATCGGAATTACTGGGCGTAAAGCGTGCGCAGGCGGTTGTGTAAGACAGGTGTGAAATCCCGGCGTACTGGACGGCGCTGTGACTGCACGGCGTAGAGTACGGCGAGAGGGGGGTGGGAATTCCACGTGTAGCAGTGAAATAGCGTAGATATGTGGAGGAACACCGATGGCGAAGGCAGCCCCTCGGGCGAGTACTGACGCTCATGCACGAAAGCGTGGGGAGGC	k__Bacteria; p__Proteobacteria; c__Betaproteobacteria	0	0	0	0	0	0	0	0	0	0	0	0	0	0	0	0		0	1	0	0	0	0	0	0	0	0	0	0	0	1	0	0
denovo162	GACGAACCGTGCGAACGTTGTTCGGAATCACTGGGCTTAAAGGGCGCGTAGGCGGTTCATCAAGTCAGGGGTGAAATCTTTCGGCTCAAACCGGGAAAAGTGCCCCTGATACTGGTGATCTCGAGGGAGGTAGGGGCCGTGTGGAACTTCTGGTGGAGCGGTGAAATGCGTTGATATCAGAAGGAACGCCGGTGGCGAAAGCGACGGGCTGGATCTCTTCTGACGCTGAGGCGCGAAAGCTAGGGGAGCAAACGGGATTAGATACCCCAGTAGT	k__Bacteria; p__Planctomycetes; c__Planctomycetia; o__Gemmatales; f__Gemmataceae; g__; s__	5	0	0	0	0	0	0	0	0	0	0	0	0	0	0	0		1	0	0	0	0	0	0	0	0	0	0	0	0	0	0	0
denovo163	TACGGAGGGTGCAAGCGTTGTTCGGAATTACTGGGCGTAAAGCGCGCGTAGGTGGCTTTTTAAGTCAGGTGTGAAAGACCTCGGCTCAACCGAGGAACTGCGCTTGAAACTGAATAGCTTGAGTGTTGGGGAGGAAAGCAGAATTCCTGGTGTAGAGGTGAAATTCGTAGATATCAGGAGGAACACCGATGGCGAAGGCAGGTCTCTGGGCATTAACTGACGCTGAGGGGCGAAAGCATGGGGAGCGAACAGGATTAGATACCCTTGTAGT	k__Bacteria	0	0	0	0	0	0	0	0	0	0	0	0	0	0	0	0		0	0	1	0	0	0	0	0	0	0	0	0	0	0	0	0
denovo164	TACGTAGGGACCGAGCGTTATCCGGATTTATTGGGCGTAAAGCGCGCGTAGGCGGCCACACACGTCGGCTGTGAAAGCTCGGAGCTCAACTCTGAGAGGCCTTCCGATACGGTGTGGCTAGAGGTAGGTAGGGGAGAGCGGAATTCCCGGTGTAGCGGTGGAATGCGCAGATATCGGGAAGAACACCCATGGCGAAGGCAGCTCTCTGGGACGGTACTGACGCTGAGACGCGAAAGCGTGGGGAGCGAACAGGATTAGATA	k__Bacteria	0	2	0	0	0	0	0	0	0	0	0	0	0	0	0	0		0	0	0	0	0	0	0	0	0	0	0	0	0	0	0	0
denovo165	TACGTAGGGGGCAAGCGTTGTCCGGAATTATTGGGCGTAAAGGGCGCGTAGGCGGATAATTAAGTCCGGTGTGAAAGATCAGGGCTCAACCCTGAGAGTGCATCGGAAACTGGTTATCTTGAGGACAGGAGAGGAAAGTGGAATTCCTAGTGTAGCGGTGAAATGCGTAGATATTAGGAGGAACACCAGTGGCGAAGGCGACTTTCTGGACTGTAACTGACGCTGAGGCGCGAAAGCGTGGGGAGCAAACAGGATTAGAAA	k__Bacteria; p__Firmicutes; c__Clostridia; o__Clostridiales; f__Peptococcaceae; g__Desulfosporosinus	3	3	1	0	0	0	0	1	4	2	1	2	1	0	5	7		38	7	0	0	1	1	0	0	0	0	2	4	2	3	3	5
denovo166	TACAGAGGGTGCAAGCGTTAATCGGAATTACTGGGCGTAAAGCGCACGTAGGCGGTTTTTTAAGTCAGATGTGAAAGCCCCGGGCTCAACCTGGGAATTGCATTTGAAACTGGAAAACTAGAGTGTGTGAGAGGGGGGTAGAATTCCAAGTGTAGCGGTGAAATGCGTAGATATTGCTCGGAAGGCCAGAGCCGAAGGGGCCCTACTGGTGCGCAACTGACACTGAGGCACGAAAGCGTGGGGAGCAAACAGGATTAGAAACCCTGGTAGT	k__Bacteria; p__Proteobacteria; c__Gammaproteobacteria; o__Alteromonadales; f__[Chromatiaceae]; g__Rheinheimera; s__	0	0	0	0	0	0	1	0	0	0	0	0	0	0	0	0		0	0	0	0	0	0	0	0	0	0	0	0	0	0	0	0
denovo167	TACGTAGGGGGCAAGCGTTGTCCGGATTTACTGGGTGTAAAGGGCGCGTAGGCGGGTTTGTAAGTCAGTGGTGAAATCCTGCGGCTTAACCGTAGAACTGTCTCTGATACTGCAAATCTTGAGTTCGGAAGAGAGTAGCGGAATTCCAGGTGTAGTGGTGAAATACGTAGATATCTGGAAGAACACCAGTGGCGAAGGCGGCTACTTGGTCCGTAACTGACGCTGAGGCGCGAAAGCATGGGGAGCGAACAGGATTAGATACCCGTGTAGT	k__Bacteria; p__Chlorobi; c__Ignavibacteria; o__Ignavibacteriales; f__; g__; s__	0	0	0	0	0	0	0	0	0	0	1	3	1	0	0	0		0	0	0	0	0	0	0	0	0	0	1	0	0	0	0	0
denovo168	TACGTAGGGTGCAAGCGTTAATCGGAATTACTGGGCGTAAAGCGTGCGCAGGCGGTTTTGTAAGTCTGTCGTGAAAGCCCCGGGCTTAACCTGGGAACTGCGTTTGTAACTGGCAGACTGGAGTGTGGCAGAGGGGGGTGGAATTCCAAGTGTAGCAGTGAAATGCGTAGATATTTGGAGGAACACCGATGGCGAAGGCAGCCCCCTGGGCTAACACTGACGCTCATGCACGAAAGCGTGGGGAGCAAACAGGATTAGAAACCCGAGTAGT	k__Bacteria; p__Proteobacteria; c__Betaproteobacteria; o__; f__; g__; s__	0	0	0	0	0	0	0	0	0	0	0	0	0	0	0	0		0	0	1	1	0	0	0	0	0	1	0	0	0	0	0	0
denovo170	TACGAAGGGTGCAAGCGTTAATCGGAATTACTGGGCGTAAAGCGCGCGTAGGTGGTTCAGCAAGTTGGATGTGAAAGTCCTGGGCTCAACCTGGGAACTGCATCCAAAACTACTGAGCTAGAGTACGGTAGAGGGAAGGGGAATTCCGGGTGTAGCGGTGAAATGCGTAGATATCCGGAGGAACACCAGTGGCGAAGGCGCCTTCCTGGGCCAATACTGACGCTGAGGCGCGAAAGCGTGGGGAGCAAACAGGATTAGAAACCCCGGTAGT	k__Bacteria; p__Proteobacteria; c__Gammaproteobacteria; o__Pseudomonadales; f__Pseudomonadaceae	0	0	0	1	0	0	0	0	0	0	0	0	0	0	0	0		0	0	0	0	0	0	0	0	0	0	0	0	0	0	0	0
denovo171	TACGTAGGGCGCAAGCGTTGTCCGGAATTATTGGGCGTAAAGCGCGCGTAGGCGGCCGTCCACGTCGGATGTGAAAGCTCGGGGCTCAACTCCGAGAGGCCATTCGATACGGGACGGCTTGAGGCAGCTAGGGGAGAGTGGAATTCCTGGTGTAGCGGTGAAATGCGCAGATATCAGGAGGAACACCGGTGGCGAAGGCGGGTCTCTGGGCAGTAACTGACGCTGAGGAGCGAAAGCGTGGGGAGCGAACAGGATTAGAACC	k__Bacteria; p__Actinobacteria; c__Actinobacteria; o__Actinomycetales	0	2	0	0	0	0	0	0	0	0	0	0	0	0	0	0		0	0	0	0	0	0	0	0	0	0	0	0	0	0	0	0
denovo172	TACGTAGGGTGCGAGCGTTAATCGGAATTACTGGGCGTAAAGCGCGCGTAGGTGGTTTGTTAAGTTGGATGTGAAATCCCCGGGCTCAACCTGGGAACTGCATTCAAAACTGACAAGCTAGAGTATAGTAGAGGAGAGGGGAATTCCTGGTGTAGCAGTGAAATGCGTAGAGATCAGGAGGAACATCAGTGGCGAAGGCGCCTCTCTGGACTAATACTGACACTGAAAAGCGAAGGCGTGGGGATCAAACAGGATTAGAAACCCGAGTAGT	k__Bacteria; p__Proteobacteria; c__Gammaproteobacteria	0	0	0	0	0	0	0	0	0	0	0	0	0	1	0	0		0	0	0	0	0	0	0	0	0	0	0	0	0	0	0	0
denovo174	TACGTAGGGGCCCGAGCGTTGTCCGGAGTTACTGGGCGTAAAGCGCGCGCAGGCGGCTCGCTTTGCCCGGCGTGAAAGCCCCCGGCTCAACCGGGGAGGGTCGTCGGGGACGGGCGGGCTCGAGGCAGGTAGGGGAGATTGGAATTCCCGGTGTAGCGGTGAAATGCGTAGATATCGAGAGGAACACCTGCGGCGAAGGCGGGTCTCTGGGCATCTCCTGACGCTGAGGCGCGAAAGCGTGGGGAGCAAACGGGATTAGAAACCCTTGT	k__Bacteria	0	0	0	0	0	0	0	0	0	0	0	0	0	0	0	0		0	1	0	0	0	0	0	0	0	0	0	0	0	0	0	0
denovo175	TACGGAGGGTGCAAGCGTTGTTCGGAATTATTGGGCGTAAAGCGCGTGTAGGCGGTTTTTTAAGTCTGATGTGAAAGCCCCGGGCTCAACCTGGGAACTGCATTCGATACTGCGCAACTAGAGTATGGTAGAGGAAAGCGGAATTCCCGGTGTAGCGGTGAAATGCGTAGATATCGGGAGGAACACCAGTGGCGAAGGCGGCTTTCTGGACCAATACTGACGCTGAGGCGCGAAAGCGTGGGTAGCAAACAGGATTAGAAACCCTGGTAGT	k__Bacteria; p__Proteobacteria	0	0	0	0	0	0	0	0	0	0	0	0	0	0	0	0		0	0	0	0	0	0	0	0	0	0	0	0	1	0	0	0
denovo176	TACGAAGGGGGCTAGCGTTGTTCGGAATTACTGGGCGTAAAGCGCGCGCGGGCGGCGGACTTAGTCAGAGGTGAAAGGCCTGGGCTCAACCTGGGAATGGCCTTTGATACTGGTTTGCTGGAGGCCGGAAGAGGGTAGTGGAACTCCCAGTGTAGAGGTGAAATTCGTAGATATTGGGAAGAACACCGGTGGCGAAGGCGGCTCTCGTCCGGACTCTGTACGCTGAGGCGCGAAAGACGTGGGGTAGGTC	k__Bacteria; p__Proteobacteria; c__Alphaproteobacteria; o__Rhodospirillales	0	0	0	0	0	0	0	0	0	0	0	0	0	0	1	0		0	0	0	0	0	0	0	0	0	0	0	0	0	0	0	0
denovo177	TACGGAGGGTGCAAGCGTTGTTCGGAATTATTGGGCGTAAAGCGCGTGTAGGCGGTTGTTTAAGTCTGATGTGAAAGCCCTGGGCTCAACCCGGGAAGTGCATTGGAAACTGGGCAACTTGAGTACGGGAGAGGGTAGTGGAATTCCGAGTGTAGGGGTGAAATCCGTAGATATTCGGAGGAACACCGGTGGCGAAGGCGGCTACCTGGACCGATACTGACGCTGAGACGCGAAAGCGTGGGGAGCAAACAGGATTAGAACCTCCGT	k__Bacteria; p__Proteobacteria; c__Deltaproteobacteria; o__Desulfuromonadales; f__Pelobacteraceae; g__; s__	0	0	0	0	0	0	0	0	0	0	0	0	0	1	1	2		0	1	0	0	0	0	0	0	0	0	0	3	1	2	0	1
denovo178	GACGAACCATGCAAACGTTGTTCGGATTCACTGGGCTTAAAGGGCGCGTAGGCGGTGCGCCAAGTCCGGGGTGAAATCTTTCGGCTTAACCGGAAAATTGCCTTGGATACTGGCGTGCTCGAAGGGGGTAGGGGTTGCGGGAACTTCCAGTGGAGCGGTGAAATGCGTTGATATTGGAAGGAACGCCGGTGGCGAAAGCGCGCAACTGGACCTCTCTTGACGCTGAGGCGCGAAAGCTAGGGTAGCGAACGGGATTAGAAACCCGTGTAGT	k__Bacteria; p__Planctomycetes; c__Planctomycetia; o__Gemmatales; f__Gemmataceae; g__; s__	1	0	0	0	0	0	0	0	0	0	0	0	0	0	0	0		0	0	0	0	0	0	0	0	0	0	0	0	0	0	0	0
denovo179	GACAGAGGGTGCAAACGTTGCTCGGAATTACTGGGCGTAAAGCGCGTGTAGGCGGATTCGCAAGTCAGGCGTGAAATCCCTGGGCTCAACCCAGGAACTGCGCTTGAAACTGCAAGTCTTGAGTGACGGAGAGGAAAGCGGAATTCCTGGTGTAGAGGTGAAATTCGTAGATATCAGGAGGAACACCGGTGGCGAAGGCGGCTTTCTGGACGTCTACTGACGCTGAGGTGCGAAAGCGTGGGGAGCAAACAGGATTAGATA	k__Bacteria; p__Proteobacteria; c__Deltaproteobacteria; o__Myxococcales; f__; g__; s__	0	0	0	0	0	0	0	2	0	0	0	0	0	0	0	0		0	0	0	0	0	0	0	0	0	0	0	0	0	0	0	0
denovo181	TACGGGGGGAGCAAGCGTTGTTCGGATTTACTGGGCGTAAAGGGCGCGTAGGCGGCCACCGCAAGTCGACTGTGAAATCTCCGGGCTTAACCCGGAACGGTCAGCCGATACTGCGGGGCTAGAGTGCAGAAGGGGCAACTGGAATTCTCGGTGTAGCGGTGAAATGCGTAGATATCGAGAGGAACACCTGCGGCGAAGGCGGGATCCTGGGCCGTTGCTGACACTGAGGCGCGAAAGCTGGGGGAGCGAACAGGATTAGAAACCC	k__Bacteria; p__Acidobacteria; c__Chloracidobacteria; o__; f__; g__; s__	0	0	0	0	0	0	0	0	0	0	0	0	0	0	0	0		0	1	0	0	0	0	0	0	0	0	0	0	0	0	0	0
denovo182	GACGAACCGTGCGAACGTTGTTCGGAATCACTGGGCTTAAAGGGCGCGTAGGCGGCTCATCAAGTCCGGGGTGAAAGCCTCCAGCTTAACTGGAGAAGTGCCTTGGATACTGGTGGGCTCGAGTGAGGCAGGGGCAGCTGGAACTTCCGGTGGAGCGGTGAAATGCGTTGATATCGGAAGGAACGTCGGTGGCGAAAGCGGGCTGCTGGTCCTCTTCTGACGCTGAGGCGCGAAAGCTAGGGTAGCGAACGGGATTAGAACCGTA	k__Bacteria; p__Planctomycetes; c__Planctomycetia; o__Gemmatales; f__Gemmataceae; g__; s__	8	0	0	0	0	0	0	0	0	0	0	0	0	0	0	0		0	0	0	0	0	0	0	0	0	0	0	0	0	0	0	0
denovo183	TACGTAGGTGGCAAGCGTTGTCCGGATTTATTGGGTTTAAAGGGTGCGTAGGCGGTTCCATAAGTCAGTGGTGAAATACGGCAGCTTAACTGTCGAGGTGCCATTGATACTGCGGGACTTGAGTACAGACGAGGTAGGCGGAATTGACGGTGTAGCAGTGAAATGCGTAGATATCGTGAGGAACACCAGAGGCGAAGGCGGTTACCTGGACAGTTACTGACGCTCAGGCACGAAAGCATGGGGAGCAAAAGGGATTAGAAACCCGTGTAGT	k__Bacteria	0	0	0	0	0	0	0	0	0	0	0	0	0	0	0	0		0	0	0	1	0	0	0	0	0	0	0	0	0	0	0	0
denovo184	TACGTAGGGTGCGAGCGTTAATCGGAATTACTGGGCGTAAAGCGTGCGCAGGCGGTTTGGTAAGACAGGCGTGAGATCCCCGGGCTCAACCTGGGAACTGCATTTGTGACTGCATAGCTAGAGTACGGCAGAGGGGGATGGAATTCCGCGTGTAGCAGTGAAATGCGTAGATATGCGGAGGAACACCGATGGCGAAGGCAATCCCCTGGGCCTGTACTGACGCGTTATGCACGAAAGCT	k__Bacteria; p__Proteobacteria; c__Betaproteobacteria; o__Burkholderiales; f__Comamonadaceae	0	0	0	0	0	0	0	0	0	0	0	0	0	0	0	1		0	0	0	0	0	1	1	0	0	0	0	0	0	0	0	0
denovo185	TACGAGGGGGGCAAGCGTTGTTCGGATTTACTGGGCGTAAAGGGCGCGCAGGCGGATTGTTAAGTCCTCTGTGAAAACTGTTGGCTCAACCAGCAGCCTGCAGAGGAAACTGGCGATCTTGAGTATGGGAGAGGAAAGCGGAATCTCTGGTGTAGCGGTGAAATGCGTAGATATCAGAGAGAACACCGGTGGCGAAGGCGGCTTTCTGGCCTAATACTGACGCTGAGGCGCGAAAGCCAGGGGGAGCGAAC	k__Bacteria	0	0	0	0	0	1	0	0	1	2	0	1	0	1	0	0		0	0	0	0	0	1	0	0	0	0	0	0	0	0	0	0
denovo186	TACAGGGGATGCAAGTGTTATCCGGAATTATTGGGCGTAAAGCGTCTGTGGGTGGTTATTTAAGTCTTTTGTAAAATATCTGGGCTTAACCTAGAATAGGCAATAGAAACTAATTAACTTGAGTATAATGGAGGTAAAGGGAATTTACAGTGTAGCGGTAAAATGCGTTGAAACTGGAAAGAACACCAAGAGCGAAGGCGCTTTACAATGTTAATACTGACACTAAGAGACGAAAGCTAGGGGAGCAAACGGGATTAGAAACCCCAGTAGT	k__Bacteria	0	0	0	0	0	0	1	0	0	0	0	0	0	0	0	0		0	0	0	0	0	0	0	0	0	0	0	0	0	0	0	0
denovo188	GACAGAGGATGCAAACGTTGCTCGGAATTACTGGGCGTAAAGCGCGTGTAGGCGGTCTGATAAGTCGGACGTGAAATCCCGGGGCTCAACCCCGGAAGAGCGCTCGATACTGCCAGACTTGGGTTCTGAAGAGGAGAGCGGAATTCCCGGTGTAGAGGTGAAATTCGTAGATATTCGGAGGAACACCAGCGGCGAAGGCGGCATCCTGGACTGGTCCTGACACTCAGGAGCGAAAGCGTGGGGAGCGATCCGGATTAG	k__Bacteria	0	0	0	0	0	0	0	0	0	0	0	0	1	0	0	0		0	0	0	0	0	0	0	0	0	0	0	0	0	0	0	0
denovo189	TACGGAGGGTGCAAGCGTTAATCGGAATTACTGGGCGTAAAGCGCGCGTAGGCGGCTTGTTAAGTCGAATGTGAAATCCCCGGGCTCAACCTGGGAACTGCATCCGATACTGGCTGGCTAGAGTGTGGTAGAGGGAAGTGGAATTCCAGGTGTAGCGGTGAAATGCGCAGATATCAGGAGGAACACCGGTGGCGAAGGCGGGTCTCTGGGAAGTAACTGACGCTGAGAAGCGAAAGCATGGGTAGCAAACAGGATTAGATA	k__Bacteria; p__Proteobacteria; c__Gammaproteobacteria	0	0	0	0	0	0	0	0	0	0	0	0	0	0	0	0		0	0	1	0	0	0	0	0	0	0	0	0	0	0	0	0
denovo190	AACCAGCACCCTCAAGTGGTCAGGATGATTATTGGGCCTAAAGCATCCGTAGCTCGTTTTGTAAGTTTTCGTTAAATACCACTACGCTTAACGTATGGGCGTGCCGGGAAGTACTGCATAACTAGGAAGTGGGAGAGGTAGACGGTACTCGGTAGGAAGGGGTAAAAGTACCTTTGTATCTATTGATGACCACCTGTGGCGAAGGCGGTCTACCAGAACACGTTCGACGGTGA	k__Archaea; p__Crenarchaeota; c__Thaumarchaeota; o__Cenarchaeales; f__Cenarchaeaceae	0	0	0	0	0	0	0	0	0	0	0	0	0	0	0	0		0	0	1	0	0	0	0	0	0	0	0	0	0	0	0	0
denovo191	TACAGAGGGTGCAAGCGTTAATCGGAATTACTGGGCGTAAAGCGCGCGTAGGTGGTTTGTTAAGTTGGATGTGAAATCCCCGGGCTCAACCTGGGAACTGCATTCAAAACTGACAAGCTAGAGTATGGTAGAGGGTGGTGGAATTTCCTGTGTAGCGGTGAAATGCGTAGAGATTTGGAGGAATACCAGTGGCGAAGGCGGCCCCTGGCGACAACACTGACGCTCAGGT	k__Bacteria; p__Proteobacteria; c__Gammaproteobacteria	0	1	1	0	0	0	0	0	0	0	0	0	0	0	0	0		0	0	0	0	0	0	0	0	0	0	0	0	0	0	0	0
denovo192	TACGTAGGGTGCGAGCGTTAATCGGAATTACTGGGCGTAAAGCGTGCGCAGGCGGTTGTGTAAGACAGGTGTGAAATCCCCGGGCTTAACCTGGGAACGTGTCGCTTGTGACTGCACAGCTAGAGTACGGCGAGAGGGGGTGGAATTCCACGTGTAGCAGTGAAATGCGTAGATATGT	k__Bacteria; p__Proteobacteria; c__Betaproteobacteria; o__Rhodocyclales; f__Rhodocyclaceae	0	0	0	0	0	0	0	0	0	0	0	0	1	0	0	0		0	0	0	0	0	0	0	0	0	0	0	0	0	0	0	0
denovo193	GACAGAGGGTGCAAACGTTGTTCGGAATTACTGGGCGTAAAGCGCGTGTAGGCGGTCTGGTAAGTCGGGTGTGAAAGCCCGGGGCTCAACCCCGGAGTGCATTCGATACTACCAAACTAGAGTACTGGAGAGGATGGTGGAACTCTCGGTGTAGAGGTGAAATTCGTAGATATCGAGAAGAACACCGGTGGCGAAGGCGGCCATCTGGACAGATACTGACGCTGAGACGCGAAAGCGTGGGGAGCAAACAGGATTAGAAACCCC	k__Bacteria; p__Proteobacteria; c__Deltaproteobacteria; o__Myxococcales; f__; g__; s__	0	0	2	0	0	0	0	0	0	0	0	0	0	0	0	0		0	0	0	0	0	0	0	0	0	0	0	0	0	0	0	0
denovo194	GACGGAGGAGGCTAGCGTTGTTCGGAATTACTGGGCGTAAAGCGCATGAAGGTGGTGAAGTAAGCCGGATGTGAAATCCCAGGGCTTAACCCTGGAAGTGCATCCGGGACTGCTTTGCTCGAGTCCGGAAGAGGAGGGCGGAATTCCCAGTGTAGAGGTGAAATTCGTAGATATTGGGAAGAACACCAGTGGCGAAGGCGGCTCTCTGGTCCGGTACTGACACTGAGACGCGAAAGCTAGGGTAGCG	k__Bacteria; p__Proteobacteria	0	0	1	0	0	0	1	0	0	0	0	0	0	0	0	0		0	0	0	0	0	1	1	0	0	0	0	0	0	0	0	0
denovo195	TACGGAGGGAGCGAGCGTTGTTCGGAATTACTGGGCGTAAAGGGTGCGCAGGCGGCTTGATAAGTTGGAAGTGAAATCCCCGGGCTTAACCCGGGAATTGCTTTCAAAACTATCAGGCTAGAGTCTCGGAGAGGTTAGCGGAATTCCCAGTGTAGAGGTGAAATTCGTAGATATTGGGAGGAACACCAGTGGCGTAAGCGGCTAACTAGACGAGTACTGACGCTCAGGCACGAAAGCGTGGGGATCAAACAGGATTAGATACCCGTGTAGT	k__Bacteria; p__Proteobacteria; c__Alphaproteobacteria	0	0	0	0	0	0	0	0	0	0	0	0	0	0	0	0		0	0	0	0	0	2	0	0	0	0	0	0	0	0	0	0
denovo196	TACAGAGGCCTCAAGCGTTATCCGGATTTATTGGGCGTAAAGCGTGTGTAGGTTGGTTGATTAGTCAGATGTTAAAGCCCGGGGCTCAACTCCGGACCAGCATTTGAAACGGTCAGCCTAGAGTATGTGAGAGATCGAGTGGAATTTATGGTGTAGTAGTGAAATGCGTTGATATCATAAGGAACACCCAAGGCGAAGGCAACTGACTTGGCACATTACTGACACTGAGACACGAAAGCGTGGGGAGCGAATAGGATTAGATACCCGGGTAGT	k__Bacteria	0	0	0	0	0	0	1	1	0	2	0	0	0	0	0	0		0	0	0	0	0	0	0	0	0	0	0	0	0	0	0	0
denovo197	TACGTAGGGTGCGAGCGTTAATCGGAATTACTGGGCGTAAAGCGCACGTAGGCGGCGATTTAAGTCAGAGGTGAAAGCCCGGGGCTCAACCCCGGACTGCCTTTGTAGACTGGATTGCTAGAATCTTGGAGAGGCGAGTGGAATTTCCTGTGTAGCGGTGAAATGCGTAGATATAGGAAGGAACACCAGTGGCGAAGGCGACTACCTGGACTGATACTGACACTGAGGTGCGAAAGCGTGGGGAGCAAACAGGATTAGATACCCTAGTAGT	k__Bacteria; p__Proteobacteria	0	0	0	0	0	0	0	0	0	0	0	0	0	0	0	0		0	0	0	0	0	0	0	0	0	0	0	0	0	0	0	1
denovo198	TACAGAGGGTGCGAGCGTTAATCGGATTTACTGGGCGTAAAGCGTGCGTAGGCGGCTATTTAAGTCGGATGTGAAAGCCCTGGGCTTAACCTGGGAACTGCATTCGATACTGGGTAGCTGGAGATCGGTAGAGGGCGGCGGAATTCCGGGTGTAGCGGTGAAATGCGTAGATATCTGGAGGAACACCAGTGGCGAAAGCGGCTCGCTGGCACGATACTGACGCTCATGCTCGAAAGCGTGGGGAGCGAACGGGATTAGAAACCCGTGTAGT	k__Bacteria; p__Proteobacteria; c__Gammaproteobacteria; o__Xanthomonadales; f__Sinobacteraceae; g__Hydrocarboniphaga	0	0	0	0	0	0	0	0	0	0	0	0	0	0	0	0		0	0	1	0	0	0	0	0	0	0	0	0	0	0	0	0
denovo199	GACGAACTGTCCTAACGTTGTTCGGAATCACTGGGCTTAAAGGGCGCGTAGGCGGCCAAGCAAGTCCGGGGTGAAAGCCCCCAGCTCAACTGGGGAAGTGCCTTGGATACTGCTTGGCTTGAGCGAGGTAGGGGCAGCTGGAACTTCCGGTGGAGCGGTGAAATGCGTTGATATCGGAAGGAACGCCGGTGGCGAAAGCGAGCTGCTGGACCTTTTCTGACGCTGAGGCGCGAAAGCTA	k__Bacteria; p__Planctomycetes; c__Planctomycetia; o__Gemmatales; f__Gemmataceae; g__; s__	3	0	0	0	0	0	0	0	0	0	0	0	0	0	0	0		0	0	0	0	0	0	0	0	0	0	0	0	0	0	0	0
denovo200	TACGTAGGGTGCGAGCGTTAATCGGAATTACTGGGCGTAAAGCGTGCGCAGGCGGTGACCCAAGTCAGATGTGAAATCCCCGGGCTTAACCTGGGAACTGCGTTTGTGACTGTATAACTCGAGTGTGGCAGAGGGGGGTGGAATTCCACGTGTAGCAGTGAAATGCGTAGAGATGTGGAGGAACACCGATGGCGAAGGCAGCCCCCT	k__Bacteria; p__Proteobacteria; c__Betaproteobacteria	0	0	0	0	0	0	0	0	0	0	2	0	2	0	0	0		0	0	0	0	0	0	0	0	0	0	0	0	0	0	0	0
denovo201	TACGTAGGGGGCAAGCGTTATCCGGAATTATTGGGCGTAAAGAGTGCGTAGGTGGTTTTGTAAGCGCGGGGTGAAAGGCAATGGCTCAACCATTGTAAGCCTTGTGAACTGCAAGACTTGAGTGCAGGAGAGGAAAGTGGAATTCCTAGTGTAGCGGTGAAATGCGTAGATATTAGGAGGAACACCAGTGGCGAAGGCGACTTTCTGGACTGTAACTGACACTGAGGCACGAAAGCGTGGGGAGCAAACAGGATTAGAACCTCCG	k__Bacteria; p__Firmicutes; c__Clostridia; o__Clostridiales; f__Clostridiaceae; g__; s__	1	0	0	0	0	0	0	0	0	0	0	0	0	0	0	0		1	0	0	0	0	0	0	0	0	0	0	0	0	0	0	0
denovo202	GACGTAGGGGGCGAGCGTTATCCGGATTCACTGGGCGTAAAGGGCGCGCAGGCGGCTACGTAAGTCCGGCGTGAAATCCCATGGCTTAACTGTGGAACTGCGTCGGATACTGCGTTGGCTTGAGGACGGTAGAGGCTTTTGGAACTAGCGGTGTAGCGGTGAAATGCGCAGATATCGCTAGGAACGCCGGTGGCGAAGGCGGAAAGCTGGGCCGATCCTGACGCTGAGGCGCGAAAGCTA	k__Bacteria; p__Actinobacteria; c__MB-A2-108; o__; f__; g__; s__	0	2	0	0	0	0	0	0	0	0	0	0	0	0	0	0		0	0	0	0	0	0	0	0	0	0	0	0	0	0	0	0
denovo204	TACAGAGGTCCCCAAGCGTTGTTCGGATTTACTGGGCGTAAAGGGTGCGTAGGTGGTAGGGTAAGTTCAATGTGAAAGCTTCGGGGCTCAACCCGAAATTAGCATCGAATACTATCCTGCTGGAGGGTCGGATGGGAGACTGGAATTCTCGGTGTAGCAGTGAAAATGCGTAGATATCGAGAGGAACACCTGTGGCGAAGGCGAGTCTCTGGACGATTCCTGACACTGAGGCACGAAAGCTA	k__Bacteria; p__Verrucomicrobia; c__[Pedosphaerae]	0	0	2	3	0	1	3	0	0	0	0	0	0	0	0	0		0	0	0	0	0	0	0	0	0	0	0	0	0	0	0	0
denovo205	TACGGAGGTGCAGCGTTAATCGGAATTACTGGGCGTAAAGGGCGCGTAGGCGGCTGATCAAGTCAGGTGTGAAAGCCCACGGCTTAACCGTGTGAAGTGCATCTGAAACTGGTCGGCTCGAGTATCGGAGAGGAAAGTGGAATTCCCGGTGTAGAGGTGAAATTCGTAGATATCGGGAGGAATACCGGTGGCGAAGGCGACTTTCTGGACGAATACTGACGCTGAGGCGCGAAAGCGTGGGGAGCAAACAGGATTAGAAACCCGAGTAGT	k__Bacteria; p__Proteobacteria; c__Deltaproteobacteria; o__Desulfobacterales; f__Desulfobulbaceae; g__; s__	0	0	0	0	0	0	0	0	0	0	0	0	1	0	1	1		0	0	0	0	0	0	0	0	0	0	0	4	3	2	1	8
denovo206	TACGGAGGGGACGAGCGTTAATCGGAATTACTGGGCGTAAAGCGCGCGTAGGTGGTTCAGCAAGTTGGATGTGAAAGCCCTGGGCTCAACCTGGGAACTGCATCCAAAACTACTGAGCTAGAGTACGGTAGAGGGTAGTGGAATTTCCTGTGTAGCGGTGAAATGCGTAGATATAGGAAGGAACACCAGTGGCGAAGGCGACTACCTGGACTGATACTGACACTGAGGTGCGAAAGCGTGGGGAGCAAACAGGATTAGAACGTACGC	k__Bacteria; p__Proteobacteria; c__Gammaproteobacteria; o__Pseudomonadales; f__Pseudomonadaceae	0	0	0	1	0	1	0	1	0	0	0	0	1	0	2	0		0	0	0	0	0	0	0	0	1	0	0	0	0	0	0	1
denovo207	GACGAACCGTGCGAACGTTGTTCGGATTCACTGGGCTTAAAGGGCGCGTAGGCGGGTCGACAAGTCTATGGTGAAAGCCCCCGGCTTAACCGGGGAACGAGCCGTGGATACTGTCGGTCTGGAGGGAGGTAGGGGTCGAGAGAACTTCCGGTGGAGCGGTGAAATGCGTAGAGATCGGAAGGAACGCCGGTGGCGAAAGCGCTCGACTGGACCTCTTCTGACGCTGAGGCGCGAAAGCCAGGGGAGCAAACGGGATTAGAAACCCGTGTAGT	k__Bacteria; p__Planctomycetes; c__Planctomycetia; o__Gemmatales; f__Gemmataceae; g__; s__	1	0	0	1	0	0	0	0	0	0	0	0	0	0	0	0		0	0	0	0	0	0	0	0	0	0	0	0	0	0	0	0
denovo208	TACGAAGGGTGCAAGCGTTAATCGGAATTACTGGGCGTAAAGCGTGCGTAGGCGGCTTTTTAAGTCGGATGTGAAATCCCCGGGCTCAACCTGGGAATGGCATCCGATACTGGGGAGCTAGAGTTTGGGAGAGGGTGGTGGAATTCCCGGTGTAGCGGTGAAATGCGTAGAGATCGGGAGGAACATCAGTGGCGAAGGCGGCCACCTGGCCTAAAACTGACGCTGAGGCACGAAAGCGTGGGGAGCAAACAGGATTAGAAACCCGTGTAGT	k__Bacteria; p__Proteobacteria; c__Gammaproteobacteria; o__Xanthomonadales; f__Xanthomonadaceae	0	1	0	2	0	0	1	0	2	0	1	0	0	0	0	0		0	4	1	2	5	4	5	0	3	2	1	1	2	1	0	0
denovo209	GACGAACCCGTGCGAACGTTGTTCGGATTCACTGGGCTTAAAGGGCGCGTAGGCGGGTCACCAAGTCCGGGGTGAAATCTTCCGGCTCAACCGGAAAAGTGCCTTGGATACTGGTGGTCTGGAGGGAGGTAGGGGCACGCGGAACTTCCGGTGGAGCGGTGAAATGCGTAGATATCGGAAGGAACGCCGGTGGCGAAAGCGGCGTGCTGGACCTCTTCTGACGCTGAGGCGCG	k__Bacteria; p__Planctomycetes; c__Planctomycetia; o__Gemmatales; f__Gemmataceae; g__; s__	1	0	0	0	0	0	0	0	0	0	0	0	0	0	0	0		0	0	0	0	0	0	0	0	0	0	0	0	0	0	0	0
denovo210	CACGAACTGCGCAAACGTTATTCGGAATCACTGGGCTTAAAGAGTCCGTAGGCGGCCTGGTAGGTGGGGTGTGAAATCCCACGGCTCAACCGTGGAATTGCGCTCCAAACCGCCGGGCTTGAGGGAGATAGAGGAGGGCGGAACTGATGGTGGAGCGGTGAAATGCGTTGATATCATCAGGAACACCGGTGGCGAAAGCGGCTCTCTGGGTCTCTTCTGACGCTGAGGGACGAAAGCTAGGGGAGCGAAC	k__Bacteria; p__Planctomycetes; c__Planctomycetia; o__Pirellulales; f__Pirellulaceae; g__; s__	1	0	0	0	0	0	0	0	0	0	0	0	0	0	0	0		0	0	0	0	0	0	0	0	0	0	0	0	0	0	0	0
denovo211	TACGGAGGGGGCTAGCGTTGTTCGGAATTACTGGGCGTAAAGCGCACGTAGGCGGCGATCTAAGTCAGAGGTGAAAGCCCGGGGCTCAACCCCGGAATAGCCTTTGAAACTGGAAAGCTAGAATCTTGGAGAGGTCAGTGGAATTCCGAGTGTAGAGGTGAAATTCGTAGATATTCGGAAGAACACCAGTGGCGAAGGCGACTGACTGGACAAGTATTGACGCTGAGGTGCGAAAGCGTGGGGAGCAAACAGGATTAGATACCCGGGTAGT	k__Bacteria; p__Proteobacteria; c__Alphaproteobacteria; o__Sphingomonadales; f__Sphingomonadaceae	0	0	0	0	1	1	0	0	0	0	0	0	0	0	0	0		0	0	0	0	0	0	0	0	0	0	0	0	0	0	0	0
denovo212	TACGAAGGTGGCAAGCGTTGTTCGGATTTACTGGGCGTACAGGGAGCGTAGGCAGTTGGGTAAGCCCTTCGTGAAATCCCAGGGCTTAACCCTGGAAGTGCATCCGGGACTGCTTTGCTCGAGTCCGGAAGAGGAGGGCGGAATTCCCAGTGTAGAGGTGAAATTCGTAGATATTGGGAAGAACACCAGTGGCGAAGGCGGCTCTCTGGTCCGGTACTGACACTTTAGTGCGAAAGCGTGGGGAGCAAACAGGATTAGATACCCTTGTAGT	k__Bacteria; p__Proteobacteria	0	0	0	0	0	0	0	0	0	0	0	0	0	0	0	0		0	0	0	0	0	0	1	0	0	0	0	0	0	0	0	0
denovo213	GACAGAGGTGGCAAGCGTTGTTCGGATTCATTGGGTGTAAAGGGCAGGTAGGTGGCTATGCAAGTCTGATGTGAAAGCCCACGGCTCAACCGTGGAACGGCATTGGAAACTGCGTGGCTTGAGTGCCGGAGAGGTGAGGGGAATTCTCGGTGTAAGGGTGAAATCTGTAGATATCGAGAGGAACACCAGTGGCGAAGGCGCCTCACTGGCCGGTTGCTGACACTGAGCTGCGAAAGCTA	k__Bacteria; p__OP3; c__koll11; o__; f__; g__; s__	0	1	0	0	0	0	0	0	0	0	0	0	0	0	0	0		0	0	0	0	0	0	0	0	0	0	0	0	0	0	0	0
denovo214	TACGAAGGGTGCAAGCGTTAATCGGAATTACTGGGCGTAAAGCGCGCGTAGGTGGTTCAGTAAGTTGGAAGTGAAATCCCCGGGCGTCAACCCTGGGAACGTGCTTTCTAAAACTAGCTGAGCTAGAGTACGGTAGAGGTGGTGGAATTTCCTGTGTAGCGGTGAAATGCGTAGATATAGGAAGGAACACCAGTGGCGAAGGCGACTACCTGGACTGATACTGACACTGAGGTGCGAAAGCGTGGGGAGCAAACAGG	k__Bacteria; p__Proteobacteria; c__Gammaproteobacteria; o__Pseudomonadales; f__Pseudomonadaceae	0	0	0	0	0	0	0	0	0	0	0	0	0	0	0	0		0	0	0	0	0	0	0	1	1	0	0	0	0	0	0	0
denovo215	TACGTAGGTGTCGAGCGTTGTCCGGATTTATTGGGCGTAAAGAGCCCGCAGGCGGCTTGCCAAGTTCGAGGTGAAATCTCCCGGCTCAACCGGGAGGGTGCCTCGAAAACTGGCAGGCTTGAGGCAGGGAGAGGGATGTGGAATTCCCGGTGTAGTGGTGAAATACGTAGATATCAAGAGGAATACCGGTGGCGAAGGCGGGTAACTGGCCTAACACTGACACTCAGACCCGAAAGCGTGGGGATCAAACAGGATTAGAAACCCGTGTAGT	k__Bacteria; p__Chloroflexi; c__TK17; o__mle1-48; f__; g__; s__	0	0	0	0	0	0	0	0	0	1	0	0	0	0	0	0		0	0	0	0	0	0	0	0	0	0	0	0	0	0	0	0
denovo216	TACGTAGGTGGCAAGCGTTGTCCGGAATTATTGGGCGTAAAGCGCGCGCAGGCGGTCCTTTAAGTCTGATGTGAAAGCCCACGGCTCAACCGTGGAGGGTCATTGGAAACTGGGGGACTTGAGTGCAGAAGAGAAGAGTGGAATTCCACGTGTAGCGGTGAAATGCGTAGAGATGTGGAGGAACACCAGTGGCGAAGGCGACTCTTTGGTCTGTAACTGACGCTGAGGCGCGAAAGCGTGGGGAGCAAACAGGATTAGAAACCCTGGTAGT	k__Bacteria; p__Firmicutes; c__Bacilli	1	0	0	0	0	0	0	0	0	0	0	0	0	0	0	0		5	0	0	1	0	0	0	0	0	0	0	0	0	0	0	0
denovo217	TACGGGGGGTGCAAGCGTTGTTCGGAATTATTGGGCGTAAAGCGCGTGTAGGCGGTTTGATTAGTCTGATGTGAAAGCCCTGGGCTCAACCCAGGAAGTGCATTGGAAACTGTCGAACTTGAGTATGGGAGAGGAAAGTGGAATTCCGAGTGTAGGGGTGAAATCCGTAGATATTCGGAGGAACACCAGTGGCGAAGGCGGCTTTCTGGACCAATACTGACGCTGAGACGCGAAAGCGT	k__Bacteria; p__Proteobacteria; c__Deltaproteobacteria; o__Desulfuromonadales; f__Desulfuromonadaceae; g__; s__	0	0	0	0	0	0	0	0	0	0	0	0	0	1	0	0		0	0	0	0	0	0	0	0	0	0	0	0	0	0	0	0
denovo218	GGCAGAGGGTGCAAACGTTGTTCGGAATCACTGGGCGTAAAGCGCGTGTAGGCGGCTTGGCAAGTCGGATGTGAAATCCCACGGCTCAACCATGGAAGTGCATTCGAAACTGCCAGACTAGAGTCCTGGAGAGGAAGGCGGAATACTCGGTGTAGAGGTGAAATTCGTAGATATCGAGTGGAACACCGGTGGCGAAGGCGGCCTTCTGGACAGTGACTGACGCTGAAACGCGAAAGCGGGGGAGCAAACAGGATTAGAAACCCGAGTAGT	k__Bacteria; p__Proteobacteria; c__Deltaproteobacteria; o__Myxococcales; f__; g__; s__	0	0	0	0	0	0	0	0	0	0	1	0	1	0	0	0		0	2	0	0	0	0	1	0	0	0	0	1	0	0	0	0
denovo219	TACGTAGGGCCCCGAGCGTTATCCGGTATTATTGGGTGTAAAGAATACGTAGGCGGTTTGGTAAGACACTGGTAAAATCTCCGAGCTCAACTCGGAACCTGCCGGTGTTACTGCCGAACTTGTCGGTAGCAGGGGCAAGTGGAATTCTCAGTGTAGGAGTGAAATCCGTTGAGATTGAGAAGAACACCAATGGCGAAGGCAACTTGCTAGGCTACTTGAGACGCTGAGGTATGAAAGCGTGGGGAGCGAACGGGATTAGAAACCCTTGTAGT	k__Bacteria	1	0	0	0	0	0	0	0	0	0	0	0	0	0	0	0		0	0	1	0	0	0	0	0	0	0	0	0	0	0	0	0
denovo220	TACGAAGGTGGCAAGCGTTGTTCGGATTCATTGGGTTTAAAGGGAGCGTAGGTGGTCTTATAAGTCAGTGGTGAAATCTCGCAGCTTAACTGCGAAACTGCCATTGATACTGTAGGACTTGAGTGTAGTTGCTGTGGGCGGAATATGACATGTAGTGGTGAAATACTTAGAGATGTCATAGAACACCGATTGCGAAGGCAGCTCACAAAACTATAACTGACACTGAGGCTCGAAAGTGCGGGGATCAAACAGGATTAGAAACCCTAGTAGT	k__Bacteria; p__Bacteroidetes; c__Sphingobacteriia; o__Sphingobacteriales; f__; g__; s__	0	0	0	0	0	0	0	0	0	0	0	0	0	0	0	0		0	0	0	0	1	0	0	0	0	0	0	0	0	0	0	0
denovo221	TACGTAGGGTGCGAGCGTTAATCGGAATTACTGGGCGTAAAGCGTGCGCAGGCGGTTATGTAAGACAGATGTGAAATCCCCGGGCTCAACCTGGGAACTGCATTCGATACTGTCGAGCTAGAGTGTGGGAGAGGGTGGTGGAATTCCCGGTGTAGCGGTGAAATGCGTAGATATCGGGAGGAACATCAGTGGCGAAGGCGACCGCCTGGCCCAACACTGACGCTGAGGTGCGAAAGCGTGGGTAGCAAACAGGATTAGAAACCCGTGTAGT	k__Bacteria; p__Proteobacteria	0	0	0	0	0	0	0	0	0	1	0	0	0	0	0	0		0	0	0	0	0	0	0	0	0	0	0	0	0	0	0	0
denovo222	TACGGGGGGAGCAAGCGTTGTTCGGATTTACTGGGCGTAAAGGGCGCGTAGGCGGCCACCGCAAGTCGACTGTGAAATCTCCGGGCTTAACCCGGAGCGGCCAAGTGATACTGTCGTGCTAGAGTGCGGAAGGGGCTACTGGAATTCTCGGTGTAGCGGTGAAATGCGTAGATATCGAGAGGAACACCTGCGGCGAAGGCGGGTAGCTGGGCCGACACTGACGCTGAGGCGCGAAAGCCA	k__Bacteria; p__Acidobacteria; c__Chloracidobacteria; o__; f__; g__; s__	0	1	0	0	0	0	0	0	0	0	0	0	0	0	0	0		0	0	0	0	0	0	0	0	0	0	0	0	0	0	0	0
denovo224	TACGTAGGGTGCAAGCGTTAATCGGAATTACTGGGCGTAAAGCGTGCGCAGGCGGTTATGCAAGACAGATGTGAAATCCCCGGGCTTAACCTGGGCACTGCATTTGTGACTGCATGGCTAGAATCTGGCAGAGGGGGGTAGAATTCCACGTGTAGCAGTGAAATGCGTAGAGATGTGGAGGAACACCGATGGCGAAGGCAGCCCCCTGGGCTAAGATTGACGCTCATGCACGAAAGCGTGGGGAGCAAACAGGATTAGAACCACCGTAGTCGT	k__Bacteria; p__Proteobacteria; c__Betaproteobacteria; o__Burkholderiales; f__Oxalobacteraceae	0	0	1	0	0	0	0	0	0	0	0	0	0	0	0	0		0	0	0	0	0	0	0	0	0	0	0	0	0	0	0	0
denovo225	TACGGAGGTTCCCAAGCGTTGTTCGGAATTACTGGGCGTAAAGGGAGCGCAGGCGGACAGGTCAGTTTAAAGTGGAATCCCAGGGCTCAACCCTGGACGTGCTTTGGATACTGCCTGTCTTGAGTTCGGTAGAGGAGGGCGGAATTCCAGGTGTAGCGGTGAAATGCGTAGATATCTGGAGGAACACCCGTGGCGAAGGCGGCTCTCTGGTCCGATACTGACGCTGAGGCGCGAAAGGTAGGGTAGCAAACAGGATTAGATACCCTAGTAGT	k__Bacteria	0	0	0	0	1	0	0	0	0	0	0	0	0	0	0	0		0	0	0	0	0	0	0	0	0	0	0	0	0	0	0	0
denovo226	TACGTAGGGTGCAAGCGTTGTTCGGAATCATTGGGCGTAAAGCGCGTGTAGGTGGCTAGTTAAGTCGATTGTGAAAGCCCTGAGCTCAACTCAGGAAGTGCAGTCGAAACTGGCTGGCTAGAAGATAGTAGAGGAAGGTGGAATTCCAAGTGTAGAGGTGAAATTCGTAGATATTTGGAGGAATACCGGCGGCGAAGGCGGCCTTCTGGGGCTATTCTTGACACTGAGACGCGAAAGCGTGGGGAGCAAACAGGATTAGATACCCCTGTAGT	k__Bacteria; p__Proteobacteria; c__Deltaproteobacteria; o__FAC87; f__; g__; s__	2	0	0	0	0	0	0	0	0	0	0	0	0	0	0	0		0	0	0	0	0	0	0	0	0	0	0	0	0	0	0	0
denovo227	TACGTAGGGCGCAAGCGTTGTCCGGAATTATTGGGCGTAAAGAGCTCGTAGGCGGTTTGTCGCGTCTGCTGTGAAAGCCCGGGGCTTAACCCCGGGTGTGCAGTGGGTACGGGCAGACTTGAGTGCAGTAGGGGAGACTGGAACTCCTGGTGTAGCGGTGAAATGCGCAGATATCAGGAAGAACACCGATGGCGAAGGCAGGTCTCTGGGCTGTTACTGACGCTGAGGAGCGAAAGCATGGGGAGCGAACAGGATTAGATACCCGAGTAGT	k__Bacteria; p__Actinobacteria; c__Actinobacteria; o__Actinomycetales; f__Micrococcaceae; g__Kocuria; s__	0	0	0	0	0	0	0	0	0	0	0	0	0	0	0	0		0	0	0	1	0	0	0	0	0	0	0	0	0	0	0	0
denovo229	TACAGAGGTCCCCAAGCGTTGTTCGGATTCACTGGGCGTAAAGGGTGCGTAGGTGGTTGGGTAAGTCTAATGTGAAATCTCCGAGCCTAACTCGGAAACTGCATCGGATACTATCCGGCTAGAGGATTGGAGGGGGACGTGGATACTTGGTGTAGCAGTGAGATGCGTAGATATCAAGTGGAACACCAGTGGCGAAGGCGAGT	k__Bacteria; p__Verrucomicrobia; c__[Pedosphaerae]; o__[Pedosphaerales]	0	0	0	0	0	0	0	0	0	0	1	0	0	0	0	0		0	0	0	0	0	0	0	0	0	0	0	0	0	0	0	0
denovo230	TACATGTGGGGCAAGCGTTGTTCGGAATTACTGGGCATAAAGGGTGCGTAGGTGGCTTGCTAAGTCAGTGGTGAAATCGTCCGGCCCAACCGGACACGTGCCAATGATACTGGCGAGCTAGAGTGCGTGAGGGGTGGGGGAACGAGCAGTGTAGCGGTGAAATGCGTAGATATTGCTCGGAAGGCCAAAGCCGAAGGGACCCCGACCTGGTACGTAACTGACACTGAGGCACGAAAGCGTGGGGA	k__Bacteria; p__Planctomycetes; c__vadinHA49; o__DH61; f__; g__; s__	0	0	0	0	0	0	0	0	0	0	0	0	0	0	0	0		0	0	1	0	0	0	0	0	0	0	0	0	0	0	0	0
denovo231	TACGAGAGTGGCAAGCGTTATCCGGAATAACTGGGTGTAAAGCGTCTCTAGGCGGCTTTATCAGTTCTTGGTTAAATCTTCGGGCTCAACCCGAGGCTGCCAAGAAGACCATAAAGCTAGAGAATGGAAGAGGTAAGCGGAATTGCCGGTGTAGTGGTAAAATGCGTTAATATCGGCAAGAACACCAAAAGCGAAGGCAGCTTACTAGGACATTTCTGACGCTCACAGACG	k__Bacteria; p__OD1; c__ABY1; o__; f__; g__; s__	0	0	0	0	0	0	0	0	0	0	0	3	0	0	1	0		0	0	0	0	0	0	0	0	0	0	0	0	1	0	0	0
denovo232	TACGTAGGGTGCGAGCGTTAATCGGAATTACTGGGCGTAAAGCGTGCGCAGGCGGTTATATAAGACAGATGTGAAATCCCCGGGCGTCAACCCTGGGAACGTGCATTTGTTGACTGTATAGCTAGAGTACGGTAGAGGGGAGTGAATTCCGCGTGTAGCAGTGAAATGCGTAGATATGCGGAGGAACACCGATGGCGAAGGCAATCCCCGTCGGACTGTACTGACGGCTCATGCACGAAAGCGT	k__Bacteria; p__Proteobacteria; c__Betaproteobacteria; o__Burkholderiales; f__Comamonadaceae	0	0	0	0	0	0	0	0	0	0	0	0	0	0	0	0		0	1	0	0	0	0	0	0	1	0	0	1	0	0	0	0
denovo233	TACGAAGGACCCGAGCGTTATCCGGATTTATTGGGTTTAAAGGGTGCGTAGGCGGAACAGTAAGTCAGTGGTGAAAGCCTGTTGCTTAACAACAGAACTGCCATCGATACTGCTGATCTTGAGTACATATGATGTGGGCGGAATGTGCCATGTAGCGGTGAAATGCTTAGATATGGCACAGAACACCGATTGCGAAGGCAGCTCACAAAACTGTAACTGACGCTGAGGCACGAAAGCGTGGGGATCAAACAGGATTAGATACCCCTGTAGT	k__Bacteria; p__Bacteroidetes; c__Sphingobacteriia; o__Sphingobacteriales; f__; g__; s__	0	0	0	0	0	0	0	0	0	0	0	0	0	0	0	0		0	0	0	0	0	0	0	0	2	1	1	0	0	0	0	0
denovo234	TACGAAGGGTGCAAGCGTTGTTCGGATTTATTGGGCGTAAAGCGCGCGTAGGCGGACCTGCAAGTCAGATGTGAAATCTCGGGGGCTCAACCCCGAACTGCGTCTGAAACTACAGGTCTAGAATCTTGGAGGGGGAAGGGGAATTTCGCATGTAGGGGTAAAATCCGTAGATATGCGAAGGAACACCAGAGGCGAAGGCGCCTTCCTGGACAAGTATTGACGCTGAGGCGCGAAAGCGTGGGGATCAAACAGGATTAGATACCCGTGTAGT	k__Bacteria; p__Proteobacteria; c__Deltaproteobacteria; o__Bdellovibrionales; f__Bacteriovoracaceae; g__; s__	0	0	0	0	0	0	0	0	0	1	0	0	3	0	9	5		0	0	0	0	0	0	0	1	0	0	0	1	0	0	1	0
denovo235	GACGAACCGTCCCTAACGTTGTTCGGAATCACTGGGCTTAAAGGGCGCGTAGGCGGGCCATCAAGTCCGGGGTGAAATACTTCGGCTTAACCGGAGAATTGCCTTGGATACTGGTGGTCTAGAGGGAGGTAGGGGTCTGTGGAACTTCCGGTGGAGCGGTGAAATGCGTTGATATCGGAAGGAACGCCGGTGGCGAAAGCGACGGACTGGACCTCTTCTGACGCTGAGGCGCGAAAGCCAGGGGAGCAAACGGGATTAGAAACCCTGGTAGT	k__Bacteria; p__Planctomycetes; c__Planctomycetia; o__Gemmatales; f__Gemmataceae; g__; s__	4	0	0	0	0	0	0	0	0	0	0	0	0	0	0	0		5	0	0	0	0	0	0	0	0	0	0	0	0	0	0	0
denovo236	TACGTAGGGAGCAAGCGTTGTTCGGATTTACTGGGCGTAAAGGGCGCGTAGGCGGCGCGGTAAGTCACTTGTGAAATCTCTGAGCTTAACTCAGAACGGCCAAGTGATACTGCAGTGCTGGAGTGTAGAAGGGGCAATCGGAATTCTTGGTGTAGCGGTGAAATGCGTAGATATCAAGAGGAACACCTGAGGTGAAGACGGGTTGCTGGTCTAACACTGACGCTGATGCGCGAAAGCCAGGGGAGCAAACGGGATTAGAAACCCC	k__Bacteria; p__Acidobacteria; c__Chloracidobacteria; o__; f__; g__; s__	0	0	0	1	0	0	0	1	7	1	0	0	1	0	0	0		0	1	0	0	0	0	0	0	0	0	0	0	0	0	0	0
denovo237	TACGAAGGTAGCTAGCATTATTCGGATTTATTGGGCGTAAAGGGTCCGTAGGCGGTTTGATAAGTCAGGTGTGAAATCCCACAGCTTAACTGTGGACACGCATTTGATACTGTCAGACTAGAGTATGAGAGGGGTAAAAGGAATTTCCAGTGTAGGGGTGAAATCCGTAGATATTGGAAAGAACACCGGCCGCGAAGGCGTTTTACTGGCTCATTACTGACGCTCAGGGACGAAAGCCAGGGGAGCAAACGGGATTAGAAACCCGAGTAGT	k__Bacteria	0	0	0	0	0	0	0	0	0	0	0	0	0	0	0	0		0	0	0	0	1	0	0	0	0	0	0	0	0	0	0	0
denovo238	TACGGGAGGGTGCAAGCGTTAATCGGAATTACTGGGCGTAAAGCGCACGTAGGTGGTTCGTTAAGTCGGATGTGAAATCCCTGGGCTCAACCTGGGAGCTGCATTCGATACTGGCGGACTCGAGTACGAGAGAGGGGGGTGGAATTCCAGGTGTAAGCGGTGAAAATGCGTAGATATCTGGAGGAACACCAGTGGCG	k__Bacteria; p__Proteobacteria; c__Gammaproteobacteria	0	0	0	0	0	0	1	0	0	0	0	0	0	0	0	0		0	0	0	0	0	1	0	0	0	0	0	0	0	0	0	0
denovo239	TACGTAGGGTGCGAGCGTTAATCGGAATTACTGGGCGTAAAGCGTGCGCAGGCGGTTTTGTAAGACAGGCGTGAAATCCCCGGGACTCCGAACCTGGGAACTGCGTTTGTGACTGCAAGGCTAGAGTATGGCAGAGGGGGTGGAAGTTCCACGTGTAGCAGTGAAATGCGTAGAGATGTGGAGG	k__Bacteria; p__Proteobacteria; c__Betaproteobacteria	0	0	0	0	0	0	0	0	0	0	0	0	0	0	1	0		0	0	0	0	0	0	0	0	0	0	0	0	0	0	0	0
denovo240	CACGTAGGGGGCGAGCGTTGTCCGGATTTATTGGGCGTAAAGAGCTCGTAGGCGGTTCGATAAGTCGGGTGTGAAACCTCCAGGCTCAACCTGGAGACGCCACCCGATACTGTTGTGACTAGAGTCCGGTAGGGGAGCGTGGAATTCCTGGTGTAGCGGTGAAATGCGCAGATATCAGGAGGAACACCAGTGGCGAAGGCGGCGCTCTGGGCTGGAACTGACGCTGAGGAGCGAAAGCGTGGGGAGCGAACAGGATTAGAAACCCTGGTAGT	k__Bacteria; p__Actinobacteria; c__Acidimicrobiia; o__Acidimicrobiales; f__Iamiaceae; g__Iamia; s__	4	0	8	4	1	2	3	0	1	0	0	0	0	0	0	0		0	0	1	2	0	0	0	0	0	0	0	0	0	0	0	0
denovo241	TACGAAGGTGGCTAGCGTTGTTCGGATTTATTGGGCGTAAAGGGTCCGCAGGCGGTTTGATAAGTCAGGTGTGAAATCCAACAGCTTAACTGTTGACACGCATTTGATACTGTCAGACTAGAGTATGAGAGGGGTGAGAGGAATTTCCAGTGTAGGGGTGAAATCCGTAGATATTGGAAAGAACACCGGCCGCGAAGGCGTTTCACTGGCTCATTACTGACGCTCAGGGACGAAAGCTAGGGGAGCAAACGGGATTAGAAACCCTGGTAGT	k__Bacteria	0	0	0	0	0	0	0	0	0	0	0	0	0	0	0	0		0	0	0	0	0	1	0	0	0	0	0	0	0	0	0	0
denovo242	TGCAGAGGGTGCTAGCGTTAATCGGATTTACTGGGCGTAAAGCGTGCGTAGGCGGTTTGATAAGTCGATTGTGAAAGCCCTGGGCTCAACCTAGGAATTGCGGTCGATACTGTCAGACTAGAAAACGGTAGAGGGAGGTGGAACTCCAGGTGTAGCGGTGAAATGCGTAGATATCTGGAAGAACACCGATGGCGAAGGCAGCCTCCTGGGCCTGTTTTGACGCTGAGGCACGAAAGCGTGGGTAGCAAACAGGATTAGATACCCCTGTAGT	k__Bacteria; p__Proteobacteria; c__Gammaproteobacteria; o__Xanthomonadales; f__Sinobacteraceae; g__Nevskia; s__ramosa	0	0	1	0	0	0	0	0	0	0	0	0	0	0	0	0		0	1	1	0	0	0	0	0	0	0	0	0	0	0	0	0
denovo243	TACGAGAGGCCCCAAACGTTATTCGGAATTACTGGGCTTAAAGAGTTCGTAGGCGGCGCGGAAAGTGGGGTGTGAAAGCCCTCGGCTCAACCGAGGAATTGCGCTCCAAACTACCGTGCTTGAGGAATCTAGAGGTGAGCGGAACTGATGGTGGAGCGGTGAAATGCGTTGATATCATCAGGAACACCGGAGGCGAAGGCGGCTCACTGGGGATTTTCTGACGCTGAGGAACGAAAGCCAGGGGAGCGAA	k__Bacteria; p__Planctomycetes; c__Planctomycetia; o__Pirellulales; f__Pirellulaceae; g__Pirellula; s__	0	6	0	0	0	0	0	0	0	0	0	0	0	0	0	0		0	0	0	0	0	0	0	0	0	0	0	0	0	0	0	0
denovo244	TACGGAGGTGGCAAGCGTTGCTCGGATTTATTGGGTGTAAAGGGTCGGTAGGCGGTTTGGTAAGTGCCTGATGAAATTCCACGGCTTAACCGTGGAGCGCTCGGGTAGACTGCCGGACTTGAGGACTGGAGGGGCAGACGGAATTCCCGGTGTAAGAGTGAAATCTGTAGATATCGGGAGGAACACCAGTGGCGAAGGCGGTCTGCTGGACAGTCCCTGACGCTGAGCGACGAAAGCGTGGGGAGCAAACAGGATTAGATACCCGGGTAGT	k__Bacteria	0	1	0	0	0	0	0	0	0	0	0	0	0	0	0	0		0	0	0	0	0	0	0	0	0	0	0	0	0	0	0	0
denovo245	TACGTAGGTGACTAGCGTTGTCCGGATTTACTGGGCGTAAAGAGCGCGCAGGCGGTCGTTCAAGTCGAGTGTGAAAGCCCCCGGCTCAACTGGGGAGGGTCATTCGATACTGATCGACTCGAAGGCAGGAGAGGGAAGCGGAATTCCCGGTGTAGTGGTGAAATGCGTAGATATCGGGAGGAACACCAGTGGCGAAGGCGACTACCTGGACTGATACTGACACTGAGGTGCGAAAGCGTGGGGAGCAAACAGGATTAGAAACCCTTGTAGT	k__Bacteria; p__Chloroflexi; c__Ellin6529; o__; f__; g__; s__	0	0	0	0	0	0	0	0	0	0	0	0	0	1	0	0		0	0	0	0	0	0	0	0	0	0	0	0	0	0	0	0
denovo246	TACGTAGGGTGCGAGCGTTAATCGGAATTACTGGGCGTAAAGCGTGCGCAGGCGGTTGTGTAAGACAGGTGTGAAATCCCCGGGCTTAACCTGGGAATGGCATTTTGAACTGGCAGTCTAGAGTGCGTCAGAGGGGGGTGGAATTCCACGTGTAGCAGTGAAATGCGTAGAGATGTGGAGGAACACCAATGGCGAAGGCAGCCCCTGGGATGACACTGACGCTCATGTACGAAAGCGTGGGTAGCAAACAGGATTAGATACCCGGGTAGT	k__Bacteria; p__Proteobacteria; c__Betaproteobacteria; o__Hydrogenophilales; f__Hydrogenophilaceae; g__Thiobacillus; s__	0	0	0	0	0	0	0	0	0	0	0	0	0	0	1	0		0	0	0	0	0	0	0	0	0	0	0	0	0	0	0	0
denovo247	ACCAGCACCCTCAAGTGGTCAGGATGATTATTGGGCCTAAAGCATCCGTAGCTCGTTTGTAAGTTTCGGTTAAATCCATACGCTTAACGTATGGGCTGCCGGAAATACTGCATAACTAGGAAGTGGGAGAGGTAGACGGTACTCGGTAGGAAGGGTAAATCCTTTGATCTATTGATGACCACCTGTGGCGAAGGCGGTCTACCAGAACACGTTCGACGGTGAGGATGAAAGCTGGGGAGCAAACCGGATTAGATACCCGTA	k__Archaea; p__Crenarchaeota; c__Thaumarchaeota; o__Cenarchaeales; f__Cenarchaeaceae; g__Nitrosopumilus	0	0	2	0	2	4	4	0	12	5	0	0	0	0	0	0		0	1	9	3	2	6	6	1	1	1	0	0	0	0	0	0
denovo248	GACGGAGGAGGCTAGCGTTGTTCGGAATTACTGGGCGTAAAGCGCATGAAGGTGGTGAAGTAAGCCGGATGTGAAATCCCAGGGCTTAACCCTGGAAGTGCATCCGGGACTGCTTTGCTCGAGTTCGGAAGAGGAGAGTGGAATTCCCAGTGTAGAGGTGAAATTCGTAGATATTGGGAAGAACACCAGTGGCGAAGGCGGCTCTCTGGTCCGATACTGACGCTGAGGTGCGAAAGCGTGGGGAGCAAACAGGATTAGAAACCCTTGTAGT	k__Bacteria; p__Proteobacteria; c__Alphaproteobacteria	0	0	0	0	0	0	0	0	1	1	0	0	0	0	0	0		0	0	0	0	0	0	0	0	0	0	0	0	0	0	0	0
denovo249	TACGTAGGTGGCGAGCGTTATCCGGAATTATTGGGCGTAAAGGGTGCGTAGGTGGTCTTTTAAGTGAGATGTGAAATCCCGGGGCTTGACCCCGGAACTGCATTTCAAACTGGGAGACTAGAGTGCAGGAGAGGAAAGTGGAATTCCTAGTGTAGCGGTGAAATGCGTAGAGATTAGGAGGAACACCAGTGGCGAAGGCGACTTTCTGGACTGTAACTGACACTGAGGCACGAAAGCGTGGGGAGCAAACAGGATTAGAAACCCGAGTAGT	k__Bacteria; p__Firmicutes; c__Clostridia; o__Clostridiales; f__Clostridiaceae	0	0	0	0	0	0	0	0	0	0	0	0	0	0	0	0		16	0	0	0	0	0	0	0	0	0	0	0	0	0	0	0
denovo250	TACGTAGGGTGCAAGCGTTAATCGGAATTACTGGGCGTAAAGCGTGCGCAGGCGGTTATATAAGACAGATGTGAAATCCCCGGGCTCAACCTGGGAACTGCTAGTTAGTGACTGCATCGCTGGAGTGGGCGGCTACGAGGGGGATGGAATTCCGCGTAGTAGCAGTGAAATGCGTA	k__Bacteria; p__Proteobacteria; c__Betaproteobacteria; o__Burkholderiales; f__Comamonadaceae	0	0	0	0	0	0	0	0	0	0	0	0	0	1	0	0		0	0	0	0	0	0	0	0	0	0	0	0	0	0	0	0
denovo252	TACGGAGGGAGCTAGCGTTGTTCGGAATTACTGGGCGTAAAGCGTACGTAGGCGGTTATTCAAGTCAGGGGTGAAAGCCTGGAGCTCAACTCCAGAACTGCCCTTGAAACTAGATAACTAGAATCTTGGAGAGGTGAGTGGAATTCCGAGTGTAGAGGTGAAATTCGTAGATATTCGGAAGAACACCAGTGGCGAAGGCGACTCACTGGACAAGTATTGACGCTGAGGTACGAAAGCGTGGGGAGCAAACAGGATTAGATACCCTAGTAGT	k__Bacteria; p__Proteobacteria; c__Alphaproteobacteria; o__Sphingomonadales; f__; g__; s__	0	0	12	4	5	0	9	0	0	0	0	0	0	0	0	1		0	0	15	2	2	1	1	0	0	0	0	0	0	0	0	0
denovo253	TACGAAGGGGCGTAGCGTTGTTCGGTATTTACTTGGGCGGTAAAGACGCACGTAGGCGGATCTTTAAGTCGGGGGTGGAAATACCTGGAGCTCAACTCCAGAACTGCCTTCGATACTGGGGAGTCTAGAGTCCGGAAGAGGTGAGTGGAACTCCTAGTGTAGAGGTGGAATTCGTAGATATTAGGAAGAACGCCAGCGGCGAAGGCGGCTCACTGGTCCGGTACTGACGCTGAGGTGCG	k__Bacteria; p__Proteobacteria; c__Alphaproteobacteria; o__Rhizobiales	0	0	0	0	1	0	0	0	0	0	0	0	0	0	0	0		0	0	0	1	0	0	0	0	0	0	0	0	0	0	0	0
denovo254	TACGTAGGGTGCAAGCGTTAATCGGAATTACTGGGCGTAAAGCGTGCGCAGGCGGTGATGTAAGACAGATGTGAAATCCCCGGGCTTAACCTGGGAACTGCGTTTGTGACTGCCAGGCTAGAGTACGGCAGAGGGGGGTGGAATTCCACGTGTAGCAGTGAAATGCGTAGAGATGTGGAGGAACACCAATGGCGAAGGCAGCCCCTGGGTCGATACTGACGCTCATGCACGAAAGCGTGGGTAGC	k__Bacteria; p__Proteobacteria; c__Betaproteobacteria; o__Rhodocyclales; f__Rhodocyclaceae	0	0	0	0	0	0	0	0	0	0	0	0	0	0	0	0		0	0	0	0	0	0	0	0	0	0	0	0	0	0	0	1
denovo255	TACGTAGGGTGCGAGCGTTAATCGGAATTACTGGGCGTAAAGCGTGCGCAGGCGGTTTGATAAGTCTGATGTGAAAATCCCCGGCGTCACCTACGGACGTAGCATTAGTTGACTGTATAGCTAGAGTGCGGCGAGAGGGGGAGGTGAAGTTACCGTCCGTGCAGCAGTGAAATAGCGT	k__Bacteria; p__Proteobacteria; c__Betaproteobacteria	0	0	0	0	0	0	0	0	0	0	1	0	0	0	0	0		0	0	0	0	0	0	0	0	0	0	0	0	0	0	0	0
denovo256	TACGGAGGGTGCAAGCGTTAATCGGAATTACTGGGCGTAAAGCGCGCGTAGGTGGCTTGATAAGCCGGTTGTGAAAGCCCCGGGCTCAACCTGGGAACGGCATCCGGAACTGTCAGGCTAGAGTGCAGGAGAGGAAGGTAGAATTCCCGGTGTAGCGGTGAAATGCGTAGAGATCGGGAGGAATACCAGTGGCGAAGGCGGCCTTCTGGACTGACACTGACACTGAGGTGCGAAAGCGTGGGTAGCAAACAGGATTAGAAACCCCTGTAGT	k__Bacteria; p__Proteobacteria; c__Gammaproteobacteria; o__Oceanospirillales; f__Halomonadaceae	5	0	0	0	0	0	0	0	0	0	0	0	0	0	0	0		13	0	0	0	0	0	0	0	0	0	0	0	0	0	0	0
denovo259	CACGTAGGATCCAAGCGTTATCCTGATTTACTGGGCGTAAAGCGCGTGTAGGTGGTTTGTTAAGTTGGGTGTTAAATCTCTCGGCTCAACTGAGAGATGTCGCTCAAAACTAGCAGACTGGAGGACGGTAGAGGAAGGTGGAATTCCGGGTGTAGTGGTGAAATGCGTAGATATCCGGAGGAACACCAGTGGCGAAGGCGGCCTTCTGGACCGCTCCTGACACTCAAACGCGAAAGCTAGGGGAGCAAACGGGATTAGAAACCCTAGTAGT	k__Bacteria; p__Chloroflexi; c__Anaerolineae; o__GCA004; f__; g__; s__	2	0	0	0	0	0	0	0	0	0	0	0	0	0	0	0		0	0	0	0	0	0	0	0	0	0	0	0	0	0	0	0
denovo260	TACGTAGGGTGCAAGCGTTAATCGGAATTACTGGGCGTAAAGCGTGCGCAGGCGGTTGTTGCAAGACAGATGTGAAACTCCCCGGGTTTAACCTGGGAACTGCATTTGTGACTGCACGGCTAGAGTGTGTCGAGAGGGGGGTGAATTCCACGTGTAGCAGTGAAATGCGTAGATATGTGGAGGAACTACCGATGGCGAAGGCAGCCCCCTGGGCTANACTGACGCTCATGCACGAAAGCGT	k__Bacteria; p__Proteobacteria; c__Betaproteobacteria; o__Burkholderiales	0	0	0	0	0	0	0	0	0	0	0	0	0	0	0	0		0	0	0	0	0	0	0	0	0	0	1	0	0	0	0	0
denovo262	TACAGAGGGTGCGAACGTTGCTCGGAATTACTGGGCGTAAAGCGCGTGTAGGCGGATGGGTAAGTCAGATGTGAAATCCCCGGGCTCAACCCGGGAACTGCATTTGAAACTGCTCGTCTTGAGTGCCGGAGAGGGTGGCGGAATTCCTGGTGTAGAGGTGAAATTCGTAGATATCAGGAGGAACACCGGTGGCGAAGGCGGCCACCTGGACGGTAACTGACGCTGAGACGCGAAAGCGTGGGGAGCAAACAGGATTAGATACCCCAGTAGT	k__Bacteria; p__Proteobacteria; c__Deltaproteobacteria; o__Myxococcales; f__; g__; s__	0	0	0	0	0	0	0	0	3	0	0	0	0	0	0	0		0	0	1	0	1	0	0	0	0	0	0	0	0	0	0	0
denovo263	TACGGAGGTTGCAAGCGTTGTTCGGATTCACTGGGCGTAAAGGGAGCGCAGGCGGTCGAGTAAGTCTAAAGTGAAATCCCGAGGCTCAACCTCGGACGTGCTTTGGATACTGCTTGACTTGAGTACGTGAGAGGTAGGCGGAATTCCAGGTGTAGCGGTGAAATGCGTAGATATCTGGAGGAACACCGGTGGCGAAAGCGGCCTACTGGCACGAAACTGACGCTGAGGCTCGAAAGCGTGGGGAGCGAACGGGATTAGAAA	k__Bacteria; p__NKB19; c__; o__; f__; g__; s__	1	0	0	0	2	0	0	0	0	0	0	0	0	0	0	0		0	0	0	0	0	0	0	0	0	0	0	0	0	0	0	0
denovo264	TACAGAGGGTGCAAGCGTTGTTCGGAATTACTGGGCGTAAAGCGAGTGTAGGCGGCCTATTAAGTCAGATGTGAAATCCCTTGGCTCAACTGAGGAACTGCATCTGATACTGGTAGGCTTGAGTGTCGGAGGGGATGGTAGAATTCCTGGTGTAGAGGTGAAATTCGTAGATATCAGGAGGAATACCTGTGGCGAAGGCGACCATCTGGAAGACAACTGACGCTGAGACTCGAAAGCGTGGGTAGCAAACAGGATTAGATACCCTGGTAGT	k__Bacteria; p__Proteobacteria; c__Deltaproteobacteria	0	1	0	0	0	0	0	0	0	0	0	0	0	0	0	0		0	0	0	0	0	0	0	0	0	0	0	0	0	0	0	0
denovo265	TACGAAGGGGGCTAGCGTTGTTCGGAATTACTGGGCGTAAAGCGCACGTAGGCTGATTGTTATGTCAGGGGTGAAATCCCAGAGCTCAACTCTGGAACTGCCCTTGATACTGGCGATCTCGAGTCCGGGAAGAGGTTAGTGGAATTCCCAGTGTAGAGGTGAAATTCGTAGATATCGGGAAGAACACCAGTGGCGAAGGCGGCTAACTGGTCCGGTACTGACGCTGAGGTGCGAAAGCGTGGGGAGCAAACNGGATTAGAAACCCTTGTAGT	k__Bacteria; p__Proteobacteria; c__Alphaproteobacteria; o__Rhizobiales	2	0	0	1	0	1	0	0	0	0	1	0	0	0	0	0		0	0	0	0	0	0	0	0	0	0	0	0	0	0	0	0
denovo266	GACGAACCCAAGCGAACGTTATTCGGAATTACTGGGCTTAAAGCGCGTGTAGGCGGATTGCCACGTCGACTGTTGAAATCCCCCGGCTTAACCGGGGAACAGGCATCGATACGAGTAATCTTGAGGTGGGTAGGGGAGACTGGAACTTCCGGTGGAGCGGTGAAATGCGTAGATATCAGAAGGAACACCGGTGGCGAAAGCGACTCTCTGGTTCACTACTGACGCTGAGGTGCGAAAGCTAGGGGAGCAAACGGGATTAGAAACCCGTGTAGT	k__Bacteria; p__Planctomycetes	0	0	0	0	0	0	0	0	0	0	0	0	0	0	0	0		0	0	0	0	0	0	1	0	0	0	0	0	0	0	0	0
denovo267	TACAGAGGGTGCAAGCGTTAATCGGAATTACTGGGCGTAAAGCGCGCGTAGGTGGTTTGTTAAGTTGGATGTGAAATCCCCGGGCTCAACCTGGGAACTGCATTCAAAACTGACAAGCTAGAGTATGGTGGAGGGTGGTGGAATTTCCTGTGTAGCGGTGAAATGCGTAGATATAGGAAGAACACCAGTGGCGAAGGCGGCTCACTGGTCCGGTACTGACGCTGAGGTGCGAAAGCGTGGGGAGCAAACAGGATTAGATACCCCAGTAGT	k__Bacteria; p__Proteobacteria; c__Gammaproteobacteria; o__Pseudomonadales; f__Pseudomonadaceae	0	0	0	0	1	0	1	2	0	0	0	0	0	0	0	0		0	0	0	0	0	0	1	0	0	0	0	0	0	0	0	0
denovo268	TACCAGCTCCCCCGAGTGGTCGGGACGTTTATTGGGCCTAAAGCATCCGTAGCCGGCCCTGTAAGTCCCATGTTAAATCCAATCGCTCAACGATTGGGCCGCATGGGATACCGCAGGGCTAGGAGGCGGGAGAGGCGGACGGTACTCCGCGGGTAGGGGTAAAATCCACTGATCCGCGGAAGACCACCAGTGGCGAAGGCGGTCCGCCAGAACGCGCTCGACGGTGAGGGATGAAAGCTGGGGGAGCGAACCGGATTAGATACCCTGGTAGT	k__Archaea; p__Crenarchaeota; c__MBGA; o__; f__; g__; s__	0	1	0	0	0	0	0	0	0	0	0	0	0	0	0	0		0	0	0	0	0	0	0	0	0	0	0	0	0	0	0	0
denovo269	TACGGAGGGAGCTAGCGTTGTTCGGAATTACTGGGCGTAAAGCGCGCGTAGGCGGTCCATCAAGTCAGAGGTGAAAGCCCGGGGCTCAACCCCGGGAACTGCCTTTGAAACTGGCGGACTAGAATCTTGGAGAGGTCAGTGGAATTCCGAGTGTAGAGGTGAAATTCGTAGATATTCGGAAGAACACCAGTGGCGAAGGCGACTGACTGGACAAGTATTGACGCTGAGGTGCGAAAGCGTGGGGAGCAAACAGGGATT	k__Bacteria; p__Proteobacteria; c__Alphaproteobacteria; o__Sphingomonadales	0	0	0	0	0	0	0	1	0	0	0	0	0	0	0	0		0	0	0	0	0	0	1	0	0	0	0	0	0	0	0	0
denovo270	TACAGAGGGAGCTAGCGTTTTTCGGATTTATTGGGCGTAAAGAGCGCGTAGGCGGTTAGCCAAGTTGATAGTAAAAGCCCAGGGCTTAACCCTGGAACGTCTATCAAGACTGGTTGACTAGAGTTCGGTAGAGGATGATGGAATTCTTGGTGTAGGGGTGAAATTCTTAGATATCAGGAGGAACACCGGTGGCGAAAGCGATCATCTGGGCCGTAACTGACGCTAATAGCGCGAAAGCGTGGGGGAGCAAACAGGGATTAGATA	k__Bacteria	0	0	0	0	0	0	0	0	0	0	0	0	0	0	0	0		2	0	0	0	0	0	0	0	0	0	0	0	0	0	0	0
denovo271	GACATAGGGTGCAAGCGTTATCCGGATTTACTGGGTGTAAAGCGCGTGTAGGTGGTCTTGTAAGTTGGACGTGAAATCTCTCGGCTTAACTGGGAGGGGCCGTTCAATACTGCGAGGCTTGAGGGCAGGAGAGGGAGGTGGAATTCCCGGTGTAGTGGTGAAATGCGTAGATATCGGGAGGAACACCAGTGGCGAAGGCGGCCTCCTGGCCTGCTCCTGACACTGAGACGCGAAAGCTAGGGGAGCGAACGGGATTAGAAACCCTTGTAGT	k__Bacteria; p__Chloroflexi; c__Anaerolineae; o__pLW-97; f__; g__; s__	2	0	0	0	0	0	0	0	0	0	0	0	0	0	0	0		0	0	0	0	0	0	0	0	0	0	0	0	0	0	0	0
denovo272	TACGGAGGTGGCGAGCGTTGCTCGGATTCATTGGGTGTAAAGGGTCGGTAGGCGGGTTGATAAGTGCCCGGTGAAATTCTACGGCTCAACCGTAGAACGTTCGGGTAGACTGTCGATCTTGAGGGCTGGAGGGGCAAGCGGAATTCCCGGTGTAAGAGTGAAATCTGTAGATATCGGGAGGAACACCAGTGGCGAAGGCGGCTTGCTGGACAGCACCTGACGCTGAGCGACGAAAGCGTGGGGAGCAAACAGGATTAGAAACCCTAGTAGT	k__Bacteria	0	1	0	0	0	0	0	0	0	0	0	0	0	0	0	0		0	0	0	0	0	0	0	0	0	0	0	0	0	0	0	0
denovo274	TACAGAGGGTGCAAGCGTTAATCGGAATTACTGGGCGTAAAGCGTGCGCAGGCGGTTTTGTAAGTCAGATGTGAAAATCCCCGGGCTCAACCTGGGAACTGCGTTTGAAACTACAAGGCTAGAGTGTAGAAGAGGGGGGTAGAATTCCACGTGTAGCAGTGAAATGCGTAGAGATGTGGAGGAATACCGATGGCGAAGGCAGCCCCTCGGGCTAACACTGACGCTCATGCACGAAAGCGTGGGGAGCAAACAGGATTAGAACCT	k__Bacteria; p__Proteobacteria; c__Betaproteobacteria; o__Methylophilales; f__Methylophilaceae; g__; s__	0	0	0	0	0	0	0	1	0	0	0	0	0	0	0	0		0	0	0	0	0	0	0	0	0	0	0	0	0	0	0	0
denovo275	TACGAAGGGGGCTAGCGTTGCTCGGAATTACTGGGCGTAAAGGGAGCGTAGGCGGACTGTTTAGTCAGAGGTGAAAGCCCAGGGCTCAACCTTGGAATTGCCTTTGATACTGGCAGTCTTGAGTACGGAAGAGGTATGTGGAACTCCGAGTGTAGAGGTGAAATTCGTAGATATTCGGAAGAACACCAGTGGCGAAGGCGGCTCGCTGGACAAGTATCGACGCTGAGGTGCGAAAGCGTGGGTAGCAAACAGGATTAGAAACCCGTGTAGT	k__Bacteria; p__Proteobacteria; c__Alphaproteobacteria; o__Caulobacterales; f__Caulobacteraceae; g__Caulobacter; s__	0	0	0	0	0	0	0	0	0	0	0	0	1	0	0	0		0	1	0	0	0	0	0	0	0	0	0	0	0	0	0	0
denovo276	GACGAACCGTGCGAACGTTGTTCGGAATCACTGGGCTTAAAGGGCGCGTAGGCGGGTCATCAAGTCTGGGGTGAAATCCTTCGGCTCAACCGGGAGAACTGCCCCGGATACTGGTGTCCTCGAGGGAGGTAGGGGCCTCTGGAACTTCCGGTGGAGCGGTGAAATGCGTTGATATCGGAAGGAACGCCGGTGGCGAAAGCGAGGGGCTGGACCTCTTCTGACGCTGAGGCGCGAAAGCTAGGGGAGCAAACGGGATTAGAAACCCTGGTAGT	k__Bacteria; p__Planctomycetes; c__Planctomycetia; o__Gemmatales; f__Gemmataceae; g__; s__	10	0	0	0	0	0	0	0	0	0	0	0	0	0	0	0		0	0	0	0	0	0	0	0	0	0	0	0	0	0	0	0
denovo277	GACGTAGGGGGCGAGCGTTGTTCGGAATTATTGGGCGTAAAGAGCTTGTAGGCGGGAAAGTAAGTCTTTGAATAAAGGCTAAGGCTCAACTTTAGTAAGTTCGGAGATACTGCTTTTCTTGAGAGCAGGAGAGGGGAGTGGAATTCCTAGTGTAGCGGTGAAATGCGTAGATATTAGGAGGGACACCAGTGGCGAAGGCGGCTCTCTGGCCTGTTTCTGACGCTGAGGAGCGAAAGCTGGGGGAGCGAACGGGATTAGATACCTTGTAGT	k__Bacteria	0	0	0	0	0	0	0	0	0	0	0	0	0	0	0	0		2	0	0	0	0	0	0	0	0	0	0	0	0	0	0	0
denovo278	CACGTATGGGCGAGCGTTGTTCGGAATTATTGGGCGTAAAGGGCATGCAGGCGGTTATACAAGTCTGGTGTGAAAGACTCAAGCTTAACTTGAGGAACGCATTGGAAACTGTATGACTAGAGTTCTGGAGGGAAGCTGGAATTCCAGGTGTAGGGGTGAAATCTGTAGATATCTGGAAGAACATCAGTGGCGAAGGCGAGCTTCTAGCCAAGGACTGACGCTGAGATGCGAAAGCGT	k__Bacteria; p__Spirochaetes; c__Spirochaetes; o__Spirochaetales; f__Spirochaetaceae	0	0	0	0	0	2	0	0	0	0	0	0	0	0	0	0		0	0	0	0	0	0	0	0	0	0	0	0	0	0	0	0
denovo279	TACGTAGGGTGCGAGCGTTAATCGGAATTACTGGGCGTAAAGCGTGCGCAGGCGGTTGTGCAAGACAGGTAGTCGAAATCCCCGGGCTTAACCCTGGGAACTGCACTTGTAGACTGCACGGCTGGAGTGCGGCAGAGGGGTATGGAATTCCGCGTGTAGCAGTGAAATGCGTAGATATGCGGAGGAACACCGATGGCGAAGGCAATCCCCTGGGCCTGCACTGACGCTCA	k__Bacteria; p__Proteobacteria; c__Betaproteobacteria; o__Burkholderiales; f__Comamonadaceae	0	0	0	0	0	0	0	0	0	0	0	0	0	0	0	0		0	0	0	0	0	0	0	0	1	0	0	0	0	0	0	0
denovo280	GACATAGGTGGCAAGCGTTATTCGGAATTACTAGGCGTAAAGCGAGTGTAGGCGGGCGCTTAAGTCCGACGTTAAATCTCCAGGCTTAACTTGGAGCTGTCGTTGGATACTGGGCGTCTCGAGAGGGGTAGGGGGCAGTGGAATTCCCGGTGTAGCGGTGAAATGCGTAGATATCTGGAGGAACACCCGTGGCGAAGGCGGCTCTCTGGTCCGAAACTGACGCTGAGGTGCGAAAGCTAGGGTAGCAAACAGGATTAGAAACCCTGGTAGT	k__Bacteria	0	0	0	0	0	0	1	0	0	0	0	0	0	0	0	0		0	0	0	0	0	1	0	0	0	0	0	0	0	0	0	0
denovo281	TACGTAGGTGGCAAGCGTTGTCCGGATTTACTGGGCGTAAAGCGCGCGCAGGTGGTTCGTCACGTCCGAGGTGAAATCTCCCGGCTCAACTGGGAGGGGTCTTCGGATACGGGCGGACTTGAGGAGAGCAGAGGTGAGTGGAATTCTCGGTGTAGTGGTGAAATGCGTAGATATCGAGAGGAACACCAGTGGCGAAGGCGACTCACTGGGCTCCACCTGACACTGAGGCGCGAAAGCGTGGGGAGCGAACCGGATTAGAACGTACGTC	k__Bacteria; p__Chloroflexi; c__TK17; o__S085; f__; g__; s__	2	0	0	0	0	0	0	0	0	0	0	0	0	0	0	0		0	0	0	0	0	0	0	0	0	0	0	0	0	0	0	0
denovo283	GACAGAGGCCTCGAGCGTTAGACGGAATCACTGGGCTTAAAGCGTGTGTAGGCGGAAGGGTAAGTACCTTGTGAAATCCCACGGCTCAACCGTGGAACTGCTTGGTATACTGCTTTTCTTGAGCAATCCAGGGGCGGGTGGAACAGATGGTGGAGCGGTGAAATGCGTAGATATCATCTGGAACGCCAATGGTGAAGACAAACCCGCTGGGGAGTTTGTCTGACGCTGAGACACGAAAA	k__Bacteria; p__Planctomycetes; c__Phycisphaerae; o__; f__; g__; s__	0	0	0	0	0	0	0	1	0	0	0	0	0	0	0	0		0	0	0	0	0	0	0	0	0	0	0	0	0	0	0	0
denovo284	TACGGAGGGTGCAAGCATTAATCGGATTTATTGGGCGTAAAGGGCGCGTAGGCGGAAGAGAAAGTTAGGTGTGAAAGACCGGGGCTCACCCTCGGAAACGCACTTAATACTCCTTTTCTAGAGGTTTGGCGGAGAAAATGGAATTCCACGTGTAGCGGTGAAATGCGTAGATATGTGGAAGAACACCGGTGGCGAAGGCGATTTTCTAGCTTATACCTGACGCTGAGGCGCGAAAGCAAGGGGAGCAAACAGGATTAGATACCCCGGTAGT	k__Bacteria; p__Chlamydiae; c__Chlamydiia; o__Chlamydiales; f__Parachlamydiaceae	0	0	0	0	0	0	0	0	0	0	0	0	0	0	0	0		0	0	2	0	0	0	0	0	0	0	0	0	0	0	0	0
denovo286	TACAGAGGTGGCAAGCGTTGTTCGGAATTACTGGGCGTAAAGGGCGCGTAGGCGGCCTTCTAAGTCGGACGTGAAAGCCCCAGGCTTAACCTGGGAACTGCGTCTGATACTGGAAGGCTTGGATTCGGGAGAGGGATGTGGAATTCCAGGTGTAGCGGTGAAATGCGTAGATATCTGGAGGAACACCGGTGGCGAAGGCGGCATCCTGGACCTGTACTGACGCTCATGCACGAAAGCGTGGGGAGCAAACAGGATTAGAAACCCTGGTAGT	k__Bacteria; p__Acidobacteria; c__Acidobacteria-6; o__iii1-15; f__mb2424; g__; s__	0	0	0	1	0	0	0	0	1	0	0	0	0	0	0	0		0	0	0	0	0	1	0	0	0	0	0	0	0	0	0	0
denovo287	TACGTAGGGTGCGAGCGTTAATCGGAATTACTGGGCGTAAAGCGTGCGCAGGCGGTTTGGTAAGACAGGCGTGAAATCCCCGGGCGTTAACCTGGGAACGTGCGTTTGTTGACTGCCAGGCTAGAGTACGGCAGAGGGGGGTGGAATTCCACGTGTAGCAGTGAAATGCGTAGAGATGTGGAGGAACACCAATGGCGAAGGCAGCCCCCT	k__Bacteria; p__Proteobacteria; c__Betaproteobacteria; o__Rhodocyclales; f__Rhodocyclaceae	0	0	0	0	0	0	0	0	0	0	0	0	0	1	0	0		0	0	0	5	4	21	2	3	7	14	20	11	18	5	3	2
denovo288	TACGTAGGGGGCGAGCGTTGTCCGGATTTATTGGGCGTAAAGCGCGCGTAGGCGGTTATCCACGTCGGATGTGAAAGCTCAGAGCTCAACTCAGAGAGGCCATTCGATACGGGATAGCTAGAGGCAGCTAGGGGAGAGTGGAATTCCTGGTGTAGCGGTGAAATGCGCAGATATCAGGAGGAACACCGGTGGCGAAGGCGGCTCTCTGGGGCTGTCCTGACGCTGAGGCGCGAAAGCTGGGGGAGCGAACAGGATTAGAAACCCTGGTAGT	k__Bacteria; p__Actinobacteria; c__MB-A2-108; o__0319-7L14; f__; g__; s__	0	6	0	0	0	0	0	0	0	0	0	0	0	0	0	0		0	0	0	0	0	0	0	0	0	0	0	0	0	0	0	0
denovo289	TACGTAGGGGCAAGCGTTGTCCGGATTTATTGGGCGTAAAGCGTCCGCAGCCGGACGGGTAAGCGGTGCGTCAAAGCCCACCGCTCAACGGTGGAACGGCGTACCGAACTGCCTGTCTTAAGGCACGCTTAGGCAGGCGGAATTCCCGGTGTAGCGGTGAAATGCGTAGATATCGGGAGGAACACCGAAGGCGAAGGCAGCCTGCTGGGGCTGTCCTGACGGTCAGGGACGAAAGCTGGGGGAGCAAACCGGATTAGAAACCC	k__Bacteria; p__Aquificae; c__Aquificae; o__Aquificales; f__Aquificaceae; g__; s__	0	1	0	0	0	0	0	0	0	0	0	0	0	0	0	0		0	0	0	0	0	0	0	0	0	0	0	0	0	0	0	0
denovo290	TACAGAGGTCCCCCAAGCGTTGTTCGGATTTATTTGGGCGGTAAAGGGAGGCGTAGGCGGCGGGGTAAGTCAGGTGTTAAAATTACGGCGCTCAACGACCGAAGCGCATTTGTATACTGCTCTGCTAGAGGAGTGGAGAGGAGACAGGAATTCACGGTGTAGCAGTGAAAATGCGTAGATATCGTGAGGAAGACCCCATGGCGAAAAGCATGTCTCTGGAAAACTA	k__Bacteria	0	0	0	0	0	0	0	0	0	0	0	0	0	0	0	0		0	0	1	0	0	0	0	0	0	0	0	0	0	0	0	0
denovo291	GACGAACCGTCCCTAACGTTGTTCGGAATCACTGGGCTTAAAGGGCGCGTAGGCGGGCTGCCAAGTCCGGGGTGAAATCTTTCGGCTTAACCGGAAAATAGCCTTGGATACTGGCGGTCTCGAGGGAGGTAGGGGCTGTTGGAACTTCCGGTGGAGCGGTGAAATGCGTTGATATCGGAAGGAACGCCGGTGGCGAAAGCGAACGGCTGGACCTCTTCTGACGCTGAGGCGCGAAAGCCAGGGGAGCAAACGGGATTAGAAACCCTAGTAGT	k__Bacteria; p__Planctomycetes; c__Planctomycetia; o__Gemmatales; f__Gemmataceae; g__; s__	6	0	0	0	0	0	0	0	0	0	0	0	0	0	0	0		0	0	0	0	0	0	0	0	0	0	0	0	0	0	0	0
denovo292	TACAGAGGGTGCAAGCGTTAATCGGAATTACTGGGCGTAAAGCGTGCGCAGGCGGTTTTGTAAGACAGGCGTGAAATCCCCGGGCTCAACCTGGGAACTGCGCTTGTGACTGCAAGGCTAGAGTACGGCAGAGGGGGGTGGAATTCCACGTGTAGCAGTGAAATGCGTAGAGATGTGGAGGAACACCAATGGCGAAGGCAGCCCCCTGGGTCGATACTGACGCTGAAACGCGAAAGCGTGGGGAGCAAACAGGATTAGATACCCTAGTAGT	k__Bacteria; p__Proteobacteria; c__Betaproteobacteria; o__Rhodocyclales; f__Rhodocyclaceae; g__Azovibrio; s__	0	0	0	0	0	0	0	0	0	0	0	0	0	0	0	0		0	0	0	0	0	0	0	0	0	1	0	0	0	0	0	0
denovo293	TACGTAGGTGCGAGCGTTAATCGGAATTACGTGGGACGTAAAGCGTGCGCAGGCGGTTATGTAAGACAGTTGTGAAACGTCCCCGGGCTCAACCGTGGGAATTGCATCTGTGACTGCATAGCTAGAGTACGGTAGAGGGGATGGAATTCCGCGTGTAGCAGTGAAATGCGTAGATATGCGGAGGAACACCGATGGCGAAGGCAATCCCCTGGACCTGTACTGACGCTCATGCACGAAAGCT	k__Bacteria; p__Proteobacteria; c__Betaproteobacteria; o__Burkholderiales; f__Comamonadaceae	0	0	0	0	0	0	0	0	0	1	0	0	0	0	0	0		0	0	0	0	0	0	0	0	0	0	0	0	0	0	0	0
denovo294	TACGTATGGGGCGAGCGTTGTTCGGAATTATTGGGCGTAAAGGGCGTCTAGGCGGGGATTTAAGTTAGGTGTGAAAGCTATGGGCTCAACCCATAAACTGCATCTAAAACTGGATCTCTTGAGTTCGGGAGAGGAGAGCGGAATTCCAGGTGTAGTGGTGAAATACGTAGATATCTGGAAGAACACCAGTGGCGAAGGCGGCTTCTTGGTCTGTAACTGACGCTGAGGCGCG	k__Bacteria; p__Spirochaetes; c__[Leptospirae]; o__[Leptospirales]; f__Sediment-4; g__SJA-88; s__	0	0	0	0	0	0	0	0	0	0	0	0	0	0	0	0		0	0	0	0	0	0	0	0	0	0	0	0	0	0	0	1
denovo295	AACGTAGGTACCCGAGCGTTATCCGGATTCACTGGGCGTAAAGCGCGTGTAGGCGGTTGGGTAAGTGGTCGGTGAAAGCGCCTGGCTTAACCAGGCGAGTGCCGGTCAGACTGCCTGACTAGAGTATCGGAGAGGGACGTGGAATTCCGGGTGTAGCGGTGAAATGTGCAGAGATCCGGAGGAACACCAGCGCCGAAAGGGGCGTCCTGGACGAAAACTGACGCTGAGACGCGACAGCGTGGGGAGCGAACGGGATTAGATACCCGAGTAGT	k__Bacteria	1	0	0	0	0	0	0	0	0	0	0	0	0	0	0	0		0	0	0	0	0	0	0	0	0	0	0	0	0	0	0	0
denovo296	TACGGAGGGTGCGAGCGTTATCCGGAATCACTGGGTTTAAAGGGTGCGTAGGCGGCCTGGCAAGTCTGTCGTGAAATTCCCCGGCTCAACCGGCGGGACTGCGATGGAAACTGCCCGGCTTGAATGACGGCGGGGCTGGCGGAATGTGGCATGTAGCGGTGAAATGCACAGATATGCCATAGAACACCGATCGCGAAGGCAGCTGGCCAGCCGTCCATTGACGCTGAGGCACGAAAGTGTGGGGAGCAAACAGGATTAGAAACCCTGGTAGT	k__Bacteria	0	0	0	1	0	0	0	0	0	0	0	0	0	0	0	0		0	0	0	0	0	0	0	0	0	0	0	0	0	0	0	0
denovo297	TACAGAGGTCCCCAAGCGTTGTTCGGATTTACTGGGCGTAAAGGGTGCGTAGGCGGCGCGGAAAGTTCGGGGTGAAATCTCCAGGCTCAACCTGGAAACTGCCCTGAATACTTCCGTGCTTGAGGGTCGCAGAGGAGATTGGAATTCTCGGTGTAGCAGTGAAATGCGTAGATATCGAGAGGAACATCAGTGGCGAAAGCGAATCTCTGGGCGACGTCTGACGCTGAGGCACGAAAGCCAGGGGAGCAAAC	k__Bacteria; p__Verrucomicrobia; c__[Pedosphaerae]	0	0	0	0	0	0	0	0	0	0	0	0	0	0	0	0		0	0	2	0	0	0	0	0	0	0	0	0	0	0	0	0
denovo298	TACGAAGGGGGGCAAGCGTTGTTCGGAATTACTGGGCGTAAAGGGCGCGTAGGCGGCTCTTTAAGTCAGGCGTGAAAGCCCCGGGCTCAACCTGGGAACTGCGCTTGAGACTGGAGAGCTTGAGTTCGGGAGAGGTGAGTGGAATTCCCAGTGTAGAGGTGAAATTCGTAGATATTGGGAAGAACACCAGTGGCGAAGGCGGCTCACTGGACCGACACTGACGCTGAGGCGCGAAAGCGTGGGGAGCAAACAGGATTAGATACCCCGGTAGT	k__Bacteria; p__Proteobacteria; c__Alphaproteobacteria; o__Rhodospirillales; f__Rhodospirillaceae	0	0	0	0	0	0	0	0	0	0	2	1	0	0	1	0		0	1	0	0	0	0	0	0	1	0	0	0	0	0	0	0
denovo299	TACGGAGGGAGCTAGCGTTGTTCGGAATTACTGGGCGTAAAGCGCACGTAGGCGGCGATTCAAGTCAGAGGTGAAAGCCCGGGGCTCAACCCCGGAACTGCCTTTGAAACTAGATTGCTAGAATCCTGGAGAGGTTAGTGGAATTCCGAGTGTAGAGGTGAAATTCGTAGAGATGTGGAGGAACACCAGTGGCGAAGGCGGCCAACTGGACAGTAACTGACGCTGAGGCGCGAAAGTGTGGGTAGCAAACAGGATTAGAAACCCGAGTAGT	k__Bacteria; p__Proteobacteria; c__Alphaproteobacteria; o__Sphingomonadales	0	0	0	0	0	0	0	0	0	0	0	0	0	0	0	0		0	0	0	0	0	0	0	0	0	1	0	0	0	0	0	0
denovo300	TACGGAGGGTGCAAGCGTTGTCCGGAATCATTGGGCGTAAAGCGCGTGTAGGTGGTTCAATAAGTCTGCTGTGAAAGTCCAGGGCTCAACCCTGGGATGCCGGTGGATACTGTTGGACTAGAGTTCGGAAGAGGCGAGTGGAATTCCTGGTGTAGCGGTGAAATGCGCAGATATCAGGAGGAACACCAATTGCGAAGGCAGCTCGCTGGTACGACACTGACACTGAGACGCGAAAGCGTGGGGAGCAAACAGGATTAGAAACCCCGGTAGT	k__Bacteria; p__Actinobacteria; c__Thermoleophilia; o__Solirubrobacterales	0	0	0	0	0	0	0	0	0	0	0	0	0	0	0	0		0	0	1	0	0	0	0	0	0	0	0	0	0	0	0	0
denovo301	TACGTAGGGTGCGAGCGTTAATCGGAATTACTGGGCGTAAAGCGTGCGCAGGCGGTTTGCTAAGACCGATGTGAAATCCCCGGGCTCAACCTGGGAACTGCATTGGTGACTGGCAGGCTAGAGTATGGCAGAGGGGGGTAGAATTCCACGTGTAGCAGTGAAATGCGTAGAGATGTGGAGGAATACCGATGGCGAAGGCAGCCCCCTGGGCCAATACTGACGCTCATGCACGAAAGCGTGGGGAGCAAACAGGATTAGATACCCTGGTAGT	k__Bacteria; p__Proteobacteria; c__Betaproteobacteria; o__Burkholderiales; f__Burkholderiaceae; g__Burkholderia; s__	3	0	0	0	0	0	0	0	0	0	0	0	0	0	0	0		1	0	0	0	0	0	0	0	0	0	0	0	0	0	0	0
denovo302	TACGTAGGTGGCGAGCGTTGTCCGGATTTACTGGGCGTAAAGAGCGCGCAGGCGGCTGGTCAAGTCCGACGTGAAATCTCCCGGCTTAACTGGGAAACGGCGTCGGAAACTGATCGGCTTGAAGGTGGGAGGGGGTAGTGGAATTCCCGGTGTAGTGGTGAAATGCGTAGATATCGGGAGGAACACCAGTGGCGAAGGCGGCTACCTGGCCCACTCTTGACGCTGAGGCGCGAAAGCTAGGGGAGCAAACGGGATTAGAAACCCGAGTAGT	k__Bacteria; p__Chloroflexi; c__Ellin6529; o__; f__; g__; s__	0	2	0	0	0	0	0	0	0	0	0	0	0	0	0	0		0	0	0	0	0	0	0	0	0	0	0	0	0	0	0	0
denovo303	GACATAGGTGGCAAGCGTTATTCGGAATTACTAGGCGTAAAGCGAGTGTAGGCGGACGATTAAGTCCGATGTTAAATCTCCAGGCTTAACTTGGAGTCGCATCGGATACTGGTCGCCTCGAGTGGGGTAGGGGCGAGCGGAATTCCGGTGTAGCGGTGAAATGCGTAGATATCGGGAGGAACACCTATGGCGAAAGCAGCTGCCTGGGCCTTTACTGACGCTAAGACTCGAAAGCTGGGGGAGCAAACAGGATTAGATACCCCGAGT	k__Bacteria; p__Elusimicrobia; c__Elusimicrobia; o__Elusimicrobiales; f__; g__; s__	0	0	0	0	0	0	0	1	0	0	0	1	0	0	0	0		0	0	1	0	0	5	0	0	0	0	0	1	0	0	0	0
denovo305	TACGTAGGTGGCGAGCGTTGTCCGGAATTATTGGGCGTAAAGCGCGCGCAGGCGGGATATTAAGTCTGCTCTAAAAGTGCGGGGCTCAACCCCGTAGCGGGGTGGAAACTAATATTCTTGAGTGCCGGAGAGGAAAGCGGAATTCCCAGTGTAGCGGTGAAATGCGTAGATATTGGGAGGAACACCAGTGGCGAAGGCGGCTTTCTGGACGGTGTCTGACGCTGAGGCGCGAAAGCCAGGGGAGCGAACGGGATTAGATACCCTTGTAGT	k__Bacteria; p__Firmicutes; c__Clostridia; o__Clostridiales; f__Veillonellaceae; g__Thermosinus; s__	0	0	0	0	0	0	0	0	0	0	0	0	0	0	0	0		2	0	0	0	0	0	0	0	0	0	0	0	0	0	1	0
denovo306	TACGAAGGGTGCAAGCGTTAATCGGAATTACTGGGCGTAAAGCGCGCGTAGGTGGTTCAGCAAGTTGGATGTGAAAGCCCTGGGCTCAACCTGGGACGTGCACATAATACTGATAAACTAGAGTAGAGTAGAGGAAAGTGGAATTTCCGGTGTAGCGGTGAAATGCGTAGATATCGGAAGGAACACCAGTGGCGAAGGCGGCTTTCTGGGCTCATACTGACGCTGAGGCGCGAAAGCGTGGGGAGCAAACAGGATTAGATACCCGTGTAGT	k__Bacteria; p__Proteobacteria; c__Gammaproteobacteria	0	0	0	0	0	0	0	0	0	0	0	0	0	0	0	0		0	0	0	0	0	0	0	0	0	1	0	0	0	0	0	0
denovo307	GACAGAGGGTGCAAACGTTGTTCGGAATTACTGGGCGTAAAGCGCGTGTAGGCGGCCACACAGGTCGGATGTGAAATCCCTCGGCTCAACCAAGGAAGTGCATTCGAAACCGTGCGGCTAGAGTCTCGGAGAGGAAGGTGGAATTGTCGGTGTAGAGGTGAAATTCGTAGATATCGACAGGAACATCGGCGGCGAAAGCGGCCTTCTGGACGAAGACTGACGCTGAGACGCGAAAGTGCGGGGAGCAAACAGGATTAGAAACCCTGGTAGT	k__Bacteria; p__Proteobacteria; c__Deltaproteobacteria; o__Myxococcales	0	0	0	0	0	0	0	0	0	0	0	0	0	0	0	0		0	0	0	0	0	1	1	0	1	0	0	0	0	0	0	0
denovo308	TACGTAGGGTGCGAGCGTTAATCGGAATTACTGGGCGTAAAGCGCGCGTAGGTGGTTTGTTAAGTTGGATGTGAAAGCCCCGGGCTCAACCTGGGAACTGCATTCAAAACTGACAAGCTAGAGTATGGTAGAGGGTGGTGGAATTTCCTGTGTAGCGGTGAAATGCGTAGATATCTGGAGGAACATCAGTGGCGAAGGCGGCCCCCTGGATCAATACTGACGCTGAGGTGCGAAAGCGT	k__Bacteria; p__Proteobacteria; c__Gammaproteobacteria	0	0	0	2	0	0	0	0	0	0	0	0	0	0	0	0		0	0	0	0	0	0	0	0	0	0	0	0	0	0	0	0
denovo309	GACGAACCGTGCGAACGTTGTTCGGATTCACTGGGCTTAAAGGGCGCGTAGGCGGGCGGACAAGTCCGGTGTGAAATCTCCCGGCTCAACTGGGAGGGGTCATCGGATACTGGCGAGCTAGAGGGGGGTAGAGGAAGGTGGAATTCCCGGTGTAGCGGTGAAATGCGTAGATATCGGGAGGAACACCAGTGGCGAAGGCGGCCTTCTGGGCCCACCCTGACGCTGAGGCGCGAAAGCGTGGGGAGCAAACCGGATTAGATACCCCGGTAGT	k__Bacteria; p__Chloroflexi; c__S085; o__; f__; g__; s__	1	0	0	0	0	0	0	0	0	0	0	0	0	0	0	0		0	0	0	0	0	0	0	0	0	0	0	0	0	0	0	0
denovo310	TACGTAGGTGGCAAGCGTTGTCCGGATTTACTGGGCGTAAAGAGCGCGCAGGCGGTTGGATTAGTCGAATGTGAAAGCCCCCGGCTCAACTGGGGAGGGTCATTCGATACTGTCCAACTTGAAGGCAGGAGAGGGCAGCAGAATTCCCGGTGTAGTGGTGAAATGCGTAGATATCGGGAGGAATACCAGTGGCGAAGGCGGCTGCCTGGCCTGTTCTTGACGCTGAGGCGCGAAAGCTGGGGGAGCAAAC	k__Bacteria; p__Chloroflexi; c__Ellin6529; o__; f__; g__; s__	0	3	0	0	0	0	0	0	0	0	0	0	0	0	0	0		0	0	0	0	0	0	0	0	0	0	0	0	0	0	0	0
denovo311	TACGGAGGGTGCGAGCGTTAATCGGAATTACTGGGCGTAAAGGGCGCGTAGGCGGTTCGGTAAGTCCGCCGTGAAAATCCGAGGCTCAACCTCGGGCTTGCGGTGGATACTGTCGGGCTAGAGGATGGTAGAGGGGAGTGGAATTCCCGGTGTAGCGGTGAAATGCGCAGATATCGGGAGGAACACCAGTAGCGAAGGCGGCTCTCTAGGACGGTACTGACGCTGAGACGCGAAAGCGTGGGGAGCGAACAGGATTAGATACCCTAGTAGT	k__Bacteria	0	2	0	0	0	0	0	0	0	0	0	0	0	0	0	0		0	0	0	0	0	0	0	0	0	0	0	0	0	0	0	0
denovo312	TACGTAGGATGCAAGCGTTATCCGGAATCGATTAGGGCGTAAAGCGTCCGCAGGTGGAACAGTAAGTTGAGCGATAAATACCAGTGCCTAACATTGGTGCCTCGTTCAAAACTGCTGATCTAGAGGATGGGAGGGGCAGACGGAATTCCCGGTGTAGGGGTAAAATCCGTAGATATCGGGAAGAACACCAAAGCGAAGGCAGTCTGCTGGAACA	k__Bacteria	0	0	0	0	0	0	0	0	0	0	0	0	0	0	0	0		0	0	0	0	2	2	0	0	0	0	0	0	0	0	0	0
denovo313	TACGGAGGGTGCAAGCGTTAATCGGATTGATTGGGCGTAAAGGGCGCGTAGGTGGTTTACTGAGTGAGTTGTGAAATCCATGGGCTTAACCTGTGGCTGTCAACTCAGACGGGTAGACTGGAGTACAGTAGAGGGTCGTGGAATTTCCGGTGTAGCGGTGAAATGCGTAGAGATCGGAAGGAACACCAATGGCGAAGGCAACGACCTGGGCTGAAACTGACACTGAGGCGCGAAAGCGTGGGGAGCAAACAGGATTAGATACCCGAGTAT	k__Bacteria; p__Proteobacteria; c__Gammaproteobacteria	0	0	0	0	0	0	0	0	0	0	0	0	0	0	0	0		0	0	0	0	0	2	0	0	0	0	0	0	0	0	0	0
denovo314	TACAGAGGGTGCAAGCGTTGTTCGGAATTATTGGGCGTAAAGGGCAGGTAGGTGGTCTTAAAAGTCTACTGTGAAATCCCTGGGCTTAACCCAGGAAGTGCGGTGGATACTCTAAGACTTGAGTGCCGGAGGGGTGCGTGGAATTCCGGGTGTAGCGGTGAAATGCGTAGATATTCGGAGGAACACCAGAGGCGAAAGCGGCGCACTGGACGGCAACTGACACTCAACTGCGAAAGCGTGGGGAGCAAACAGGATTAGATA	k__Bacteria	0	0	0	0	0	0	0	0	0	0	0	0	0	0	0	0		0	0	0	0	0	1	0	0	0	0	0	0	0	0	0	0
denovo315	TACGTAGGGTGCAAGCGTTAATCGGAATTACTGGGCGTAAAGCGTGCGCAGGTGGTTTTGTAAGACAGGCGTGAAATCCCCGGGCGTCAACCTGGGAATGGCGCTTGTGACTGCAAAGACTGGAGTGCGGCAGAGGGGGATGGAATTCCGCGTGTAGCAGTGAAATGCGTAGATATGCGGAGGAACACCGATGGCGAAGGCAATCCCCTGGGCCTGCACTGACGCTCATGCACGAAAGCTGGGGAGCAAACAGGATTAGAACCGTACC	k__Bacteria; p__Proteobacteria; c__Betaproteobacteria; o__Burkholderiales; f__Comamonadaceae	1	0	0	0	0	2	0	0	1	4	1	1	0	1	3	3		0	0	0	1	3	9	1	5	2	13	5	4	1	1	2	1
denovo316	TACGTAGGTCCCCGAACGTTGCGCGAATTTACTGGGCGTAAAGGGTCCGTAGGCGGTTTAGCAAGTGGTTGGTGAAATTTCACGGCTCAACCGTGAAACTGCCTTCCAAACTGCTAAACTTGAGGCAGGGAGAGGTCGGCGGAATTCCCGGTGTAGCGGTGAAATGCGTAGATATCGGGAGGAACACCAGTGGCGAAGGCGGCCGACTGGAACTGTCCTGACGCTGAGGGACGAAAGCTAGGGGAGCAAACCGGATTAGAAACCCTAGTAGT	k__Bacteria; p__Aquificae; c__Aquificae; o__Aquificales; f__Hydrogenothermaceae; g__; s__	0	0	0	0	0	0	0	0	0	0	0	0	0	0	0	0		0	1	0	0	0	0	0	0	0	0	0	0	0	0	0	0
denovo317	TACGTAGGTGGCAAGCGTTGTCCGGATTTACTGGGCGTAAAGGGAGCGTAGGTGGATATTTAAGTGGGATGTGAAATACTCGGGCTTAACCTGAGTGCTGCATTCCAAACTGGATATCTAGAGTGCAGGAGAGGAAAGTGGAATTCCTAGTGTAGCGGTGAAATGCGTAGATATTAGGAAGAACACCAGTGGCGAAGGCGACTTTCTGGACTGTAACTGACACTGAGGCTCGAAAGCGTGGGGAGCGAACAGGATTAGATACCCGGGTAGT	k__Bacteria; p__Firmicutes; c__Clostridia; o__Clostridiales; f__Clostridiaceae; g__Clostridium	0	0	0	0	0	0	0	0	0	0	0	0	0	0	0	0		21	0	0	0	0	0	0	0	0	0	0	0	0	0	0	0
denovo318	TACGGAGGTCAGCGTATCGATCATGGTTAAGGTGCGCAGGCGGTAAGTAAGTCAGTGGTGAATCCCTTCGCTCAACGAAGGAACTGCCATTGATACTGCTATACTTGAATATAGTTGAAGTAGGCGGAATGTGTAGTGTAGCGGTGAAATGCTTAGATATTACACAGAACACCGATAGCGAAGGCAGCTTACTAAACTAATATTGACGCTCATGCACGAAAGCT	k__Bacteria; p__Bacteroidetes	0	0	0	0	0	0	0	0	0	0	0	1	0	0	0	0		0	0	0	0	0	0	0	0	0	0	0	0	0	0	0	0
denovo319	TACGTAGGTGGCAAGCGTTGTCCGGATTTATTGGGTTTAAAGGGTGCGTAGGCGGTCTTATAAGTCAGTGCTGAAATATCCCGGCTTAACCGGGTACGGGCGGCGATTGATACTGTAGGACTTGAGTAAAGTTGAGGTAGGCGGAATTGACGGTGTAGCGGTGAAATGCTTAGATATCGTCAAGAACACCGATAGTGAAGACAGCTTACTAAACTTT	k__Bacteria; p__Bacteroidetes; c__Sphingobacteriia; o__Sphingobacteriales; f__Flammeovirgaceae; g__A4; s__	0	0	0	0	0	0	0	0	0	0	1	0	0	0	0	0		0	0	0	0	0	0	0	0	0	0	0	0	0	0	0	0
denovo320	TACGTAGGGGGCAAGCGTTGTCCGGAATCATTGGGCGTAAAGAGCGTGTAGGCGGTCCGGTAAGTCGGCTGTGAAAGTCCAGGGCTCAACCCTGGGATGCCGGTCGATACTGCCGGACTAGAGTTCGGAAGAGGCGAGTGGAATTCCCGGTGTAGCGGTGAAATGCGTAGATATCTGGAGGAACACCGGTGGCGAAGGCGGCATCCTGGACCGGCATTGACGCTGAGGCGCGAAAGCTAGGGGAGCAAACGGGATTAGAAACCCTTGTAGT	k__Bacteria	0	1	0	0	0	0	0	0	0	0	0	0	0	0	0	0		0	0	0	0	0	0	0	0	0	0	0	0	0	0	0	0
denovo321	GATATAGGTGGCGAGCGTTATTCGGAATTACTAGGCGTAAAGCGAGTGTAGGCGGGCGCTTAAGTCCGTTGTGAAATCTCCCGGCTTAACTGGGAGGGGTCAATGGATACTGGGCGTCTTGAGTGGGGTAGGGGGTACTGGAATTCCCGGTGTAGCGGTGAAATGCGTAGATATCGGGAGGAACACCTATGGCGAAAGCAGGTACCTGGGCCTCTACTGACGCTAAGACTCGAAAGCTAGGGGAGCAAACAGGATTAGAACCAC	k__Bacteria; p__Elusimicrobia; c__Elusimicrobia; o__Elusimicrobiales; f__; g__; s__	0	0	0	0	0	0	0	0	0	0	0	0	0	0	0	0		0	0	0	0	1	0	0	0	0	0	1	0	0	0	0	0
denovo322	TACAGAGGATGCAAGTGTTATCCGGAATTATTGGGCGTAAAGCGTTTGTAGGTGGATTTTTAAGTCTTATGTTAAATATCTAAACTCAATTTAGAAAAGCATACGAAACTAAATATCTTGAGTATTATAGAGGTAAAGGGAATTTTCGGTGTAGCGGTGAAATGCGTAGATATTGAGAAGAACACCAAAGGCGAAAGCACTTTACTGGATTAGTACTGACACTGAGAAACGAAAGCTAGGGGAGCAAACAGGATTAGAACCGTACGGTC	k__Bacteria; p__Cyanobacteria; c__Chloroplast	0	0	0	0	0	0	0	0	0	0	0	1	0	0	0	0		0	0	0	0	0	0	0	0	0	0	0	0	0	0	0	0
denovo323	GACAGAGGTGGCGAGCGTTGTTCGGATTTACTGGGCGTAAAGCGTGGGTAGGCGGTCCGGTTAGTCAGATGTGAAATCCCACCGCTCAACGGTGGAACGGCGTCTGATACTGCCGGACTTGAGTGCAGGAGAGGAGGGTGGAATTTCCGGTGTAGCGGTGAAATGCGTAGAGATCGGAAGGAACACCAGTGGCGAAGGCGGCCCTCTGGACTGCAACTGACGCTGAGACACGAAAGCGTGGGGAGCAAACAGGATTAGAACGTACCGTGTACGT	k__Bacteria	0	0	0	0	0	0	0	0	0	0	0	0	0	0	0	0		0	0	0	0	0	4	0	0	0	0	0	0	0	0	0	0
denovo324	TACAGAGGTGTCAAGCGTTGCTCGGTATCACTGGGCTTAAAGGGCGCGTAGGCTGTGCGGTACGGTTCGGGTGAAATCCCTCGGCTCAACCGAGGAACTGCCCGGGCGACGGCCGTGCTAGACAGCATCAGGGGACGATGGAACTCCCGGTGGAGCGGTGAAATGCGTAGATATCGGGAGGAACGCCGGTGGCGAAAGCGATCGTCTGGGGTGCTTGTGACGCTGAGGCGCGAAAGCCAGGGGAGCAAAC	k__Bacteria; p__Planctomycetes; c__C6; o__MVS-107; f__; g__; s__	0	0	1	0	0	0	0	0	0	0	1	0	0	0	0	0		0	3	2	0	0	0	0	0	0	1	0	0	0	0	0	0
denovo325	GACGAAGGTGGCGAGCGTTGTTCGGAATCACTGGGCATAAAGCGCACGTAGGCGGTGGCGTAAGTCGGGTGTGAAATCCCTCGGCCTAACCGAGGAACTGCGCCCGATACTGCGTTGCTTGAGGACCACAGGGGTGCATGGAATTTCCGGTGGAGCGGTGAAATGCGTTGATATCGGAAGGAACTCCGGCGGCGAAAGCGGTGCACTGGGTGGTTTCTGACGCTGAGGTGCGAAAGCTAGGGGAGCAAACGGGAATTAGAAACCCGGGTAGT	k__Bacteria; p__Planctomycetes; c__BD7-11; o__; f__; g__; s__	0	1	0	0	2	0	0	0	0	0	0	0	0	0	0	0		0	1	0	0	0	0	0	0	0	0	0	0	0	0	0	0
denovo326	TACAGAGGGTGCGAGCGTTAATCGGAATAACTGGGCGTAAAGGGTGCGTAGGCGGTGATGTAAGTGTGTTGTGAAAGCCCTGGGCTTAACCTGGGAACGGCAACACATACTGCGTTACTGGAGTAGGTGAGAGGGGAGTGGAATTTCCGGTGTAGCGGTGAAATGCGTAGAGATCGGAAAGAACACCAGTGGCGAAGGCGACTCCCTGGCACCATACTGACGCTGAGGCACGAAAGCGTGGGGATCAAACAGGATTAGAAACCCTAGTAGT	k__Bacteria; p__Proteobacteria; c__Gammaproteobacteria	0	0	0	0	0	0	0	30	0	0	0	0	0	0	0	0		0	0	0	2	1	2	0	0	1	0	0	0	0	0	0	0
denovo327	TACGTAGGGTGCGAGCGTTAATCGGAATTACTGGGCGTAAAGCGTGCGCAGGCGGTTTGGTAAGACAGGCGTGAAATCCCCGGGCTTAACCTGGGAACTGCGTTTGTGACTGCCAGGCTAGAGTACGGCAGAGGGGGGTGGAATTCCGCGTGTAGCAGTGAAATGCGTAGATATGCGGAGGAACACCGATGGCGAAGGCAATCCCCTGGGCCTGCACTGACGCTCATGCACGAAAGCGTGGGGAGCAAACAGGATTAGATACCCTTGTAGT	k__Bacteria; p__Proteobacteria; c__Betaproteobacteria	0	0	0	0	0	0	0	0	0	0	0	0	0	0	1	0		0	0	0	1	0	1	0	0	0	0	4	1	2	2	0	0
denovo328	CACCCGCGCCACAAGTGGCAATCACTTTTATTGGGTCTAAAGCGTCCGTAGCCGGTTTGATAAGTCTCTTGTGAAATTGTTGCGCTTAACGTATGGGCTGCCGGGAATACTGCATAACTAGGAAGTGGGAGAGGTAGACGGTACTCGGTAGGAAGGGGTAAAATCCTTTGATCTATTGATGACCACCTGTGGCGAAGGCGGTCTACCAGAACACGTTCGACGGTGAGGGATGAAAGCTGGGGGGAGCAAACCGGATTAGATACCCTAGTAGT	k__Archaea; p__Crenarchaeota; c__Thaumarchaeota; o__Cenarchaeales; f__Cenarchaeaceae	0	0	0	0	0	0	0	0	0	0	0	0	0	0	0	0		0	0	0	0	0	0	1	0	0	0	0	0	0	0	0	0
denovo329	GACGGAGGGGGCGAGCGCTGTTCGGAATCACTGGGCGTAAAGAGCGTGTAGGCGGTGCGGAAAGTCCGGTGTGAAAGTCCTCGGCTTAACCGGGGAAGGGCACTGGAGACTTCTGCGCTGGAGTGCGGGAGAGGGGAGTGGAATTCCCAGTGTAGCGGTGAAATGCGTAGATATTGGGAAGAACACCAGTGGCGAAGGCGGCTCCCTGGACCGCAACTGACGCTGAGACGCGAAAGCTGGGGGAGCAAACGGGATTAGAAA	k__Bacteria; p__Proteobacteria; c__Deltaproteobacteria; o__Desulfobacterales; f__Nitrospinaceae; g__; s__	0	1	0	0	0	0	0	0	0	0	0	0	0	0	0	0		0	0	0	0	0	0	0	0	0	0	0	0	0	0	0	0
denovo330	TACGTAGGGGGCAAGCGTTGTCCGGAATCATTGGGCGTAAAGCGCGTGTAGGCGGTTTGGTAAGTCCGCTCTGAAAGTCCGGGGCTCAACCCCGGGAGGCGGGTGGATACTGTCAGACTAGAGTGCGGAAGAGGCGAGTGGAATTCCCGGTGTAGCGGTGAAATGCGCAGATATCGGGAGGAACACCAATTGCGAAGGCAGCTCGCTGGGACGTGACTGACGCTGAGACGCGAAAGCGTGGGGAGCAAACAGGATTAGATACCCTGGTAGT	k__Bacteria; p__Actinobacteria; c__Thermoleophilia; o__Solirubrobacterales; f__Patulibacteraceae; g__; s__	0	1	0	0	0	0	0	0	0	0	0	0	0	0	0	0		0	0	0	0	0	0	0	0	0	0	0	0	0	0	0	0
denovo331	TACAGAGGGTGCAAGCGTTAATCGGAATTACTGGGCGTAAAGCGCGCGTAGGTGGTTTGTTAAGTTGGATGTGAAATCCCCGGGCTCAACCTGGGAACTGCATTCAAAACTGACAAGCTAGAGTATGGTAGAGGGTGGTGGAATTTCCTGTGTAGCGGTGAAATGCGTAGATATCTGGAGGAACACCCGTGGCGAAGGCGGCTCTCTGGTCCGAAACTGACGCTGAGGTGCGAAAGCTAGGGTAGCAAACAGGATTAGAAACCCTTGTAGT	k__Bacteria; p__Proteobacteria; c__Gammaproteobacteria	0	0	0	0	1	0	1	0	0	0	0	0	0	0	0	0		0	0	0	0	0	0	0	0	0	0	0	0	0	0	0	0
denovo332	TACGTAGGGGGCAAGCGTTGTCCGGATTTATTGGGCGTAAAGAGCGCGTAGGCGGCCAAGTATGTCGTGCGTAAAATCTCCCGGCTCAACTGGGAGGGGCCGCGCGAAACTGCTTGGCTTGAGTTCGGTAGGGGGAAGTGGAATTCCCGGTGTAGTGGTGGAATACGTAGATATCGGGAGGAACACCAGTGGCGAAGGCGGCTCGCTGGGACGGTACTGACGCTGAGACGCGAAAGCGTGGGGAGCAAACAGGATTAGATACCCGGGTAGT	k__Bacteria	0	1	0	0	0	0	0	0	0	0	0	0	0	0	0	0		0	0	0	0	0	0	0	0	0	0	0	0	0	0	0	0
denovo333	TACGTAGGGGGCAAGCGTTGTCCGGATTTATTGGGCGTAAAGAGCTCGTAGGCGGTCGTTCACGTCGGGTGTGAAAGCTCGGGGCTCAACCTCGAGATGCCATTCGATACGGGACGACTAGAGGCAGGTAGGGGAGATTGGAATTCCTGGTGTAGCGGTGAAATGCGCAGATATCAGGAGGAACACCGGTGGCGAAGGCGGATCTCTGGGCCTTGCCTGACGCTGAGGAGCGAAAGCATGGGGAGCGAACAGGATTAGAAACCCCGGTAGT	k__Bacteria; p__Actinobacteria; c__Actinobacteria; o__Actinomycetales	0	2	0	0	0	0	0	0	0	0	0	0	0	0	0	0		0	0	0	0	0	0	0	0	0	0	0	0	0	0	0	0
denovo334	TACGTAGGGTGCAAGCGTTAATCGGAATTACTGGGCGTAAAGCGTGCGCAGGCGGTTTTGTAAGACAGGCGTGAAATCCCCGGGCTCAACCTGGGAATTGCGCTTGTGACTGCAAAGCTGGAGTGCGGCAGAGGGGGATGGAATTCCGCGTGTAGCAGTGAAATGCGTAGATATCGTGAGGAACACCAATGGCGAAGGCAGCCTCCTGGACAGTTACTGACGCTCAGGCACGAAAGCGTGGGGAGCAAAAGGGATTAGATACCCCAGTAGT	k__Bacteria; p__Proteobacteria; c__Betaproteobacteria	0	0	0	0	0	0	0	0	0	1	0	0	0	0	0	0		0	0	0	0	0	0	0	0	0	0	0	0	0	0	0	0
denovo335	TACAGAGGTCTCAAGCGTTGTTCGGATTCATTGGGCGTAAAGGGTGCGTAGGTGGCGGGGTTAGTCAGGTGTGAAATCTCGGGGGCTCAACCCCGAACTAGCACTTGATACTGCCTTGCTAGAGTATAGTAGAGGAGAGGGGAAGTTCCTGGTGTAGCAGTGAAATGCGTAGAGATCAGGAGGAACATCAGTGGCGAAGGCGCCTCTCTGGACTAATACTGACACTGAAAAGCGAAGGCGTGGGGATCAAACAGGATTAGAAACCCTGGTAGT	k__Bacteria	0	0	0	0	0	0	0	0	0	0	0	0	1	0	0	0		0	0	0	0	0	0	0	0	0	0	0	0	0	0	0	0
denovo336	TACGAAGGGGCGTAGCGTTGTTCGGAATTACTGGGCGTAAAGGGCGCGTAGGCGGTCCGCTCAGTCAGAAGTGAAAGCCCCGGGCTCAACCTGGGAATTGCTTTTGATACTGGTGGACTTGAGTTCCGGAGAGGATGGTGGAATTCCCAGTGTAGAGGTGAAATTCGTAGATATTGGGAAGAACACCGGTGGCGAAGGCGGCCATCTGGACGGACACTGACGCTGAGGCGCG	k__Bacteria; p__Proteobacteria; c__Alphaproteobacteria; o__Rhodospirillales; f__Rhodospirillaceae; g__Azospirillum; s__	0	0	0	0	0	0	0	0	0	0	0	0	0	0	0	1		0	0	0	0	0	0	0	0	0	0	0	0	0	0	0	0
denovo337	TACGTAGGGTGCAAGCGTTGTCCGGAATTATTGGGCGTAAAGAGCTCGTAGGCGGTGTGTCGCGTCTGCTGTGAAAACTCAGGGCTCAACTCTGGGCTTGCAGTGGGTACGGGCACACTTGAGTGCTGTAGGGGAGACTGGAATTCCTGGTGTAGCGGTGAAATGCGCAGATATCAGGAGGAACACCGGTGGCGAAGGCGGGTCTCTGGGCAGTTACTGACGCTGAGGAGCGAAAGCATGGGGAGCGAACAGGATTAGAAACCCGGT	k__Bacteria; p__Actinobacteria; c__Actinobacteria; o__Actinomycetales; f__Kineosporiaceae; g__Kineococcus; s__	3	0	0	0	0	0	0	0	0	0	0	0	0	0	0	0		0	0	0	0	0	0	0	0	0	0	0	0	0	0	0	0
denovo338	TACGTAGGTGTCAAGCGTTGTCCGGATTTATTGGGCGTAAAGCGCCCGCAGGCGGCTTGGTAAGTTTGAGGTGAAATCTCCTGGCTCAACTAGGAGGGTGCCTCGAAAACTACCAGGCTTGAGGCAGGGAGAGGGATGTGGAATTCCAGGTGTAGTGGTGAAATGCGTAGATATCTGGAGGAACACCAGTGGCGAAGGCGGCATCCTGGCCCTGTCCTGACGCTCAGGGGCGAAAGCGTGGGGAGCAAACCGGATTAGATACCCGAGTAGT	k__Bacteria; p__Chloroflexi; c__TK17; o__mle1-48; f__; g__; s__	1	1	0	2	1	2	0	2	0	0	0	0	0	0	0	0		0	1	0	0	0	0	0	0	0	0	0	0	0	0	0	0
denovo339	TACGTAGGTGGCAAGCGTTGTCCGGATTTACTGGGCGTAAAGCGCGCGCAGGTGGCTCGCCACGTCTGGGGTGAAATCTCCCGGCTCAACCGTGAGAGGTCTCCAGATACGGGCGGGCTTGAGGGGAGCAGAGGAGAGTAGAATTCCCGGTGTAGCGGTGATATGCGTAGATATCGGGAGGAACACCAGTGGCGAAGGCGGCTCTCTGGGCTCTCCCTGACGCTGAGGCGCGAAAGCGTGGG	k__Bacteria; p__Chloroflexi; c__TK17; o__S085; f__; g__; s__	1	0	0	0	0	0	0	0	0	0	0	0	0	0	0	0		0	0	0	0	0	0	0	0	0	0	0	0	0	0	0	0
denovo341	TACGAAGGGTGCAAGCGTTAATCGGAATTACTGGGCGTAAAGCGCGCGTAGGTGGTTCAGCAGGTTGGATGTGGAAGCCCTGGGCTCAACCTGGGAACTGCATCCAAAACTACTGAGCTAGAGTACGGTAGAGGGGTGGATCAGTGTAGCGGTGAATAGCGTAGATATCTGGAGGAACATCAGTGGCGAAGG	k__Bacteria; p__Proteobacteria; c__Gammaproteobacteria	0	0	0	0	0	0	0	0	0	0	0	0	0	0	0	0		0	0	0	0	0	1	0	0	0	0	0	0	0	0	0	0
denovo342	GACGAACCCGTGCGAACGTTATTCGGATTCACTGGGCTTAAAGCGCGTGTAGGCGGCCCGGCACGTCGGTCGTTGAAAGCCCCCGGCTCAACCGGGGAATCGGCGCCGATACGGCCGAGCTGGAGGGGTGTAGGGGGGCCGTGGAACTTCCGGTGGAGCGGTGATATGCGTTGAGATCGGAAGGAACGCCCGAGGCGAAAGCGAGGCCCTGGACACTTACTGACGCTGAGACGCGAAAGCCAGGGGAGCAAACGGGATTAG	k__Bacteria; p__Planctomycetes; c__Planctomycetia; o__Gemmatales; f__Isosphaeraceae; g__Isosphaera; s__	0	0	0	0	0	0	0	0	0	0	0	0	0	0	0	0		22	0	0	0	0	0	0	0	0	0	0	0	0	0	0	0
denovo343	TACGTAGGGTGCAAGCGTTAATCGGAATTACTGGGCGTAAAGCGTGCGCAGGCGGTTTTGTAAGACAGGCGTGAAATCCCCGGGCGTCACCTACGGGAGTAGCGGCTTGTTGACTGCAAAGACTGGAGTGCGGCAGAGGGGGGAGTGAAGTTACCGTCCGTGTTAGCAGTGAAATAGCGTAGATATGCGGA	k__Bacteria; p__Proteobacteria; c__Betaproteobacteria; o__Burkholderiales; f__Comamonadaceae	0	0	0	0	0	0	0	0	0	0	0	0	0	0	0	0		0	0	0	0	0	0	0	0	0	0	0	1	0	0	0	0
denovo344	GACGTAGGATGCAAGCGTTGTCCGGATTTATTGGGCGTAAAGAGTTCGTAGGCGGTTCGTTAAGTCTGATGTTAAAGACTCGGGGCTCAACCCGGGAGTGCATTGGATACTGGCGGACTGGAGTGTGGTAGAGGGCGTAGTGGAATTCCCAGTGTAGCGGTGAAATGCGTAGATATTGGGAAGAACACCGAGTGGCGTAGGCGACTA	k__Bacteria; p__Cyanobacteria; c__4C0d-2; o__MLE1-12; f__; g__; s__	0	0	0	0	0	0	0	0	0	0	0	0	0	0	0	0		1	0	0	0	0	0	0	0	0	0	0	0	0	0	0	0
denovo345	TACGGGGGGTGCAAGCGTTGTTCGGAATTATTGGGCGTAAAGAGCGTGTAGGCGGCGGAATAAGTCAGATGTGAAAGCCCTGGGCTTAACCCAGGAAGTGCATTTGATACTGTTTTGCTTGAGTACTGGAGAGGGAAGAGGAATTCCTGGTGTAGAGGTGAAATTCGTAGATATCAGGAGGAACACCGGTGGCGAAGGCGACTTCCTGGCCAGATACTGACGCTGAGACGCGAGAGCGTGGGGAGCAAAC	k__Bacteria; p__Proteobacteria; c__Deltaproteobacteria; o__Syntrophobacterales; f__Syntrophaceae; g__; s__	0	1	0	0	0	0	0	2	2	3	3	3	5	3	17	16		0	4	0	1	0	0	1	0	0	0	0	1	3	1	5	7
denovo346	GACGAACCCGTGCAAACGTTGTTCGGAATCACTGGGTTTAAAGGGCGCGTAGGCGGTCTGCTAAGTCGGTGGTGAAATACTTCAGCTTAACTGGAGAATTGCCGCTGAAACTGGCAGGCTGGAGGGAGGCAGAGGTGCGTGGAACTTCCGGTGGAGCGGTGAAATGCGTTGATATCGGAAGGAACGCCTGTGGCGAAAGCGGCGCACTGGACCTCTTCTGACGCTGAGGCGCGAAAGCTAGGGTAGCGAACGGGATTAGATACCCCAGTAGT	k__Bacteria; p__Planctomycetes; c__Planctomycetia; o__Gemmatales	1	0	0	0	0	0	0	0	0	0	0	0	0	0	0	0		0	0	0	0	0	0	0	0	0	0	0	0	0	0	0	0
denovo347	TACAGGGGATGCAAGTGTTATCCGGAATCATTGGGCGTAAAGCGTCTGCAGGTTGACTTTTAAGTCTTTTGTTAAAGCTCTGGGCTTAACCTAGAATATGCAAAGGAAACTATTTGTCTTGAGTATGGTAGAGGTAAAGGGAATTTCCAGTGGAGCGGTGAAATGCTTAGATATTGGAAAGAACACCAACAGCGAAGGCACTTTACTGGGCCAGTACTGACACTGAGAGACGAAAGCTAGGGGAGCAAACAGGATTAGATACCC	k__Bacteria; p__Cyanobacteria; c__Chloroplast; o__Stramenopiles; f__; g__; s__	0	0	0	0	0	0	0	0	2	0	0	0	0	0	0	0		0	0	0	0	0	0	0	0	0	0	0	0	0	0	1	0
denovo348	TACGAAGGGTGCAAGCGTTAATCGGAATTACTGGGCGTAAAGCGCGCGTAGGTGGTTTTGTAAGTTGGAGGTGAAATCCCCGGGCTCAACCTGGGAACTGCCTCCAAAACTGCATGACTAGAGTACGGTAGAGGGTGGTGGAATTTCCTGTGTAGCGGTGAAATGCGTAGATATGCGGAGGAACACCAATGGCGAAGGCAATCCCCTGGGCCTGCACTGACGCTCATGCACGAAAGCGTGGGGAGCAAACAGGATTAGATACCCTTGTAGT	k__Bacteria; p__Proteobacteria	0	0	0	0	0	0	0	0	0	1	0	0	0	0	1	0		0	0	0	0	0	0	0	0	0	0	0	0	0	0	0	0
denovo350	TACGTAGGGTGCGAGCGTTGTCCGGAATTATTGGGCGTAAAGGGCTCGTAGGCGGTTTGTCGCGTCGGGAGTGAAATCCATGGGCTTAACTTATGGCTTGCTTTCGATACGGGCAGACTAGAGGTATGCAGGGAGAACGAAGTTCCTGGTGTAGCGGTGAAATAGCGCAGATATCAGGAGGAACACCGGTGGCGAAGGCGGTTCTCTGGGCATGATCTGACGCTGAGGAGCGAAAGTGT	k__Bacteria; p__Actinobacteria; c__Actinobacteria; o__Actinomycetales; f__Nocardioidaceae	0	1	0	0	0	0	0	0	0	0	0	0	0	0	0	0		0	0	0	0	0	0	0	0	0	0	0	0	0	0	0	0
denovo351	TACGTAGGTGGCAAGCGTTGTCCGGATTTACTGGGCGTAAAGGATGCGTAGGCGGACATTTAAGTCAGATGTGAAATACCCGGGCTCAACTTGGGTGCTGCATTTGAAACTGGGTGTCTAGAGTGCAGGAGAGGAAAGCGGAATTCCTAGTGTAGCGGTGAAATGCGTAGAGATTAGGAAGAACACCAGTGGCGAAGGCGGCTTTCTGGACTGTAACTGACGCTGAGGCATGAAAGCGTGGGGAGCAAACAGGATTAGATACCCGGGTAGT	k__Bacteria; p__Firmicutes; c__Clostridia; o__Clostridiales; f__Clostridiaceae; g__Clostridium	0	0	0	0	0	0	0	0	0	0	0	0	0	0	0	0		0	0	0	0	1	0	0	0	0	0	0	0	0	0	0	0
denovo352	TACAGAGAGTGCGAACGTTGTTCGGAATCACTGGGCATAAAGCGCACGTAGGCTGCGCCGCAAGTGCGGGGTGAAATCCCACGGCTTACCCGTGGAACTGCCTTGCAGACTGTGGTGCTAGAGGATGGTAGGGGAGAGCGGAACTCCTGGTGGAGCGGTGAAATGCGTAGAGATCGGGAGGAAGGCCGGTGGCGAAGGCGGCGCTCTGGAACATTTCTGACGCTGAGGCTCGAAAGCGTGGGGAGCAAACAGGATTAGATACCCCAGTAGT	k__Bacteria; p__Planctomycetes; c__OM190; o__CL500-15; f__; g__; s__	0	0	0	0	0	0	1	0	0	0	0	0	0	0	0	0		0	0	0	0	0	0	0	0	0	0	0	0	0	0	0	0
denovo353	TACAGAGGGTGCAAGCATTAATCGGAATTATTGGGCGTAAAGGGCGCGTAGGCGGATTTGTAAGTCAGATGTGAAATTCCGGGCTCAACCTCGGAGCTGCATTTGAAACTGTGAGTCTAGAGGGTTGACGGAGAAAACGGAATTCCATGTGTAGCGGTGAAATGCGTAGATATATGGAAGAACACCAGTGGCGAAAGCGGTTTTCTAGTTAATACCTGACGCTGAGGCGCGAGAGCAAGGGGAGCAAACAGGATTAG	k__Bacteria; p__Chlamydiae; c__Chlamydiia; o__Chlamydiales	0	0	0	1	0	0	0	0	0	0	0	0	0	0	0	0		0	0	0	0	0	0	0	0	0	0	0	0	0	0	0	0
denovo354	TACGGAGGGTGCAAGCGTTGTTCGGAATTATTGGGCGTAAAGCGCGTGTAGGCGGTCTGTTAAGTCTGATGTGAAAAGCCCCCGGGCGTCAACCCGGGAACGTGCATTGGATACTGGCAGACTTGAGTACGGGAGAGGGGAGTGGAATTCCGAGTGTAGGGGTGAAATACCGTAGATATTCGGAGGAACACCGGTGGCGAAGGCGGCTTCCTGGACCGATACTGACGCTGAGACGCGAAGCGTGGGGAGCAAACAGGATTAGAACGTACCCGGTACGT	k__Bacteria; p__Proteobacteria; c__Deltaproteobacteria; o__Desulfuromonadales; f__Pelobacteraceae; g__Pelobacter	0	0	0	0	0	0	0	0	0	0	0	0	0	0	0	0		0	0	0	0	0	0	0	0	0	0	0	0	0	0	0	1
denovo355	TACGTAGGGTGCGAGCGTTAATCGGAATTACTGGGCGTAAAGCGTGCGCAGGCGGTTTCGTAAGACAGATGTGAAATCCCCGGGCTTAACCTGGGAACTGCGTTTGTGACTGCGAGACTTGAGTGCGGCAGAGGGGGGTGGAATTCCACGTGTAGCAGTGAAATGCGTAGAGATGTGGAGGAACACCGATGGCGAAGGCAGCCCCCTGGGTCGACACTGACGCTCATGCACGAAAGCGTGGGGAGCAAACAGGATTAGATACCCCAGTAGT	k__Bacteria; p__Proteobacteria; c__Betaproteobacteria; o__Rhodocyclales; f__Rhodocyclaceae; g__Dok59; s__	0	0	1	1	1	1	0	2	1	8	4	2	4	1	2	1		0	3	10	0	11	5	34	1	6	5	3	1	2	0	1	1
denovo356	GACGAAGGGGGCAAGCGTTGTTCGGATTTACTGGGCGTAAAGCGCACGTAGGCGGATTTTTAAGTCAGGGGTGAAATCCCGGGGCTCAACCCCGGAACTGCCTTTGATACTGGAAGTCTTGAGTATGGTAGAGGTGAGTGGAATTCCGAGTGTAGAGGTGAAATTCGTAGATATTCGGAGGAACACCAGTGGCGAAGGCGGCTCACTGGACCATTACTGACGCTGAGGTGCGAAAGCGTGGGGAGCAAACAGGATTAGAAACCCCAGTAGT	k__Bacteria; p__Proteobacteria; c__Alphaproteobacteria; o__Rhizobiales; f__Brucellaceae; g__Ochrobactrum; s__	0	0	0	0	0	0	0	0	0	0	0	0	0	0	0	0		0	1	0	0	0	0	0	0	0	0	0	0	0	0	0	0
denovo357	TACGGGGGAGGCAAGCGTTGTTCGGAATTACTGGGCGTAAAGGGCGCGTAGGCGGCACGGATAGTTGGGTGTGAAAGCCCGGAGCTTAACTCCGGAATGTCACTCAATACTTCCGAGCTAGAGTGAGGAAGGGGCAATCGGAATTCTTGGTGTAGCGGTGAAATGCGTAGATATCAGGAAGAACACCTGTGGCGAAGGCGGATTGCTGGGCTAACACTGACGCTGAGGCGCGAAAGCTAGGGGAGCGAACGGGATTAGATACCCCGGTAGT	k__Bacteria	0	1	1	0	0	0	0	0	0	0	0	0	0	0	0	0		0	0	0	0	0	0	0	0	0	0	0	0	0	0	0	0
denovo358	TACGTAGGGGGCGAGCGTTGTCCGGATTTATTGGGCGTAAAGGGCGTGTAGGCGGTTTCTTAAGTCGGGGGTGAAACCCCAGGGCTCAACCCTGGGACTGCCTCCGATACTGGGGAACTTGAGTGCTCTAGAGGGCAGTGGAATTCCGGGTGTAGCAGTGAAATGCGTAGAGATCCGGAGGAACACCAGTGGCGAAGGCGACTGCCTGGGGAGTAACTGACGCTGAGGCGCGAAAGCTGGGGGAGCAAACGGGATTAGAAACCCTTGTAGT	k__Bacteria; p__Firmicutes; c__Clostridia; o__Clostridiales; f__Symbiobacteriaceae; g__Symbiobacterium; s__	14	0	0	0	0	0	0	0	0	0	0	0	0	0	0	0		0	0	0	0	0	0	0	0	0	0	0	0	0	0	0	0
denovo359	TACGTAGGGGGCGAGCGTTGTCCGGAATTACTGGGCGTAAAGGGCGTGTAGGCGGCCCGTGAAGTCAGGAGTGAAAACTCGAGGCTCAACCTCGAGATTGCTTTTGAAACCAGCGGGCTTGAGTGCAGGAGAGGAAAGTGGAATTCCCAGTGTAGCGGTGAAATCCGTAGATATTAGGAGGAACACCGGTGGCGAAGGCGGCTGCCTGGACCGATACTGACGCTGAGACGCGAAAGCGTGGGGAGCAAACAGGATTAGATACCCGTGTAGT	k__Bacteria	0	0	0	0	0	0	0	0	0	0	0	0	1	0	0	0		0	0	0	0	0	0	0	0	0	0	0	0	0	0	0	0
denovo360	GACGGACCCACACAAACGTTATTCGGAATTACTGGGCTTAAAGGGTGCGTAGGCTGTGCAGTAAGTTGGGTGCGAAATCCCTCGGCTTAACCGAGGAAGTGCGCCCAAAACTACTGTGCTGGAGGGAGATAGAGGTGAGCGGAACTTAGGGTGGAGCGGTGAAATGCGTTGATATCCTAAGGAACGCCGGTGGCGAAAGCGGCTCACTGGGTCTCTTCTGACGCTGATGCACGAAAGCTAGGGTAGCGAACGGGATTAG	k__Bacteria; p__Planctomycetes; c__Planctomycetia; o__Pirellulales; f__Pirellulaceae	2	0	0	0	0	0	0	0	0	0	0	0	0	0	0	0		0	0	0	0	0	0	0	0	0	0	0	0	0	0	0	0
denovo362	TACAGAGGGTGCAAGCGTTAATCGGAATTACTGGGCGTAAAGCGCGCGTAGGTGGTTTGTTAAGTTGGATGTCAAAGCCCGGAGCTCAACTTCGGACAGGTGTCCAAAACTGGCAAACTAGAGACAGGCAGAGGCAAGTGGAATTCTGTATGTAGGGGTAATATCCGTAGATATACAGAGGAACACCAAAAGCGAAGGCAGCTTGCTGGGCCTGTTCTGACACTCAAGAACGAAAGCGTGGGGAGC	k__Bacteria; p__GN02	0	0	0	0	0	0	0	0	0	0	0	0	0	0	0	0		0	1	0	0	0	0	0	0	0	0	0	0	0	0	0	0
denovo363	TACGTAGGTGGCAAGCGTTGTCCGGAATTATTGGGCGTAAAGCGCGCGCAGGTGGTTCCTTAAGTCTGATGTGAAAGCCCACGGCTCAACCGTGGAGGGTCATTGGAAACTAGGGGAACGTTGAGTGCAGAAGAGGAAAGTGGAATTCCAACGTGTAGCGGTGAAATAGCGTAGAGATTTGGTAGGAACACCAGTGGCGAAGGCGACTTTCTGGTCTGTAACTGACACTGAGGCGCGAAAGCGTGGGGAGC	k__Bacteria; p__Firmicutes; c__Bacilli; o__Bacillales; f__Bacillaceae; g__Bacillus	0	0	0	0	0	0	0	0	0	0	0	0	0	0	0	0		3	0	0	0	0	0	0	0	0	0	0	0	0	0	0	0
denovo365	TACGGGGGTGCAAGCGTTATTCGGATTTATTGGCGTAAAGAGCGCGTAGGCGGTTTATCAAGTCAGATGTGAAAGCCCTGGGCTCAACCTGGGAAGTGCATTTGAAACTAGTAGACTTGAGTATGGGAGAGGGGAGTGGAATTCCTGGTGTAGAGGTGGAATTCGTAGATATCAGGAGGAACACCGGTGGCGAAGGCGACTTCCTGGACCAATACTGACGCTGAGGCGCGAAGGCGTGGGGGAGC	k__Bacteria; p__Proteobacteria; c__Deltaproteobacteria; o__Syntrophobacterales; f__Desulfobacteraceae	0	0	0	0	0	0	0	0	0	0	0	0	0	0	0	0		0	0	0	0	0	0	0	0	0	0	0	0	0	0	0	1
denovo367	TACGTAGGGTGCAAGCGTTAATCGGAATTACTGGGCGTAAAGCGTGCGCAGGTCGGTTATATAAGACAGATAGTCGAAATCCCCGGGCTCAACCTGGGAACTGCATTTGTGACTGTATAGCTAGAGTACGGTAGAGGGGATGGAATTCCGCGTGTAGCAGTGAAATGCGTAGATATGCGGAGGAACA	k__Bacteria; p__Proteobacteria; c__Betaproteobacteria; o__Burkholderiales; f__Comamonadaceae	0	0	0	0	0	0	0	0	0	0	0	0	1	0	0	0		0	1	0	0	0	0	0	0	0	0	0	0	0	0	0	0
denovo368	TACAGAGGGTGCAAGCGTTAATCGGAATTACTGGGCGTAAAGCGCGCGTAGGTGGTTTGTAAGTTAGGAGTAGTGAATACCCGGCCGTCTAACCTGGGAACTGCATTCAAACTGACAGCTAGAGTATGATAGAGGTGAGCGGAATTTCCTGTGTAGCGGTGAAATGCGTAGATATAGGAAGGAACATCAGTTGCGAAGGCGGCTCACTGGATCAATACTGACGCTGAGGTGCGAAAGCGTGGGTAGCGAACAGGATTAGATACCCGAGTAGT	k__Bacteria; p__Proteobacteria; c__Gammaproteobacteria	0	0	0	0	2	0	0	0	0	0	0	0	0	0	0	0		0	0	0	0	0	0	0	0	0	0	0	0	0	0	0	0
denovo369	TACGGAGGGTGCAAGCGTTATCCGGATTCACTGGGTTTAAAGGGTGTGTAGGCGGGTATTTAAGTCAGTGGTGAAATCTCCAGGCTCAACCTGGAAACTGCCATTGATACTATTTATCTTGAATCTTGTTGAGGTGGGCGGAATATATCATGTAGCGGTGAAATGCTTAGATATGATATAGAACACCGATTGCGAAGGCAGCTCACTAAACAAGCATTGACGCTGAGGCACGAAAGCGTGGGGATCAAACAGGATTAGAAA	k__Bacteria; p__Bacteroidetes; c__Sphingobacteriia; o__Sphingobacteriales; f__Chitinophagaceae; g__; s__	1	0	0	0	0	0	0	0	0	0	0	0	0	0	0	0		0	0	0	0	0	0	0	0	0	0	0	0	0	0	0	0
denovo370	TACGAAGGGTGCAAACGTTGCTCGGAATTATTGGGCGTAAAGCGCACGTAGGCGGCTTAGCAAGTCGGGAGTGAAATCCTATGGCTCAACCATAGAAGTGCTTTCGAAACTGCTGAGCTTGAGTACGAAAGAGGATCGCGGAATTCCCGGTGTAGAGGTGAAATTCGTAGATATCGGGAGGAACACCAGTGGCGAAGGCGGCGATCTGGGTCGATACTGACGCTGAGGTGCGAAAGCGTGGGGAGCAAACAGGATTAGAAACCCTGGTAGT	k__Bacteria; p__Proteobacteria; c__Deltaproteobacteria; o__Myxococcales; f__Haliangiaceae; g__; s__	2	0	4	0	1	0	0	0	3	0	0	0	0	0	0	0		0	0	2	0	0	0	0	0	0	0	0	0	0	0	0	0
denovo371	TACGTAGGGCGCGAGCGTTATCCGGAATTATTGGGCGTAAAGAGCTCGTAGGCGGTATGTCACGTCTGCTGTGAAAACTGGAGGCTCAACCTCCAGCCTGCAGTGGGTACGGGCAAACTAGAGTGCGGTAGGGGAGATTGGAATTCCTGGTGTAGCGGTGGAATGCGCAGATATCAGGAGGAACACCGATGGCGAAGGCAGATCTCTGGGCCGTAACTGACGCTGAGGAGCGAAAGCGTGGGGAGCGAACAGGATTAGAAA	k__Bacteria; p__Actinobacteria; c__Actinobacteria; o__Actinomycetales; f__Microbacteriaceae	0	0	0	0	0	0	0	0	0	0	0	0	0	0	0	0		0	0	1	0	0	0	0	0	0	0	0	0	0	0	0	0
denovo372	TACGTAGGGTGCGAGCGTTAATCGGAATTACTGGGCGTAAAGCGTGCGCAGGCGGTTATATAAGACAGATGTGAAATCCCCGGCGTCACCCGGAACCGTGCATTTGTTGACTGTATAGCTAGAGTACGGCAGAGGGGGAGTGAAGTTACCGTCCGTGTAGCAGTGAAATAGCGTAGATATGCGGAGGAACACCGATGGCGAAGGCAATCCCCTCGGGCGT	k__Bacteria; p__Proteobacteria; c__Betaproteobacteria; o__Burkholderiales; f__Comamonadaceae	0	0	0	0	0	0	0	0	0	0	0	1	0	0	0	0		0	0	0	0	0	0	0	0	0	0	0	0	0	0	0	0
denovo373	GACGAACCGTGCGAACGTTATTCGGAATAACTGGGCTTAAAGGGAGCGTAGGCGGGCTATCAAGTCTGGGGTGAAATCCCACGGCTCAACCGTGGAACTGCCTTAGATACTGACGGCCTCGAGGGAGATAGGGGCATGCGGAACTGTAGGTGGAGCGGTGAAATGCGTTGATATCTACAGGAACTCCGGTGGCGAAAGCGGCGTGCTGGATCTCTTCTGACGCTGAGGCTCGAAAGCTAGGGGAGCAAAC	k__Bacteria; p__Planctomycetes; c__Planctomycetia; o__Gemmatales; f__Gemmataceae; g__Gemmata	28	0	9	2	0	0	4	1	4	0	0	0	0	0	0	0		5	0	2	0	0	0	0	0	0	0	0	0	0	0	0	0
denovo375	TACGTAGGGTGCGAGCGTTAATCGGAATTACTGGGCGTAAAGCGTGCGCAGGCGGTTTTTGTAAGTCAGATGTGAAAATCCCCGGGCGTCAACCTGGGAACGTGCATTTGTAGACTGCAAAGCTAGAGTGTGGCAGAGGGGGGTGGGAATTCCACGTGTAGCAGTGAAATGCGTAGAGATGTGGAGGAACACCAATGGCGAAGGCAGCCCCCTGGG	k__Bacteria; p__Proteobacteria; c__Betaproteobacteria	0	0	0	0	0	0	0	1	0	3	0	7	1	2	5	1		0	0	0	1	0	2	1	0	1	3	2	1	0	1	1	0
denovo376	GACGTAGGATGCAAGCGTTGTTCGGATTTATTGGGCGTAAAGCGTACGTAGGCGGTGCTACAAGTCTGATGTTAAAGCTAGGAGCTCAACTCCTGTGATGCATTGGAAACTGTAGGGCTAGAGTGCGGTAGGGGAAGGTGGAATTCCGAGTGTAGCGGTGAAATGCGTAGATATTCGGAAGAACACCGGTGGCGAAAGCGACCTTCTGGGCCGTAACTGACGCTGAGGTACGAAAGCGTGGGGAGCAAACAGGATTAGAAACCCTAGTAGT	k__Bacteria	0	0	0	0	0	0	0	0	0	0	0	0	0	1	0	0		0	0	0	0	0	0	0	0	0	0	1	0	1	0	0	0
denovo377	TACGTAGGGTGCAAGCGTTACCGGATCACTGGGCGTAAAGGGTGCGTAGGCGGCCGAGTGTGTCTGGCGTTAAAAGCCACGGCTCAACTGTGGATATGCGCTGGAAACTGCTCGGCTTGAGTGCAGCGAGAGGCAGACGGAACTGCTGGTGTAGAGGTGAAATTCGTAGATATCAGCAGGAACGCCGGTGGAGAACGTCGGTCTGCTGGGCTGTTACTGACGCTGAGGCACGAAAGCTAGGGGAGCAAACCGGATTAGATACCCGGATAGT	k__Bacteria; p__Thermotogae; c__Thermotogae; o__Thermotogales; f__Thermotogaceae; g__Fervidobacterium; s__	0	0	0	0	0	0	0	0	1	0	0	0	0	0	0	0		0	0	0	0	0	0	0	0	0	0	0	0	0	0	0	0
denovo378	TACGAAGGGGGCTAGCGTTGCTCGGAATTCCTGGGCGTAAGGCGCACGTAGGCGGCTTCTTAAGTCGGTGGTGAAATCCTGGAGCTCAACTCCAGAACTGCCTTCGATACTGGGAAGCTCGAGTTCGGGAGAGGTGAGTGGAACTGCGAGTGTAGAGGTGAAATTCGTAGATATTCGCAAGAACACCAGTGGCGAAGGCGGCTCACTGGCCCGATACTGACGCTGAGGCACGAAAGCGCGGGGAGCAAACAGGATTAGAAACCCCAGTAGT	k__Bacteria; p__Proteobacteria; c__Alphaproteobacteria; o__Rhizobiales	0	0	0	0	0	0	0	0	0	0	0	0	0	0	0	0		0	0	0	0	0	0	0	0	0	0	0	1	0	0	0	0
denovo379	TACGTAGGGTGCAAGCGTTAATCGGAATTACTGGGCGTAAAGCGTGCGCAGGCGGTTGTGCAAGACAGATGTGAAATCCCCGGGCTTAACCTGGGAACTGCATTAGTGACTGTATAGCTAGAGTGCGGCAGAGGGGGATGGAATTCCGCGTGTAGCAGTGAAATGCGTAGAGATGTGGAGGAATACCGATGGCGAAGGCAGCCTCCTGGCCTAATACTGACGCTCATGCACGAAAGCGTGGGGAGCAAACAGGATTAGAAACCCCAGTAGT	k__Bacteria; p__Proteobacteria; c__Betaproteobacteria; o__Burkholderiales	0	0	0	0	0	0	0	0	0	0	0	0	0	0	1	0		0	0	0	0	0	0	0	0	0	0	0	0	0	0	0	0
denovo380	TACGTAGGGTGCGAGCGTTAATCGGAATTACTGGGCGTAAAGCGCACGTAGGTGGCGACGTAAGTCGGGTGTGAAATCCCGGGCTCAACCTGGGAACCGCATTCGAGACTGTGTTGCTGGAGTACGGAAGAGGAGGGCGGAATTCCCGGGTGTAGCGGTGAAATGCGTAGATATCGGGAGGAACATCAGTGGCGAAGGCGGCCCTCTGGTCCAGTACTGACACTCAAGTGCGAAAGCGTGGGGAGCAAACAGGATTAGAAACCCGTGTAGT	k__Bacteria; p__Proteobacteria; c__Gammaproteobacteria; o__Xanthomonadales; f__Sinobacteraceae; g__; s__	0	0	1	0	0	0	0	1	3	2	1	0	0	0	1	2		0	0	0	0	0	1	0	0	0	0	0	0	0	0	0	0
denovo381	GACATAGGTGGCGAGCGTTATTCGGATTTACTAGGCGTAAAGCGAGTGTAGGCGGACGCTTAAGTCCGGCGTTAAATCTCCGGGCTTAACTTGGAGCTGTCGTCGGATACTGAGCGCCTCGAGAGAGGTAGGGGGCAGTGGAATTCCCGGTGTAGCGGTGAAATGCGTAGATATCGGGAGGAACACCTATGGCGAAAGCAGCTGCCTGGGCCTTTTCTGACGCTAAGACTCGAAAGCTGGGGGAGCAAACAGGATTAGATACCCTAGTAGT	k__Bacteria; p__Elusimicrobia; c__Elusimicrobia; o__Elusimicrobiales; f__; g__; s__	0	0	0	0	0	0	0	0	0	0	1	0	0	0	0	0		0	0	0	0	0	0	0	0	0	0	0	0	0	0	0	0
denovo382	TACGTAGGGTGCAAGCGTTAATCGGAATTACTGGGCGTAAAGGGCGCGTAGGCGGCCTTCTAAGTCGGACGTGAAAGCCCCAGGCTTAACCTAGGGAACGTGCGTCCGATACTGGGAGGCTTGGATTCGGGAGAGGGAGTGTGGAATTCCAGGTGTAGCGGTGAAATGCGTAGATATCTGGAGGAACACCGGTGGCGAAGGCGGCATCCTGGACCGAGATCGACGCTGAGGCGCGAAAGCTAGGGGAGCAAACGGGATTAGATACCCTTGTAGT	k__Bacteria; p__Acidobacteria; c__Acidobacteria-6; o__iii1-15; f__mb2424; g__; s__	0	0	0	1	1	0	0	0	0	0	0	0	0	0	0	0		0	0	0	0	0	0	0	0	0	0	0	0	0	0	0	0
denovo383	TACAGAGACTGCAAGCGTTATTCGGATTCACTGGGCGTAAAGGGTGCGCAGGCGGTTGGGTGTGTCAGATGTGAAATCCCGAGGCTCAACCTCGGAACTGCGTCTGAAACTACTCGACTAGAGTATTGGAGAGGGTAACGGAATTCACGGTGTAGCAGTGAAATGCGTAGATATCAGAAGGAACACCGGCGGCGAAGGCGACTCTCTGGTCCGTAACTGACGCTGAGTGTGCGAAAGCTAGGGGAGCAAACGGGATTAGAAA	k__Bacteria; p__Verrucomicrobia; c__Opitutae; o__Opitutales; f__Opitutaceae; g__; s__	0	0	0	0	0	0	0	0	0	0	0	0	1	0	0	0		0	0	0	0	0	0	0	0	0	0	0	0	0	0	0	0
denovo384	TACGGAGGGGGCAAGCGTTGTTCGGAATTACTGGGCGTAAAGGGCGCGTAGGCGGCTTGGTAAGTCGGTGGTGAAATCCCGCGGCTCAACTGCGGAATTGCCATCGATACTGCCGGGCTTGAATCCGGGAGAGGTCGGCGGAATTACTGGTGTAGCGGTGAAGTGCGTAGATATCAGTAGGAACACCGATGGCGAAGGCAGCTGGCTGGACCGGAATTGACGCTGAGGCGCGAAAGCGTGGGTAGCAAAC	k__Bacteria	0	0	0	0	0	1	1	3	0	0	0	0	0	0	0	0		0	0	0	0	0	0	0	0	0	0	0	0	0	0	0	0
denovo385	TACAGAGGGTGCAAGCGTTAATCGGATTTACTGGGCGTAAAGGGCGCGTAGGTGGTTGCGTAAGTGAGATGTGAAATCCCCGGGCTTAACCTGGGAACTGCATCTTATACTGCGTGGCTGGAGTGAAGTAGAGGGTAGTGGAATTTCCGGTGTAGCGGTGAAATGCGTAGATATCGGAAGGAACACCAGTGGCGAAGGCGGCTACCTGGACTTTTACTGACACTGAGGCGCGAAAGCGTGGGTAGCAAACAGGATTAGAAACCCGTGTAGT	k__Bacteria; p__Proteobacteria; c__Gammaproteobacteria; o__Legionellales	0	0	2	2	0	1	0	5	1	1	0	0	0	0	0	0		0	1	0	0	0	0	0	0	0	0	0	0	0	0	0	0
denovo386	TACAGAGGGAGCTAGCGTTGTTCGGAATTACTGGGCGTAAAGGGCGCGTAGGCGGTTTTTCGCGTTACATGTGAAAGCCCTGGGCTTAACCTAGGACGTGCATGTGATACGGGAGAACTAGAGGACAGGAGAGGAAAGCGGAATTCCAAGTGTAGAGGTGAAATTCGTAGATATTTGGAAGAACATCAGTGGCGAAGGCGGCTTTCTGGACTGTATCTGGCGCTGAGGCGCGAAAGCGTGGGGAGCAAACAGGATTAGAAACCCCAGTAGT	k__Bacteria	0	0	0	0	0	0	0	0	0	3	0	0	0	0	0	0		0	0	0	0	0	0	0	0	0	0	0	0	0	0	0	0
denovo387	TACGAAGGGGCGTAGCGTTGCTCGGAAGTTACTGGGCGGTAAAGGGAAGCGTAGGCGGATAGTTTAGTCAGAGGTGAAAGCCCAGGGCTCAACCTTGGAATTGCCTTTGTATACTGGCTATCTTGAGTATGGAAGAGGTATGTGGAACTCCGAGTGTAGAGGTGAAATTCGTAGATATTCGGAAGAACACCAGTGGCGAAGGCGACATACTGGTCCATTACTGACGCTGAGGCTCG	k__Bacteria; p__Proteobacteria; c__Alphaproteobacteria; o__Caulobacterales; f__Caulobacteraceae	0	0	0	0	1	0	0	0	0	0	0	0	0	0	0	0		0	0	0	0	0	0	0	0	0	0	0	0	0	0	0	0
denovo388	TACGAAGGGGGCTAGCGTTGTTCGGAATTACTGGGCGTAAAGCGCACGTAGGCGGATCGATCAGTCAGGGGTGAAATCCCGCAGCTCAACTGCGGAACTGCCTTTGATACTGTCGGTCTAGAGTATGGAAGAGGTGAGTGGAATTCCGAGTGTAGAGGTGAAATTCGTAGATATTCGGAGGAACACCAGTGGCGAAGGCGGCTCACTGGTCCATTACTGACGCTGAGGTGCGAAAGCGTGGGGAGCAAACAGGATTAGAAACCCGTGTAGT	k__Bacteria; p__Proteobacteria; c__Alphaproteobacteria; o__Rhizobiales; f__Rhizobiaceae	0	3	0	0	2	0	0	1	0	0	0	0	0	0	0	0		0	2	0	0	1	0	0	0	0	0	0	0	0	0	0	0
denovo389	TACGTAGGGACCGAGCGTTATCCGGATTTATTGGGCGTAAAGCGCGCGTAGGCGGCCACACACGTCGGTTGTGAAAGCTCGGAGCTCAACTCTGAGAGGCCTTCCGATACGGTGTGGCTAGAGGTAGGTAGGGGAGAGCGGAATTCCTGGTGTAGCGGTGAAATGCGCAGATATCAGGAGGAACACCGATGGCGAAGGCAGGTCTCTGGGCATTAACTGACGCTGAGGAGCGAAAGCATGGGGAGCGAACAGGATTAGATACCCGAGTAGT	k__Bacteria; p__Actinobacteria; c__Actinobacteria; o__Actinomycetales	0	0	0	0	0	0	0	0	0	0	0	0	0	0	0	0		0	1	0	0	0	0	0	0	0	0	0	0	0	0	0	0
denovo390	TACGTAGGGGGCAAGCGTTGTCCGGAATTATTGGGCGTAAAGAGCGTGTAGGCGGTCCGGTAAGTCAGCTGTGAAAGTCAAGGGCTCAACCCTTGAAAGCCGGTTGATACTGTCGGGCTAGAGTCCGGAAGAGGCGAGTGGAATTCCCGGTGTAGCGGTGAAATGCGCAGATATCGGGAGGAACACCAATGGCGAAGGCAGCTCGCTGGGACGGTACTGACGCTGAGACGCGAAAGCGTGGGGAGCAAACAGGATTAGAAACCCTGGTAGT	k__Bacteria; p__Actinobacteria; c__Thermoleophilia; o__Solirubrobacterales; f__; g__; s__	0	6	0	0	0	0	0	0	0	0	0	0	0	0	0	0		0	0	0	0	0	0	0	0	0	0	0	0	0	0	0	0
denovo391	TACGAGGGGTGCAAGCGTTATTCGGATTCATTGGGCGTAAAGGGTGCGTAGACGGCATCTTAAGTCAATCGTTAAATCTCCCGGCCTAACCGGGAATCTGCGATAGATACTGATTTGCTAGAGGGTGGAAGAGAGAAGCGGAATTCTCGGAGTAGCGGTAAAATGCGTAGATCTCGAGAGGAACACCGATGGCGAAGGCAGCTTCTTGGTCCACTTCTGACGTTGAAGTACGAAAGCGTGGGGAGCAAACAGGATTAGATACCCTTGTAGT	k__Bacteria; p__TM6; c__SJA-4; o__; f__; g__; s__	0	0	0	0	0	0	0	0	1	0	0	0	0	0	0	0		0	0	0	0	0	0	0	0	0	0	0	0	0	0	0	0
denovo392	TACGTAGGGTGCGAGCGTTAATCGGAATTACTGGGCGTAAAGCGTGCGCAGGCGGCTTTGCAAGACAGATAGTCGAAATCCCCGGGCTCAACCGTGGGAACTGCATTTAGTGACTGCAAGGCTAGAGTACGGCAGAGGGGTATGGAATTCCGCGTGTAGCAGTGAAATGCGTAGATATGCGGAGGAACACCAATGGCGAAGGCAATCCCCTGGGCCTGTACTGACGCTCAT	k__Bacteria; p__Proteobacteria; c__Betaproteobacteria; o__Burkholderiales; f__Comamonadaceae; g__Aquabacterium; s__	0	0	0	0	0	0	0	0	1	0	0	0	0	0	0	0		0	0	0	0	0	0	0	0	0	0	1	0	0	0	0	0
denovo393	TACGGAGGGTGCAAACGTTGCTCGGAATCATTGGGCGTAAAGCGCACGTAGGCGGTCCGGTAAGTCGGATGTGAAATCCCTCGGCTCAACCGAGGAAGTGCATTCGAAACTGCCAGACTTGAATATGGAAGAGGTCGCGAATTCCGGTGTAGAGGTGAAATTCGTAGATATCGGGAGGAACACCAGTGGCGAAGGCGGCGACCTGGG	k__Bacteria; p__Proteobacteria; c__Deltaproteobacteria; o__Myxococcales	0	0	0	0	0	0	0	1	0	0	0	0	0	0	0	0		0	0	0	0	0	0	0	0	0	0	0	0	0	0	0	0
denovo394	TACGAAGGGAGCTAGCGTTTTTCGGAATTACTGGGCGTAAAGAGCGCGTAGGCGGTTAATTAAGTTGGAAGTGAAAGCCCAAAGCTTAACTTTGGAACTGCTTCCAAAACTGGTTAACTAGAGTTTGGTAGGGGATGATGGAATTCCTGGTGTAGAGGTGAAATTCTTAGATATCAGGAGGAACACCGGTGGCGAAGGCGATCATCTGGGCCATAACTGACGCTGAGGCGCGAAAGCGTGGGGAGCAAACAGGATTAGATACCCTGTAGT	k__Bacteria; p__Proteobacteria; c__Alphaproteobacteria; o__Rickettsiales; f__Rickettsiaceae	0	0	0	0	0	0	0	0	3	0	0	0	0	0	0	0		0	0	0	0	0	0	0	0	0	0	0	0	0	0	0	0
denovo396	TACGAGGGGTGCAAGCGTTATTCGGAATGATTGGGCGTAAAGGGTGTGTAGACGGCTAATTAAGTCAACTGTTAAATTCTTCGGCCTAACTGAAGGTATGCAGCTGAAACTGATAAGCTTGAGGATGGAAGAGAGAAGTGGAATTCTCGGAGTAGCGGTAAAATGCGTAGATCTCGAGAGGAACACCGATGGCGAAGGCAGCTTCTTGGTCCATTCCTGACGTTGAAACACGAAAGCGTGGGGAGCAAACAGGATTAGATACCCCGGTAGT	k__Bacteria; p__TM6; c__SJA-4; o__; f__; g__; s__	0	0	0	0	0	0	0	0	0	0	0	0	0	0	0	0		1	0	0	0	0	0	0	0	0	0	0	0	0	0	0	0
denovo397	TACAGAGGGTGCAAACGTTGCTCGGAATCACTGGGCATAAAGCGCATGTAGGCGGTCTCCTAAGTCTGGTGTGAAAGCCCTGGGCTCAACCTGGGAACTGCATCCAAAACTACTGAGCTAGAGTACGGTAGAGGGTAGTGGAATTTCCTGTGTAGCGGTGAAATGCGTAGATATAGGAAGGAACACCAGTGGCGAAGGCGACTACCTGGACTGATACTGACACTGAGGTGCGAAAGCGTGGGGAGCAAACAGGATTAGATACCCTAGTAGT	k__Bacteria; p__Proteobacteria; c__Gammaproteobacteria; o__Pseudomonadales; f__Pseudomonadaceae	0	0	0	0	0	0	0	0	0	0	0	0	0	0	0	0		0	0	0	0	0	0	0	1	0	0	0	0	0	0	0	0
denovo398	TACAGAGGTGGCAAGCGTTGTTCGGGAATTACGTGGGCGTAAAGGGCGCGTAGGCGGTCGCCTAAGTCAGACGTGAAATCCCCAAGCTTAACTTGGGAAACTGCGTCTGATACTGGGGGACTTGAGTTCGGGAGAGGAATGTGGAATTCCAGGTGTAGCGGTGAAATGCGTAGATATCTGGAGGAACACCGGTGGCGAAGGCGGCATTTTGGACCGAAACTGACGCTGAGGCGCGAAAGCCA	k__Bacteria; p__Acidobacteria; c__Acidobacteria-6; o__iii1-15; f__mb2424; g__; s__	0	2	0	0	0	0	0	0	0	0	0	0	0	0	0	0		0	0	0	0	0	0	0	0	0	0	0	0	0	0	0	0
denovo400	TACGTAGGTGGCGAGCGTTGTCCGGATTTACTGGGCGTAAAGCGCGCGCAGGCGGCCGGCCCAGTCCGATGTGAAAGCTTCCGGCTCAACTGGAAAATGGCATCGGATACTGGTCGGCTGGAAGGTGGGAGAGGGTAGCGGAATTCCCGGTGTAGTGGTGAAATGCGTAGATATCGGGAGGAACACCAGTGGCGAAAGCGGCTACCTGGCCCACTCTTGACGCTGAGGCGCGAAAGCTAGGGGAGCAAAC	k__Bacteria; p__Chloroflexi; c__Ellin6529; o__; f__; g__; s__	9	1	0	0	0	0	0	0	0	0	0	0	0	0	0	0		0	0	0	0	0	0	0	0	0	0	0	0	0	0	0	0
denovo401	TACGTATGGAGCGAGCGTTGTCCGGAATTATTGGGCGTAAAGGGTGCGCAGGCGGCTTTACAAGTTGGATGTGAAATATTGTGGCTCAACCACAAACGTGCATCCAAAACTGCAAAGCTTGAGTTAAGGAGAGGTAAGTGGAATTCCTGGTGTAGCGGTGGAATGCGTAGATATCAGGAGGAATACCGGTGGCGAAGGCGACTTACTGGACTTAAACTGACGCTCAGGCACGAAAGCGTGGGGAGCAAACAGGATTAGATACCCCTGTAGT	k__Bacteria; p__Firmicutes	0	0	0	0	0	0	0	0	0	0	0	0	0	0	0	1		0	0	0	0	0	0	0	0	0	0	0	0	0	0	0	0
denovo402	TACGGAGGGTGCAAGCGTTGTCCGGAATCATTGGGCGTAAAGGGTGCGTAGGTGGGAAGATACGTCTGAAGTGAAATCCTGCGGCTTAACCGTAGAACTGCTTTGGATACGGTCTTTCTTGAGTCATATAGGGGGTCGCGGAATTTCAGGTGTAGCGGTGAAATGCGTAGATATAGGAAGGAACACCAGTGGCGAAGGCGACTACCTGGACTGATACTGACACTGAGGTGCGAAAGCGTGGGGAGCAAACAGGATTAGAAACCCGTGTAGT	k__Bacteria	0	0	0	0	0	0	0	0	1	0	0	0	0	0	0	0		0	0	0	0	0	0	0	0	0	0	0	0	0	0	0	0
denovo403	TACGTAGGGTGCAAGCGTTAATCGGAATTACTGGGCGTAAAGCGTGCGCAGGCGGTTTTGTAAGACAGGCGTGAAATCCCCGGGCTCAACCTGGGAACTGCATTAGTGACTGTATAGCTAGAGTGCGGCAGAGGGGGATGGAATTCCGCGTGTAGCAGTGAAATGCGTAGATATGCGGAGGAACACCGATGGCGAAGGCGAACTACCCCTTGGGGCCCTAAGTACCTACGTACGGACCGTCGTACGGTAGTCGGAAACGACCGGTAAAGGGGGACGGTCGGGGAAAACGACGG	k__Bacteria; p__Proteobacteria; c__Betaproteobacteria; o__Burkholderiales; f__Comamonadaceae	0	0	0	0	0	0	0	0	0	0	0	0	0	0	0	0		0	0	0	0	0	0	0	0	0	0	0	0	0	0	0	1
denovo404	TACGGAGGTGCAAGCGTTATCCGGATTCACGTGGGTTTAAAGGGTGCGTAGGTCGGGCGAGGTAAGTCAGTGGTGAAATCCTAGAGCTCAACTCTAGAACTGCCATTGATACTATCGTGTCTTGAATATTGTGGAGGTAAGCGGAATATGTCATGTAGCGGTGAAATGCTTAGATATGACATAGAACACCTATTGCGAAGGCAGCTTAACTACGCGATA	k__Bacteria; p__Bacteroidetes; c__Sphingobacteriia; o__Sphingobacteriales; f__Chitinophagaceae	0	0	0	0	0	0	0	0	0	0	0	0	0	0	0	1		0	0	0	0	0	0	0	0	0	0	0	0	0	0	0	0
denovo405	TACGGAGGTTCCAAGCGTTGTTCGGAATTACTGGGCGTAAAGGGAGCGCAGGCGGACAGGTCAGTTTAAAGTGGAATCCCAGGGCTCAACCCTGGACGTGCTTTGGATACTGCCTGTCTTGAGTTCGTGAGAGGAAAGTGGAATTCAGGGTGTAGCGGTGAAATGCTTAGATATCCTGAGGAACACCAGTGGCGAAAGCGACTTTCTGGCACGAAACTGACGCTGAGGCTCGAAAGCATGGGTAGCGAAC	k__Bacteria; p__NKB19; c__TSBW08; o__; f__; g__; s__	4	0	32	13	19	11	19	18	36	10	6	9	5	2	2	0		0	0	70	4	15	26	12	2	14	12	15	7	9	1	2	3
denovo406	TACGTAGGGTGCAAGCGTTAATCGGAATTACTGGGCGTAAAGCGTGCGCAGGCGGTTTTGTAAGTCTGTCGTGAAATCCCCGGGCTCAACCTGGGAGCGGCATTCGATACTGGCAAACTGGAGTACGAGAGAGGGGGGTGGAATTCCAGGTGTAGCGGTGAAATGCGTAGATATCTGGAGGAACACCGGTGGCGAAGGCGGCTCACTGGCCCGATACTGACGCTGAGGCACGAAAGCGTGGGGAGCAAACAGGATTAGAAACCCGTGTAGT	k__Bacteria; p__Proteobacteria	0	0	0	0	0	0	0	0	0	0	0	0	0	0	0	0		0	0	1	0	0	0	0	0	0	0	0	0	0	0	0	0
denovo407	GACGTAGGGCGCGAGCGTTGTCCGGATTTATTGGGCGTAAAGAGCTCGTAGGCGGCTTGTCGCGTCGAATGTGAAAACTCGGGGCTCAACTCCGAGCTTGCATTCGATACGGGCAGGCTAGAGTTCGGTAGGGGAGACTGGAATTCCTGGTGTAGCGGTGAAATGCGCAGATATCAGGAGGAACACCGATGGCGAAGGCAGGTCTCTGGGCCGATACTGACGCTGAGGAGCGAAAGCGTGGGGAGCGAACAGGATTAGAACCTCCGTAGGTACCGT	k__Bacteria; p__Actinobacteria; c__Actinobacteria; o__Actinomycetales; f__Micromonosporaceae; g__Actinoplanes; s__	1	0	0	0	0	0	0	0	0	0	0	0	0	0	0	0		0	0	0	0	0	0	0	0	0	0	0	0	0	0	0	0
denovo408	TACGAAGGGGCGAGCGTTATTCGGAATCACTGGGCGTAAAGCGTGCGTAGGCTGCTTGGAAAGTTGGAAGTGAAAGCCCAGGGCTCAGCCCTGGAATTGCTTTCAAAACTACCAGGCTCGGATTCGGGAGAGGATAGCGGAATTGTCAGTGTAGCAGTGAAATGCGTAGATATTGACAGGAACACCAGTGGCGCAAGCGGCTATCTGGACCGACATCGACGCTGAGGCACGAAAAGCGTGGGGGATCAAAACAGGATTAGAAAACCCCCGGT	k__Bacteria; p__Proteobacteria	0	0	0	0	0	1	2	1	0	1	0	0	0	0	0	0		0	0	0	0	0	0	0	0	1	0	0	0	0	0	0	0
denovo409	TACGGAGGGTGCAAGCATTAATCGGAATTATTGGGCGTAAAGGGCGCGTAGGCGGATGGGCAAGTCAGATGTGAAATTCCGGAACTCAATTCCGGAGCTGCATTTGAAACTGCCGATCTTGAGGGATGGCGGAGAAAGCGGGATTCCACGTGTAGCGGTGAAATGCGTAGATATGTGGAAGAACACCGGTGGCGAAAGCGGTTTTCTAGCTTAACCTGACGCTGAGGCGCGAGAGCAAGGGGAGCAAACAGGATTAGATACCC	k__Bacteria; p__Chlamydiae; c__Chlamydiia; o__Chlamydiales; f__Rhabdochlamydiaceae; g__Candidatus Rhabdochlamydia; s__	0	0	0	0	0	0	0	0	0	0	0	0	0	0	0	0		0	0	0	2	0	0	0	0	0	0	0	0	0	0	0	0
denovo410	TACGGAGGGTGCGAGCGTTAATCGGAATTACTGGGCGTAAAGGGCGCGTAGGCGGCCGATCAAGTCAGATGTGAAAGCCCACGGCTTAACCGTGTGAAGTGCATCTGAAACTGGTCGGCTTGAGTATCGGAGAGGAAAGTGGAATTCCCGGTGTAGAGGTGAAATTCGTAGATATTGGGAGGAACACCCGTGGCGAAGGCGGCTCTCTGGACCACAACTGACGCTGAGGCGCGAAAGCTAGGGTAGCAAACGGGATTAGAAACCCCAGTAGT	k__Bacteria	0	0	0	0	0	0	0	0	0	0	0	0	0	0	0	1		0	0	0	0	0	0	0	0	0	0	0	0	0	0	0	0
denovo411	TACGGAGGTGGCGAGCGTTGTCCGAAGTTATTGGGCGTAAAGAGCGTGTAGGCGGCCAGGCAGGTCCGCTGTGAAAACTCGAGGCTTAACCTCGAGACGTCGGTGGAAACCGTTTGGCTAGAGTCCGGAAGAGGAGAGTGGAATTCCCGGTGTAGCGGTGAAATGCGCAGATATCGGGAAGAACACCCGTGGCGAAGGCGGCTCTCTGGGACGGTACTGACGCTGAGACGCGAAAGCGTGGGGAGCGAACAGGATTAGATACCCTGGTAGT	k__Bacteria; p__Actinobacteria; c__Thermoleophilia; o__Gaiellales; f__Gaiellaceae; g__; s__	0	1	0	0	0	0	0	0	0	0	0	0	0	0	0	0		0	0	0	0	0	0	0	0	0	0	0	0	0	0	0	0
denovo412	TACGAGTGCCTCGAGCGTTATCCGGAATTATTGGGCGTAAAGGGTGTGTAGGAGGTCGTGTTAGTCTTCTGTTAAATTCTTCGGCTTAACCGGGGGCATGCAGGGGAAACGGCACGACTTGAGGATGCGAGAGGTGAATGGAACTCATAGTGTAGGGGTGAAATCCGTTGATATTATGGGGAACACCAAAAGCGAAGGCAATTCACTGGCGCACTCCTGACTCTGAAACACGAAAGCGTGGGTAGCGAATGGGATTAGAAACCCCGGTAGT	k__Bacteria; p__OD1; c__ZB2; o__; f__; g__; s__	0	0	0	0	0	0	0	0	0	0	0	0	0	0	0	0		0	0	0	0	0	0	0	0	0	0	0	0	0	0	0	1
denovo413	TACGTGGGGTGCGAGCGTTGTCCGGAATTATTGGGCGTAAAGAGCTTGTAGGCGGCTTGTCGCGTCTGCTGTGAAAGCCCGGGGCTTAACCCTGGGTCTGCAGTGGGTACGGGCAGGCTAGAGTGTGGTAGGGGAGACTGGAATTCCTGGTGTAGCGGTGGAATGCGCAGATATCAGGAGGAACACCGATGGCGAAGGCAGGTCTCTGGGCCATTTCTGACGCTGAGAAGCGAAAGCGTGGGGAGCGAACAGGATTAGAACGGTACGTC	k__Bacteria; p__Actinobacteria; c__Actinobacteria; o__Actinomycetales; f__Intrasporangiaceae; g__; s__	0	0	0	0	0	0	0	0	0	0	0	0	0	0	0	0		3	0	0	0	0	0	0	0	0	0	0	0	0	0	0	0
denovo414	TACGGAGGGTGCAAGCGTTGTTCGGAATTATTGGGCGTAAAGCGCGTGTAGGCGGTTTTTTAAGTCTGATGTGAAAGCCCCGGGCTCAACCTGGGAAGTGCATTGGAAACTGTCAGACTTGAATACGGGAGAGGGTAGTGGAATTCCTAGTGTAGGAGTGAAATCCGTAGATATTAGGAGGAACACCGGTGGCGAAGGCGGCTACCTGGACTGATACTGACACTGAGGTGCGAAAGCGTGGGGAGCAAACAGGATTAGATACCCTAGTAGT	k__Bacteria; p__Proteobacteria; c__Deltaproteobacteria; o__Desulfuromonadales; f__Geobacteraceae	0	0	0	0	0	0	0	0	0	0	0	0	0	0	0	1		0	0	0	0	0	0	0	0	0	0	0	0	0	0	0	0
denovo416	TACGTAGGGTGCGAGCGTTAATCGGAATTACTGGGCGTAAAGCGTGCGCAGGCGGTTCGACAAGTCTGATGTGAAATCCCCGGGCTCAACCTGGGAACTGCGTTGGAAACTGTCGGGCTAGAGTGTAGGTAGGGGTCTGTGGAACTTCCGGTGGAGCGGTGAAATGCGTTGATATCGGAAGGAACGCCGGTGGCGAAAGCGACGGACTGGACCTCTTCTGACGCTGAGGCGCGAAAGCCA	k__Bacteria	0	0	0	0	0	0	1	0	0	0	0	0	0	0	0	0		0	0	0	0	0	0	0	0	0	0	0	0	0	0	0	0
denovo417	TACGTAGGGTGCGAGCGTTAATCGGAATTACTGGGCGTAAAGCGTGCGCAGGCGGTGATGTAAGACAGATGTGAAATCCCCGGGCTCAACCTGGGAACTGCATTTGTGACTGCATCGCTGGAGTGCGGCAGAGGGGGATGGAATTCCGCGTGTAGCAGTGAAATGCGTAGATATGTGGAGGAATACCGATGGCGAAGGCAGCCCCCTGGGAGTAACACTGACGCTCATGCACGAAAGCGTGGGGAGGCAAAC	k__Bacteria; p__Proteobacteria; c__Betaproteobacteria; o__Burkholderiales	0	0	0	0	0	0	0	0	0	0	0	0	1	3	0	0		0	0	0	0	0	0	0	0	0	0	0	0	0	1	0	0
denovo418	TACAGAGGGTGCAAGCGTTAATCGGAATTACTGGGCGTAAAGGGTGTGTAGGTGGTAAAGTAAGTTAGGTGTGAAATCCTCGGGCTTAACCTGAGAATTGCGCTTAAGACTATTTTGCTAGAGTTCTGTAGAGGATAGTGGAATTTCCAGTGTAGCGGTGAAATGCGTAGATATTGGAAGGAACACCAGTGGCGAAGGCGACTATCTGGACAGATACTGACACTGAGACACGAAAGCGTGGGTAGCAAACAGGATTAGATACCCTGGTAGT	k__Bacteria; p__Proteobacteria; c__Gammaproteobacteria; o__Legionellales; f__; g__; s__	0	0	0	0	0	0	0	0	0	0	0	0	2	1	0	0		0	0	0	0	0	0	0	0	0	0	0	0	0	0	0	0
denovo419	TACGGAGGGAGCTAGCGTTGTTCGGAATTACTGGGCGTAAAGCGCACGTAGGCGGCTTTACAAGTCAGAGGTGAAAGCCCGGGGCTCAACTCCGGAACTGCCTTTGAGACTGTATCGCTTGAACACGGGAGAGGTGAGTGGAATTCCGAGTGTAGAGGTGAAATTCGTAGATATTCGGAAGAACACCAGTGGCGAAGGCGGCTCACTGGACCGTTGTTGACGCTGAGGTGCGAAAGCGTGGGGAGCAAACAGGATTAGAAACCCC	k__Bacteria; p__Proteobacteria; c__Alphaproteobacteria; o__Sphingomonadales; f__Sphingomonadaceae	0	0	0	0	1	0	0	0	0	0	0	0	0	0	0	0		0	0	0	0	0	0	0	0	0	0	0	0	0	0	0	0
denovo420	TACAGAGACTGCAAGCGTTATTCGGATTCACTGGGCGTAGAGGGTGCGCAGGCGGCCAAGTGTGTGAGGCGTGAAAGCCTGGAGCTTAACTCCAGAGTTGCACCTCAAACTACATGGCTAGAGCATTGGAGAGGGTAGCGGAATTCACGGTGTAGCAGTGAAATGCGTAGATATCGTGAGGAACACCAGAGGCGAAGGCGGCTACCTGGACTGATACTGACACTGAGGTGCGAAAGCGTGGGGAGCAAACAGGATTAG	k__Bacteria; p__Verrucomicrobia; c__Opitutae; o__Opitutales; f__Opitutaceae; g__Opitutus; s__	0	0	0	0	0	0	0	0	0	0	0	1	0	0	1	1		0	0	0	0	0	0	0	0	0	0	0	0	0	0	0	0
denovo421	TACGTAGGGTGCGAGCGTTAATCGGAATTACTGGGCATAAAGCGTGCGCAGGCGGTTGTGTAAGACAGGTGTGAAAATCCCCGGGCGTTAACCTGGGAACGTGCGCTTGTGACTGCACAGCTAGAGTACGGCAGAGGGGAGTGGAATTCCGCGTGTAGCAGTGAAATGCGTAGATATGCGGAGGAACACCGATGGCGAAGGCAATCCCCTGGGCCTGCACTGACGCTCATGC	k__Bacteria; p__Proteobacteria; c__Betaproteobacteria	0	0	0	0	0	0	0	0	0	0	0	0	0	0	0	1		0	0	0	0	0	0	0	0	0	0	0	0	0	0	0	0
denovo422	TACGTAGGGGGCAAGCGCTGTCCGGAATTATTGGGCGTAAAGCGCGCGCAGGCGGTTCTTTAAGTCTGGTGTTTAAACCCGAGGCTCAACTTCGGGTCGCACTGGAAACTGGGGGACTTGAGTGCAGAAGAGGAGAGTGGAATTCCACGTGTAGCGGTGAAATGCGTAGATATGTGGAGGAACACCAGTGGCGAAGGCGACTCTCTGGGCTGTAACTGACGCTGAGGCGCGAAAGCGTGGGGAGCAAACAGGATTAGATACCCGAGTAGT	k__Bacteria; p__Firmicutes; c__Bacilli; o__Bacillales; f__Paenibacillaceae; g__Paenibacillus; s__lautus	0	0	0	0	0	0	1	0	0	0	0	0	0	0	0	0		0	0	0	0	0	0	0	0	0	0	0	0	0	0	0	0
denovo423	TACGAAGGGGGCAAGCGTTGTTCGGAATTACTGGGCGTAAAGGGCGCGTAGGCGGCCGATCAAGTCAGGCGTGAAATTCCCGGGCTCAACCTGGGGGCTGCGTTTGATACTGATTGGCTTGAATGCGGGAGAGGATAGTGGAATTCCCAGTGTAGAGGTGAAATTCGTAGATATTGGGAAGAACACCAGTGGCGAAGGCGGCTATCTGGCCCGTTATTGACGCTGAGGCGCGAAAGCGTGGGGAGCAAACAGGATTAGAAA	k__Bacteria; p__Proteobacteria; c__Alphaproteobacteria; o__Rhodospirillales; f__; g__; s__	0	2	10	5	7	2	7	1	7	4	6	8	1	1	1	0		0	2	5	4	16	8	10	0	3	1	4	3	3	0	0	0
denovo425	TACAGAGGGGGCAAGCGTTATTCGGAATTATTGGGCGTAAAGGGCGCGTAGGCGGCTTTGCAAGTGACGGGTGAAATCCCTCGGCTTAACCGAGGAACTGCCTGTCAGACTGCATGGCTTGAGACCAGGAGAGGTGAGTGGAATTCCCAGTGTAGCGGTGAAATGCGTAGATATTGGGAGGAACACCAGTGGCGAAGGCGGCTTCCTGGACCAATACTGACGCTGAGGCGCGAAAGCGTGGGGATCAAACAGGATTAGAACCGTACCGT	k__Bacteria; p__Acidobacteria; c__iii1-8; o__DS-18; f__; g__; s__	0	2	0	0	0	0	0	0	0	0	0	0	0	0	0	0		0	2	0	0	0	0	0	0	0	0	0	0	0	0	0	0
denovo426	TACGTAGGGTGCGAGCGTTAATCGGAATTACTGGGCGTAAAGCGTGCGCAGGCGGTGACCCAAGTCAGATGTGAAATCCCCGGGCTTAACCTGGGAACTGCCATTGTGACTGCAAAGCTAGAGTGCGGCAGAGGGGGATGGAATTCCGCGTGTAGCAGTGAAATGCGTAGATATGCGGAGGAACACCGATGGCGAAGGCAATCCCCTGGGCCTGCACTGACGCTCATGCACGAAAGCGTGGGGAGCAAACAGGATTAGATACCCCGGTAGT	k__Bacteria; p__Proteobacteria; c__Betaproteobacteria; o__Burkholderiales; f__Comamonadaceae	0	0	0	0	0	0	0	0	0	0	1	0	1	0	0	0		0	0	0	0	0	0	0	0	0	0	0	0	2	1	0	0
denovo427	TACGGAGGGTGCAAGCGTTGTTCGGAATTACTGGGCGTAAAGCGTGTCTAGGCGGACATGTAAGTCAGGTGTGAAAGACCTTGGCCTAACCAAGGAATTGCGCCTGAAACTGTGTGTCTTGAATAAGGAAGAGGTGGGTAGAATACCTGGTGTAGCAGTGAAATGCGTAGATATCAGGTAGAACACCGGAGGCGAAGGCGGCCCACTGGTCCTTTATTGACGCTGAAGCACGAAAGCGTGGGGAGCAAACAGGATTAGATACCCGTGTAGT	k__Bacteria	1	0	0	0	0	0	0	0	0	0	0	0	0	0	0	0		0	0	0	0	0	1	0	0	0	0	0	0	0	0	0	0
denovo429	TACGTAGGGGGCAAGCGTTGTCCGGAATCATTGGGCGTAAAGAGCGCGTAGGCGGTCCGATAAGTCTGCTGTGAAAGTCCAGGGCTCAACCCTGGGATGCCGGTAGAAACTGTCGGGCTAGAGTCCGGAAGAGGTGAGTGGAATTCCTGGTGTAGCGGTGAAATGCGCAGATATCAGGAGGAACACCAATGGCGAAGGCAGCTCGCTGGGACGTGACTGACGCTGAGACGCGAAAGCGTGGGGAGCAAACAGGATTAGATTCCCGTGTAGT	k__Bacteria; p__Actinobacteria; c__Thermoleophilia; o__Solirubrobacterales	0	1	0	0	0	0	0	0	0	0	0	0	0	0	0	0		0	0	0	0	0	0	0	0	0	0	0	0	0	0	0	0
denovo430	TACGTAGGGGGCGAAACGTTGTCCGGATTTACTGGGCGTAAAGGGCACGTAGGCGGCTGATCAAGTCAGGTGTGAAAGCCCACGGCTTAACCGTGTGAAGTGCATCTGAAACTGGTCGGCTTGAGTATCGGAGAGGAAAGTGGAATTCCCGGTGTAGAGGTGAAATTCGTAGATATCGGGAGGAATACCGGTGGCGAAGGCGACTTTCTGGACGAATACTGACGCTGAGGCGCGAAAGCGTGGGGAGCGAACAGGATTAGAAACCCTGTAGT	k__Bacteria; p__Proteobacteria; c__Deltaproteobacteria; o__Desulfobacterales; f__Desulfobulbaceae	0	0	0	0	0	0	0	0	0	0	0	0	0	0	0	0		0	0	0	0	0	0	0	0	0	0	0	1	0	0	0	0
denovo431	TACGTAGGGTGCAAGCGTTAATCGGAATTACTGGGCGTAAAGCGTGCGCAGGCGGTTTTTGTAAGACAGGGCGTGAAATCCCCGGGCGTTAACCTGGGAATTGCGTTTGTGACTGCAAGGCTGGAGTGCGGCAGAGGGGGATGGAATTCCGCGTGTAGCAGTGAAATGCGTAGATATGCGGAGGAACACCGATGGCGAAGGCAATCCCCTGGGCCTGCACTGACGCTCATGCACGAAAGCGT	k__Bacteria; p__Proteobacteria; c__Betaproteobacteria; o__Burkholderiales; f__Comamonadaceae; g__Hydrogenophaga	0	0	3	1	4	6	20	10	0	0	0	2	0	0	0	0		0	0	1	0	0	2	0	0	0	0	0	0	0	0	1	0
denovo433	GACGAGGGATCCTAGCGTTGTTCGGAATTATTGGGCGTAAAGCGGGTGTAGGTGGTTTTGTAAGCCAGATGTGAAAGCCCCGGGCTCAACCTGGGAACTGCGTTTGGAACTACAAGACTAGAGTGTGTCAGAGGGGGGTGGAATTCCGCGTGTAGCAGTGAAATGCGTAGAGATGCGGAGGAACACCGATGGCGAAGGCAGCCCCCTGGGATAACACTGACGCTCATGCACGAAAGCGTGGGGAGCAAACAGGATTAGAAACCCCTGTAGT	k__Bacteria; p__Proteobacteria; c__Betaproteobacteria; o__Neisseriales; f__Neisseriaceae; g__Vogesella; s__	0	0	0	1	0	0	0	0	0	2	0	0	0	0	0	0		0	0	0	0	0	0	0	0	0	0	0	0	0	0	0	0
denovo434	TACGGAGGTGGCAAGCGTTACTCGGAATCATTGGGTGTAAAGGGCAAGTAGGCGGTCTATTAAGTGAGGGGTGAAATCCTGCGGCTCAATCGCAGAACTGCCTTTCAAACTACTAGACTTGAGGCCGAAAGAGGGAAACGGAATTGGCAGTGTAAGGGTGAAATCTGTAGATATTGCCAAGAACACCAACGGCGAAGGCAGTTTCCTGGTTCGGTTCTGACGTTGAATTGCGAAAGCTAGGGTAGCAAACGGAATTAGAAACCCGAGTAGT	k__Bacteria; p__OP3; c__koll11; o__GIF10; f__kpj58rc; g__; s__	0	0	0	0	0	0	0	0	1	0	0	0	0	0	0	0		0	0	0	0	0	0	0	0	0	0	0	0	0	0	0	0
denovo435	TACGGAGGGTACAAGCATTAATCGGAATTACTGGGCGTAAAGGGTGCGTAGGCGGATTGGTAAGTCAGGTGTGAAATTCCGGTACTCAATACCGGAGCTGCACTTGAAACTACCTTTCTTGAGGGTGGGCGGAGAGAACGGAATTCCATATGTAGCGGTGAAATGCGTAGATATATGGAAGAACACCTGTGGCGAAAGCGGTTCTCTAGCTTACTTCTGACGCTGATGCACGAGAGTGTGGGGAGCAAACAGGATTAGATACCCCTGTAGT	k__Bacteria	0	0	0	0	0	0	0	0	0	0	0	0	0	0	0	0		0	0	0	0	1	0	0	0	0	0	0	0	0	0	0	0
denovo436	TACGGAGGGGGCCCAGCGTTGTTCGGAATCATTGGGCGTAAAGGGCGCGTAGGCGGCCGATCAAGTCGAACGTGAAATCCCCCGGCTCACCGGGACCGTGCGTCCGATACTGCTCGGCTCGAGTCCCGGAGAGGGTAGTGGAAGTTCCCAGTGTAGCGGTGAAATGCGTAGATACTGGGAGGAACACCGGTGGCGAAGGCGGCTACCTGGACGGGTACTGACGCCGAGGCGCGAGAGCTGGGGGAGCAAACAGGATTAGAAACCCCTGTAGT	k__Bacteria; p__Acidobacteria; c__RB25; o__; f__; g__; s__	0	0	0	0	0	0	0	0	0	0	0	0	0	0	0	0		0	0	0	0	1	2	1	0	0	0	1	0	1	0	0	0
denovo437	TACGGAGGGTGCGAGCGTTGTTCGGAATTACTGGGCGTAAAGGGCTCGTAGGCGGCCAACTAAGTCGGATGTGAAATCCCCAGGCTCAACCTGGGAACTGCATCCGATACTGGATGGCTTGAATTCGGGAGAGGGATGCAGAATTCCAGGTGTAGCGGTGAAATGCGTAGATATCTGGAGGAATACCGGTGGCGAAGGCGACTTCCTGGCCTGTTCTTGACGCTGAGGCGCGAAAGCTAGGGGAGCAAACGGGATTAGAAACCCCAGTAGT	k__Bacteria; p__Acidobacteria; c__Acidobacteria-6; o__iii1-15; f__; g__; s__	0	0	0	0	0	0	0	0	0	0	0	0	0	0	0	0		0	1	0	0	0	0	0	0	0	0	0	0	0	0	0	0
denovo438	TACGTAGGGGCGTAGCGTTGTTCCGGAACGTACATTGGGTCGGTGAAGACGCGTGTAGGCGGCCCGGTAACGTCCGCTGTGAAAGTACGGGGCGTCAACCCTCGGATGCCGGTGGATACTGTCGGGCGTAGAGTCCGGAAGAGGCGAGTGGAATTCCTGGTGTAGCGGTGAAATGCGCAGATATCAGGAGGAACACCAACGGCGAAGGCGGCTAACTGGTCCAGATCTGACGCTGAGGTGCG	k__Bacteria; p__Actinobacteria	0	1	0	0	0	0	0	0	0	0	0	0	0	0	0	0		0	0	0	0	0	0	0	0	0	0	0	0	0	0	0	0
denovo439	TACAGAGGGGACAAGCGTTATTCGGAATTATTGGGCGTAAAGGGCGCGTAGGCGGCCTGGCAAGTGGAAGGTGAAATCCCTCGGCTTAACCGAGGAACTGCCTCCCAAACTGCTTGGCTTGAGACCAGGAGAGGTGAGTGGAATTCCCAGTGTAGCGGTGAAATGCGTAGATATTGGGAGGAACACCAGTGGCGAAGGCGGCTCACTGGACTGGTACTGACGCTGAGGCGCGAAAGCGTGGGGAGCAAACGGGATTAGAACC	k__Bacteria; p__Acidobacteria; c__iii1-8; o__DS-18; f__; g__; s__	0	1	0	0	0	0	0	0	0	0	0	0	0	0	0	0		0	0	0	0	0	0	0	0	0	0	0	0	0	0	0	0
denovo440	TACGAAGGGGCGTAGCGTTGTTCGGATTTACTTGGGCGGTAAAGACGCACGTAGGCGGATCGTTAAGTCGGGGTGGAAATACCTGGAGCTCAACTCCAGAACTGCCTTCGATACTGGCGATCTTGAGTCCGGAAGAGGTGAGTGGAACTCCTAGTGTAGAGGTGGAATTCGTAGATATTAGGAAGAACACCAGTGGCGAAGGCGGCTCACTGGTCCGGTACTGACGCTGAGGTGCGAAAGCGTGGGGA	k__Bacteria; p__Proteobacteria; c__Alphaproteobacteria; o__Rhizobiales; f__Hyphomicrobiaceae; g__Devosia; s__	0	0	1	1	1	0	0	3	0	0	0	0	0	0	0	0		0	0	0	0	2	1	0	0	0	0	0	0	0	0	0	0
denovo442	TACGTAGGGTGCAAGCGTTAATCGGAATTACTGGGCGTAAAGCGTGCGCAGGCGGTTTTGTAAGACAGGCGTGAAATCCCCGGGCTCAACCTGGGAATGGCGCTTGTGACTGCAAAGCTGGAGTGCGGCAGAGGGGGATGGAATTCCGCGTGTAGCAGTGAAATGCATAGATATGCGGAGGAACACCAATGGCGAAGGCAATCCCCTGGGCCTGCACTGACGCTCATGCNCGAAAGCTGGGGAGCAAACAGGATTAGACTACCGAGTACGT	k__Bacteria; p__Proteobacteria; c__Betaproteobacteria; o__Burkholderiales; f__Comamonadaceae; g__Hydrogenophaga; s__	0	0	0	0	0	0	0	0	0	2	0	0	0	0	0	0		0	0	0	0	0	2	1	0	0	1	0	0	0	0	0	0
denovo443	TACGTAGGGTGCGAGCGTTAATCGGAATTACTGGGCGTAAAGGGTGCGCAGGCGGTTCTGTAAGTCAGATGTGAAATCCCCGGGCTTAACCTGGGAATTGCGTTTGAAACTGCAGGGCTAGAGTGTGGCAGAGGGGGGTGGAATTCCATGTGTAGCAGTGAAATGCGTAGAGATATGGAAGAACATCGATGGCGAAGGCAACCCCTGGGTTAACACTGACGCTCATGCACGAAAGCGTGGGGAGC	k__Bacteria; p__Proteobacteria; c__Betaproteobacteria; o__Nitrosomonadales; f__Nitrosomonadaceae; g__; s__	2	0	0	2	2	1	0	1	1	0	2	0	0	0	0	0		0	0	1	1	1	0	0	0	1	0	0	0	0	0	0	0
denovo444	TACGGAGGGTGCAAGCGTTGTTCGGAATTATTGGGCGTAAAGCGCGTGCAGGCGGTTGCTTAAGTCTGATGTGAAAGCCCTGGGCTCAACCCGGGGAAGTGCATTGGAAACTGGGCAACTTGAGTACGGGAGAGGATAGTGGAATTCCGAGTGTAGGGGTGAAATCCGTAGATATTCGGAGGAACACCGGTGGCGAAGGCGGCTATCTGGACCGATACTGACGCTGAGACGCGAAAGCGTGGGGAGCAAACAGGATTAGAACCGGTACCG	k__Bacteria; p__Proteobacteria; c__Deltaproteobacteria; o__Desulfuromonadales; f__Pelobacteraceae; g__; s__	1	0	0	0	0	0	0	0	0	0	0	2	2	16	5	13		0	0	0	0	0	0	0	0	0	0	0	4	0	0	1	4
denovo445	TACGTAGGGTGCGAGCGTTAATCGGAATTACTGGGCGTAAAGGGTGCGCAGGCGGCTCCGCAAGTCAGACGTGAAATCCCCGGGCTTAACTTGGGAATGGCGTTTGAAACTATGGAGCTCGAGTGTGGCAGAGGGGGATGGAATTCCGCGTGTAGCAGTGAAATGCGTAGATATGCGGAGGAACACCAATGGCGAAGGCAATCCCCTGGGCCTGCACTGACGCTCATGCACGAAAGCGTGGGGAGCAAACAGGATTAGAAACCCTTGTAGT	k__Bacteria; p__Proteobacteria; c__Betaproteobacteria	0	0	0	0	0	0	0	0	0	0	0	0	0	0	0	0		0	0	0	0	0	0	0	0	0	1	0	0	0	0	0	0
denovo446	TACAGAGACTGCAAGCGTTATTCGGATTCACTGGGCGTAAAGGGTGCGCAGGCGGCCGGGTGTGTCAGATGTGGAATCCCGAGGCTTAACCTCGGAACTGCGTCTGAAACTACTCGGCTAGAGTATTGGAGAGGGTAACGGAATTCACGGTGTAGCAGTGAAATGCGTAGAGATCTGGAGGAATACCGATGGCGAAGGCAGCCCCTC	k__Bacteria; p__Verrucomicrobia; c__Opitutae; o__Opitutales; f__Opitutaceae; g__; s__	0	0	0	0	0	0	0	0	0	0	0	0	0	0	0	0		0	0	0	0	0	0	1	0	1	0	0	0	0	0	0	0
denovo448	TACGTAGGATGCAAGCGTTGTCCGGATTTACTGGGCGTAAAGAGCTCGTAGGCGGGGACGCGCGTCCCGAAGGAAATTCCAGGGCTCAACCCTGGAGCTTTTCGGGTATACGGCGTCTCTTGAGGGCAGAAGAGGAGAACGGAATTCCCGGTGTAGCGGTGAAATGCGTAGATATCGGGAGGAACACCAGTGGCGAAGGCGGTTCTCTGGTCTGTCTCTGACGCTGAGGAGCGAAAGCGTGGGGAGC	k__Bacteria	0	0	0	0	0	0	0	0	0	0	2	4	3	2	2	0		0	6	0	0	0	0	0	0	1	1	8	0	2	0	1	1
denovo449	TACGAGGGGTGCAAGCGTTAATCGGAATTACTGGGCGTAAGGCGCGCGTAGGCGGCTTGATAAGTCGGATGTGAAAGCCCTGGGCTCAACCTGGGAACTGCATTCGATACTGTCGAGCTAGAGTGTGGGAGAGGGTGGTGGAATTTCCTGTGTAGCGGTGAAATGCGTAGATATAGGAAGGAACACCAGTGGCGAAGGCGACACCTGGACTGATACTGACACTGAGGTGCGAAAGCGTGGGGAGCAAACAGGATTAGAACC	k__Bacteria; p__Proteobacteria; c__Gammaproteobacteria	0	0	0	0	0	1	0	0	0	0	0	0	1	0	0	0		0	0	0	0	1	0	0	0	0	0	1	0	0	0	0	0
denovo450	TACGTAGGGGCGAAGCGTTGTCCGGATTTATTGGGCGTAAAGCGCGTGTAGGCGGCCACACAGGTCCGCTGTGAAAACTACGAGGCTCAACCTCGAGCTGTCGGTGGAAACTGTCTGGCTAGAGTCCGGAAGAGGAGTGTGGAATTCCTGGTGTAGCGGTGAAATGCGCAGATATCAGGAAGAACACCTATGGCGAAGGCAGCTCGCTGGGACGGAACTGACGCTGAGGCGCGAAAGCGTGGGGA	k__Bacteria; p__Actinobacteria; c__Thermoleophilia; o__Gaiellales; f__Gaiellaceae; g__; s__	0	1	0	0	0	0	0	0	0	0	0	0	0	0	0	0		0	0	0	0	0	0	0	0	0	0	0	0	0	0	0	0
denovo451	TACGTAGGGTGCAAGCGTTAATCGGAATTACTGGGCGTAAAGCGTGCGCAGGCGGTTTTGTAAGACAGATGTGAAATGCCCGGGCTTAACCTGGGAACTGCATTTGTGACTGCAAGCTAGAGTGTGTCAGAGGGGGGTGAATTCCGACGTGTAGCAGTGAAATGCGTAGATATGTGGAGGAACACCGATGGCGAAGGCAGCCCCCTGGGATAACACTGACGCTCATGCACGAAAGCGTGGGGAGCAAACAGGATTAGAAACCCGTGTAGT	k__Bacteria; p__Proteobacteria; c__Betaproteobacteria; o__Burkholderiales	0	0	0	0	0	0	0	0	1	0	0	0	0	0	0	0		0	0	0	0	0	0	0	0	0	0	0	0	0	0	0	0
denovo452	TACGTATGGGGCAAGCGTTGTTCGGAATTATTGGGCGTAAAGGGCTCGCAGGTGGTTTGTTAAGTTGGTGGTTTAATCTCTGGGCTCAACCCGGAGTCAGCCTCCAAAACTGGCGAACTTGAGTACGATAGGGGATAGCGGAATTCTCGGTGTAGAGGTGAAATTCGTAGATATTGGGAAGAACACCGGTGGCGAAGGCGGCCACCTGGCGCGATACCGACGCTCATGTGCGAAAGCGTGGGGAGCAAACAGGATTAGAAACCCGTGTAGT	k__Bacteria	0	0	0	0	0	0	0	0	0	0	0	0	0	0	0	0		0	0	0	0	0	0	0	0	0	1	0	0	0	0	0	0
denovo454	TACGTAGGGTGCAGGCGTTAATCGGAATTACTGGGCGTAAAGCGTGCGCAGGCGGTTTGCTAAGAGAGATGTGAAATCCCCGAGCTTAACTTGGGAACTGCGCTTGTGACTGCACGGCTAGAGTACGGCAGAGGGGGGTGGAATTCCACGTGTAGCAGTGAAATGCGTAGATATGTGGAGGAACACCGATGGCGAAGGCAGCCCCCTGGGCCGATACTGACGCTCATGCACGAAAGCGTGGGGAGCAAACAGGATTAGATACCCTAGTAGT	k__Bacteria; p__Proteobacteria; c__Betaproteobacteria	0	0	0	0	0	0	0	0	0	0	0	0	0	0	0	1		0	0	0	0	0	0	0	0	0	0	0	0	0	0	0	0
denovo455	TACGTAGGGTGCAAGCGTTAATCGGAATTACTGGGCGTAAAGCGTGCGCAGGCGGTTTTGTAAGCCAGATGTGAAAAGCCCCGGGCGTCAACCTGGGAACGTGCGTTTGGTAACTACAAGACTAGAGTGTGTCAGAGGGGGGTAGGAATTCCACGTGTAGCAGTGAAATGCGTAGATATGTGGAGGAATACCAATGGCGAAGGCAGCCCCTCGGGTTAAGACTGACGCTCATGCACGAAAGCGTGGGGAGGCAAACAGGATTAGAAACCCCA	k__Bacteria; p__Proteobacteria; c__Betaproteobacteria	0	0	0	0	0	0	0	0	0	0	0	1	0	0	0	0		0	0	0	0	0	0	0	0	0	0	0	0	0	0	0	0
denovo456	TACGTAGGGTGCGAGCGTTAATCGGAATTACTGGGCGTAAAGCGTGCGCAGGCGGTTGTGCAAGACAGATGTGAAATCCCCGGGCTTAACCTGGGAACTGCATTTGTGACTGCACGGCTAGAGTGTGTCAGAGGGGGGTGGAATTCCACGTGTAGCAGTGAAATGCGTAGAGATGTGGAGGAACACCGATGGCGAAGGCAGCCCCCTGGGTCAACACTGACGCTCATGCACGAAAGCGTGGGTAGCAAACAGGATTAGATACCCGGGTAGT	k__Bacteria; p__Proteobacteria; c__Betaproteobacteria	0	0	1	0	0	0	0	0	0	0	0	0	4	2	1	0		0	0	0	0	0	0	0	1	0	0	0	0	1	0	0	0
denovo457	TACGTAGGTGGCGAGCGTTGTCCGGATTTACTGGGCGTAAAGAGCGCGCAGGCGGCCGAGCAAGTCGGATGTGAAAAACCCCGGGGCTCAACCCCGGGCGTGTCATTCGATACTGCCCGGCCTCGAGGCAGGTAGGGGAGATTGGAATTCCCGGTGTAGCGGTGGAATGCGCAGATATCGGGAGGAACACCGGTGGCGAAGGCGGATCTCTGGGCCTGTCCTGACGCTCATGCGCGAAAGCTGGGGGAGCG	k__Bacteria; p__Actinobacteria; c__MB-A2-108; o__0319-7L14; f__; g__; s__	0	1	0	0	0	0	0	0	0	0	0	0	0	0	0	0		0	0	0	0	0	0	0	0	0	0	0	0	0	0	0	0
denovo459	TGCGGAGGGTGCAAGCGTTATCCGGAATCACTGGGTTTAAAGGGTGCGTAGGCGGTCTAATAAGTCAGTCGTGAAATCACTGGGCTCAACCCATGCAATTGCGATTGATACTGTTAGACTTGAATGGGGTTGAGGCTGGCGGAATGCGACATGTAGCGGTGAAATGCTTAGATATGTCGCAGAACACCGATTGCGAAGGCAGCCAGCTGGGCCTTTATTGACGCTGAGGCACGAAAGCGTGGGGAGCAAACAGGATTAGAAACCGTACGTT	k__Bacteria; p__Bacteroidetes; c__Sphingobacteriia; o__Sphingobacteriales; f__Saprospiraceae; g__; s__	0	0	0	0	0	0	0	0	1	0	0	0	0	0	0	0		0	0	0	0	0	0	1	0	0	0	0	0	0	0	0	0
denovo461	TACGGAGGGGGCGAGCGTTGTCCGAAGTTACTGGGCGTAAAGCGCGCGTAGGCGGGTTGGCAAGTCCGCTGTGAAAGCCCGAGGCTTAACCTCGGCGGGTCGGTGGATACTGCCAGTCTTGAAGGTGCTAGGGGGAAATGGAATTACCGGTGTAGCGGTGAAATGCGTAGATATCGGTAGGAACACCAGTGGCGAAGGCGGTTTCCTGGGGCATTCTTGACGCTGAGGCGCGAAAGCTGGGGGAGCGAACGGGATTAGAAACCCTAGTAGT	k__Bacteria; p__Armatimonadetes; c__Chthonomonadetes; o__Chthonomonadales; f__Chthonomonadaceae; g__Chthonomonas; s__	0	2	4	0	1	0	0	0	5	0	0	0	0	0	0	0		0	0	5	1	5	3	0	0	1	0	0	0	0	0	0	0
denovo463	TACGTAGGGTGCGAGCGTTAATCGGAATTACTGGGCGTAAAGGGAGCGTAGGCGGATAGTTTAGTCAGAGGTGAAAGCCCAGGGCTCAACCTTGGAACTGCCTTTGATACTGGCTATCTTGAGTATGGGAGAGGTGAGTGGAACTCCGAGTGTAGAGGTGAAATTCGTAGATATTCGGAAGAACACCAGTGGCGAAGGCGACTCACTGGCCCATTACTGACGCTGAGGCTCGAAAGCGTGGGGAGCAAACAGGATTAGATACCCTTGTAGT	k__Bacteria; p__Proteobacteria; c__Alphaproteobacteria; o__Caulobacterales; f__Caulobacteraceae	0	0	0	0	1	0	1	1	1	0	1	1	1	1	0	0		0	0	1	1	0	0	0	0	1	0	0	0	0	0	0	0
denovo464	TACAGAGGTCTCAAGCGTTGTTCGGAATCACTGGGCGTAAAGGGTGCGTAGGTGGCGTGGAAAGTCAGATGTGAAATCCGGGGGCTCAACCTCCGAATAGCATCCGATACTCCCATGCTAGAGAACTGGAGGGGGATCTGGAATTCTCGGTGTAGCAGTGAAATGCGTAGATATCGAGAGGAACACTAGTGGCGAAGGCGAGATCCTGGACAGTATCTGACACTGATGCACGAAGGTCAGGGGAGCAAACGGGATTAGATACCCTGGTAGT	k__Bacteria; p__Verrucomicrobia; c__Verrucomicrobiae; o__Verrucomicrobiales; f__Verrucomicrobiaceae; g__; s__	28	0	0	4	2	0	0	3	25	1	1	0	0	0	0	0		0	0	0	1	1	0	0	0	1	0	1	0	0	0	0	0
denovo465	TACGTAGGGTGCGAGCGTTAGTCGGAATTACTGGGCGTAAAGCGTGCGCAGGCGGTGATGTAAGACAGATGTGAAATCCCCGGGCTCAACCTGGGAACTGCATTTGTGACTGCATCGCTGGAGTGCGGCAGAGGGGGATGGAATTCCGCGTGTAGCAGTGAAATGCGTAGAGATGTGGAGGAACACCGATGGCGAAGGCAGCCCCCTGGGCCAATACTGACGCTCATGCACGAAAGCGTGGGGTAGCAAACAGGATTAGATACCCTGTAGT	k__Bacteria; p__Proteobacteria; c__Betaproteobacteria	0	0	0	0	0	0	0	0	1	0	0	1	1	2	1	6		0	0	0	0	0	0	1	1	0	0	0	1	2	1	0	2
denovo467	TACGTAGGGGCCCAAGCGTTGTCCGGATTTATTGGGCGTAAAGCGCGCGTAGGCGGCCGTCCACGTCGACTGTGAAAGCTCGGAGCTCAACTCCGAGAGGCCAGTCGATACGGGACGGCTTGAGGCAGCTAGGGGAGAGTGGAATTCCTGGTGTAGCGGTGAAATGCGCAGATATCAGGAGGAACACCGGTGGCGAAGGCGGCTCTCTGGGGCTGATCTGACGCTGAGGCGCGAAAGCTGGGGGAGCAAACAGGATTAGAACCGT	k__Bacteria; p__Actinobacteria	0	0	0	0	0	0	0	0	0	0	0	0	0	0	0	0		0	1	0	0	0	0	0	0	0	0	0	0	0	0	0	0
denovo468	TACGTAGGGTGCGAGCGTTAATCGGAATTACTGGGCGTAAAGCGTGCGCAGGCGGCTTTGCTAAGACAGATGTGAAACTCCCCCGGGCTCAACCGTGGGAACTGCATTTGTGACTGCAAGGCTAGAGTACGGCAGAGGGGGATGGAATTCCGCGTGTAGCAGTGAAATGCGTAGATATGCGGAGGAACACCAATGGCGAAGGCAATCCCCCT	k__Bacteria; p__Proteobacteria; c__Betaproteobacteria; o__Burkholderiales; f__Comamonadaceae; g__Aquabacterium; s__	0	0	0	0	0	0	0	0	0	0	0	0	0	0	0	0		0	0	0	0	0	0	0	0	0	1	0	0	0	0	1	0
denovo469	GACGAACCCGTGCGAACGTTGTTCGGAATCACTGGGCTTAAAGGGCGCGTAGGCGGGCCCTCAAGTCCGGGGTGAAATCCTCCCGCCTAACGGGAGAAGAGCCTCGGAGACTGGGGGGCCTCGAGGGGGTAGGGCGGTGCGGACTATGGGTGGAGCGGTGAAATAGCATTGATATCCATAGGAACTCCGGTGGCGAAGGCGGCACGCTGGACCCCTTCTGACGCTGAGGCGCGAAAGCCAGGGGAGCAAACGGGATTAGATACCCCGTGT	k__Bacteria; p__Planctomycetes; c__Planctomycetia; o__Gemmatales; f__Gemmataceae; g__Gemmata; s__	3	0	0	0	0	0	0	0	0	0	0	0	0	0	0	0		1	0	0	0	0	0	0	0	0	0	0	0	0	0	0	0
denovo470	GACAGAGGTGGCAAGCGTTGTTCGGAATCACTGGGCTTAAAGGGCGTGTAGGCGGCATTGCAAGTCTGGGTGGAATCGGTGGCTTAACCACCGAACTGCCCTGGAAACTGCATTGCTTGAGTCAGTGAGGGAGGTAGAATTCCCGGTGTAGTGGTGAAATGCGTAGATATCGGGAGGAATACCAGAGGCGAAGGCGACCTCCTGGGTCGTACCTGACGCTCAGATGCGAAAGCTAGGGGAGCGAACGGGATTAGAAACCCGGGTAGT	k__Bacteria	0	0	0	0	0	0	0	1	0	0	0	0	0	0	0	0		0	0	0	0	0	0	0	0	0	0	0	0	0	0	0	0
denovo471	CACGTAGGGGGCGAGCGTTGTCCGGATTTATTGGGCGTAAAGAGCTCGTAGGCGGTTCGGTAAGTCGGGTGTGAAACCTCCAGGCTCAACCTGGAGACGCCACCTGATACTGCTGTGACTAGAGTCCGGTAGGGGAGCGTGGAATTCCTGGTGTAGCGGTGAAATGCGCAGATATCAGGAGGAACACCAGCGGCGAAGGCGGCGCTCTGGGCCGGAACTGACGCTGAGGAGCGAGAGCGTGGGTAGCAAACA	k__Bacteria; p__Actinobacteria; c__Acidimicrobiia; o__Acidimicrobiales	1	0	0	0	0	0	0	0	0	0	0	0	0	0	0	0		0	0	0	0	0	0	0	0	0	0	0	0	0	0	0	0
denovo472	TACGAAGGGTGCAAGCGTTAATCGGAATTACTGGGCGTAAAGCGCGCGTAGGTGGTTTTGTAAGTTGGAGGTGAAATCCCCCGGGCTCAACCTGGGAACTGCGCTTGTGACTGCACGGCTAGAGTACGGCAGAGGGGGGTGGAATTCCACGTGTAGCAGTGAAATGCGTAGATATGTGGAGGAACACCGATGGCGAAGGCAGCCCCTGGGCCGATACTGACGCTCATGCACGAAAGCGT	k__Bacteria; p__Proteobacteria; c__Betaproteobacteria	0	0	0	0	0	0	0	0	0	0	0	0	1	0	0	0		0	0	0	0	0	0	0	0	0	0	0	0	0	0	0	0
denovo473	TACATGTGGGGCAAGCGTTGTTCGGAATCACTGGGCATAAAGGGTGCGTAGGCGGCATGATACGTCTTGGGTGAAATCCTGCGGCCCAACCGCGGGTCTGCCTGAGATACGGTCAAGCTGGAGTGCGTGAGGGGTGACTGGAACGCGTGTGTAGCAGTGAAATGCGTAGATATGCGGAGGAACACCAATGGCGAAGGCAATCCCCTGGGCCTGCACTGACGCTCATGCACGAAAGCGTGGGGAGCAAACAGGATTAGAAACCCGAGTAGT	k__Bacteria	0	0	0	0	0	0	0	0	0	1	0	0	0	0	0	0		0	0	0	0	0	0	0	0	0	0	0	0	0	0	0	0
denovo474	TACGAAGGTGGCAAGCGTTACTCGGAATTACTAGGCGTAAAGGGCAGGTAGGTGGTTTGATAAGTCTGTTGTGAAAGCTCCCGGCTCAACTGGGAGAGGTCAACAGAAACTATCAGGCTTGAGTATGGGAGAGGGCACTGGAATTCCCGGTGTAGCGGTGAAATGCGCAGAGATCGGGAGGAACACCAATGGCGAAAGCAGGTGCCTGGACCATTACTGACACTAAACTGCGAAAGCTAGGGGAGCAAACAGGATTAGAAACCCCGGTAGT	k__Bacteria; p__Elusimicrobia; c__Elusimicrobia; o__IIb; f__; g__; s__	0	0	0	0	0	0	0	0	0	0	0	0	0	0	0	0		0	1	0	0	0	0	0	0	0	0	0	0	0	0	0	0
denovo475	TACGTAGGGGCCTAGCGTTGTCCGGATTTATTGGGCGTAAAGAGCTCGTAGGTGGTTCGGTAAGTGAGCTGTGAAATCTCCGCGCTCAACGCGGAGGGGTCAGCTCATACTGCCGTGACTTGAGTCCGGTAGGGGAGTGCGGAATTCCTGGTGTAGCGGTGAAATGCGCAGATATCAGGAGGAACACCAGTGGCGAAGGCGGCACTCTGGGCCGGTACTGACACTGAGGAGCGAAAGCGTGGGGAGCGAACAGGATTAGAAATCCTGGTAGT	k__Bacteria; p__Actinobacteria; c__Acidimicrobiia; o__Acidimicrobiales; f__EB1017; g__; s__	1	0	0	0	0	0	0	0	0	0	0	0	0	0	0	0		0	0	0	0	0	0	0	0	0	0	0	0	0	0	0	0
denovo476	TACGTAGGGTGCGAGCGTTAATCGGAATTACTGGGCGTAAAGCGTGCGCAGGCGGTTATGTAAGACAGATGTGAAAATCCCCGGGCGTTAACCTGGGAACGTGCATTTGTGGCTGCATAGCTAGAGTACGGTAGAGGGGAGTGAATTCCGCGTGTAGCAGTGAAATGCGTAGGTATGCGGAGGAACACCGATGGCGAAGGCAATCCCCTGGACCTGTACTGACGCTCATGCACGAAAGCGTGGGGAGCAAACAGGATTAGAAACCCCAGTAGT	k__Bacteria; p__Proteobacteria; c__Betaproteobacteria; o__Burkholderiales; f__Comamonadaceae	0	0	0	0	0	0	1	0	1	1	0	0	0	0	0	0		0	1	0	0	0	1	1	0	0	0	0	0	0	0	0	0
denovo477	GACGAAGGTGGCTAGCGTTGCTCGGATTTACTGGGCATAAAGCGCGCGTAGGTGGTTCTGTAAGCGGGGGATGAAATCCCATGGCTCACCCATGGAATTGTCTTCCGGACTGCAGAGCTTGAAGACGGGAGGGGAGAATGGAATTCCCGGTGTAGCGGTGAAATGCGTAGATATCGGGAGGAACGCCGGTGGCGAAAGCGATTCTCTGGCCCGTTCCTGACACTGAGGCGCGAAAGCTAGGGGAGCAAACAGGATTAGAAACCCCGGTAGT	k__Bacteria	0	0	1	0	0	0	0	0	0	0	0	0	0	0	0	0		0	0	0	0	0	0	0	0	0	0	0	0	0	0	0	0
denovo478	TACGTAGGGTGCAGGCGTTAATCGGAATTACTGGGCGTAAAGCGTGCGCAGGCGGTTTGCTAAGACAGGTGTGAAATCCCCGGGCTTAACCTGGGAATTGCGCTTGTAACTGGCAAGCTAGAGTGTGGCAGAGGGGGGTGGAATTCCACGTGTAGCAGTGAAATGCGTAGATATGTGGAGGAACACCGATGGCGAAGGCAGCCCCTGGGTTAACACTGACGCTCAGGCACGAAAGCGTGGGGAGCAAACAGGATTAGAAACCCCGGTAGT	k__Bacteria; p__Proteobacteria; c__Betaproteobacteria; o__; f__; g__; s__	0	3	0	2	2	1	0	5	1	3	1	0	0	0	0	0		0	0	0	1	5	3	0	0	4	1	2	0	0	1	0	0
denovo479	TACAGAGGTGGCAAGCGTTGTTCGGAATTACTGGGCGTAAAGCGCGTGTAGGCGGCTCTTCAAGTCAGGCGTGAAAGCCCCGGCGTCAACTACGGACGTAGCGCTTGTATACTGTCGAGCTAGAGTGTGGAAGGGGACGGATTGGAAGTTACCGTTCGTGTAGCGGTGAAATAGCGTAGATATACGGAGGAACACCAGAGGCGAAGGCGGATCGCTGGGCCGAACACTGACGCTGAGACGCGAAAGACT	k__Bacteria	0	0	0	0	0	0	0	0	0	0	0	0	0	0	0	0		0	0	0	1	0	1	0	0	0	0	0	0	0	0	0	0
denovo480	TACGGAGGGAGCTAGCGTTGTTCGGAATCACTGGGCGTAAAGCGCACGTAGGCGGCTTTGTAAGTTAGAGGTGAAAGCCCGGGGCTCAACTCCGGAACTGCCTTTGATACTGGCTATCTTGAGTATGGAAGAGGTATGTGGAACTCCGAGTGTAGAGGTGAAATTCGTAGATATTCGGAAGAACACCAGTGGCGAAGGCGACATACTGGTCCATTACTGACGCTGAGGCTCGAAAGCGT	k__Bacteria; p__Proteobacteria; c__Alphaproteobacteria	0	0	0	0	0	0	0	0	1	0	0	0	0	0	0	0		0	0	0	0	0	0	0	0	0	0	0	0	0	0	0	0
denovo481	TACGTAGGATGCAAGCGTTGTCCGGAATTATTGGGCGTAAAGAGAACGTAGGTGGCTTGTTAAGTTCGGTCTTAAAGACCGGGGCTCAACCCCGGGAGTGATTGAAGACTGGCAGGCTAGAGGATGTCAGAGGATGGTGGAATTCCCAGTGTAGCGGTGAAATAGCGTAGATATTGGGAGGAACACCTGTGGCGAAGGCGACTACCTGGACTGATACTGACACTGAGGTGCGAAAGCGTGGGGAGCAAACAGGATTAGAAACCCCGGTAGT	k__Bacteria	0	0	0	0	0	0	0	0	0	0	0	0	0	1	0	0		0	0	0	0	0	0	0	0	0	0	0	0	0	0	0	0
denovo482	TACGTAGGTGGCAAGCGTTACTCGGAATTACTAGGCGTAAAGCGCAGGTAGGTTGTTGGATAAGTCCGTGATGAAATCTCCCGGCTTAACTGGGAGAGGTTTAGGGATACTGTCCGACTCGAGTGTGGGAGAGGTGACTGGAATTCCCGGTGTAGCGGTGAAATGCGTAGATATCGGGAGGAACACCTATGGCGAAAGCAGGTCACTGGCCCAATACTGACGCTGAGCTGCGAAAGCTAGGGGAGCAAACAGGATTAGAACCGTACCG	k__Bacteria; p__Elusimicrobia	0	1	0	0	0	0	0	0	0	0	0	0	0	0	0	0		0	0	0	0	0	0	0	0	0	0	0	0	0	0	0	0
denovo484	TACGGAGGGGGCTAGCGTTGTTCGGAATTACTGGGCGTAAAGCGCACGTAGGTGGCTTTACAAGTCAGGGGTGAAAGCCCGCGGCTCAACCGCGGAATTGCCCTTGAGACTGTATCGCTTGAACACGGGAGAGGTGAGTGGAATTCCGAGTGTAGAGGTGAAATTCGTAGATATTCGGAAGAACACCAGTGGCGAAGGCGACTCGCTGGACTGATACTGACGCTGAGGTGCGAAAGCGTGGGGAGCAAACAGGATTAGATA	k__Bacteria; p__Proteobacteria; c__Alphaproteobacteria; o__Sphingomonadales; f__Sphingomonadaceae; g__; s__	0	0	0	0	0	0	0	0	0	0	0	0	0	0	0	0		0	0	1	0	0	0	0	0	0	0	0	0	0	0	0	0
denovo486	TACGAGAGGTGGCAAGCGTTGTTCGGAATTACTGGGCGTAAAGGGCGCGTAGGCGGCCTTATAAGTCTCGTGTGAAAGCCCTCGGCTTAACTGAGGATCTGCACGGGATACTGTAGGGCTCGAGTTCGGGAGAGGAAAGCGGAATTCCGGGTGTAGCGGTGAAATGCGTAGATATCCGGAGGAACACCAGTGGCGAAGGCGGCTTTCTGGGTCCG	k__Bacteria; p__Acidobacteria; c__Acidobacteria-6; o__CCU21; f__; g__; s__	0	0	0	0	0	0	0	2	0	0	0	0	0	0	0	0		0	0	0	0	0	0	0	0	0	0	0	0	0	0	0	0
denovo487	TACGAAGGGGGCTAGCGTTGCTCGGAATTACTGGGCGTAAAGGGCGCGTAGGCGGATAATTAAGTCCGGTGTGAAAGATCAGGGCTCAACCCTGAGAGTGCATCGGAAACTGGTTATCTTGAGGACAGGAGAGGAAAGTGGAATTCCTAGTGTAGCGGTGAAATGCGTAGATATTAGGAGGAACACCAGTGGCGAAGGCGACTACCCGGACTGATACTGACACTGAGGTGCGAAAGCGTGGGGAGCAAACA	k__Bacteria; p__Firmicutes; c__Clostridia; o__Clostridiales; f__Peptococcaceae; g__Desulfosporosinus; s__	0	0	0	0	0	0	0	0	0	0	0	0	0	1	0	0		0	0	0	0	0	0	0	0	0	0	0	0	0	0	0	0
denovo488	TACGAAGGGTGCAAGCGTTATTCGGAATGATTGGGCGTAAAGGGTGCGCAGACGGTTTACTAAGTCAACTGTTAAATTTCCCGGCCTAACTGGGAGCTCGCAGTAGAAACTGGTGAACTAGAGGATGGAAGAGAGAAGTGGAATTCTCGGAGTAGCGGTAAAATGCGTAGATCTCGGGAGGAACACCGATGGCGAAGGCAGCTTCTTGGTCCATTTCTGACGTTCAGGCACGAAAGCGTGGGGAGCAAACAGGATTAGAAA	k__Bacteria; p__TM6; c__SJA-4; o__; f__; g__; s__	1	0	0	0	0	0	0	0	0	0	0	0	0	0	0	0		0	0	0	0	0	0	0	0	0	0	0	0	0	0	0	0
denovo489	AACGTAGGAGGCGAGCGTTATCCGGAGTTACTGGGCGTAAAGCGAGTGTAGGCGGACGATTAAGTCCGATGTTAAATCTCCAGGCTTAACTTGGAGTCGCATCGGATACTGGTCGCCTCGAGTGGGGTAGGGGCAGCGGAATTCCCGGTGTAGCGGTGAAATGCGTAGATATCGGGAGGAACACCTATGGCGAAAGCAGCTGCCTGGGCCTTTACTGACGCTAAGACTCGAAAGCTGGGGGAGCAAACAGGATTAGATACCCGAGTAGT	k__Bacteria; p__Elusimicrobia; c__Elusimicrobia; o__Elusimicrobiales; f__; g__; s__	0	0	0	0	0	0	0	0	0	0	0	0	0	0	0	0		0	0	0	0	0	0	1	0	0	0	0	0	0	0	0	0
denovo490	AACCAGCACCTCAAGTGGTCAGGATGATTATTGGGCCTAAAGCATCCGTAGCTCGTTTTGTAAGTTTTCGGTTAAATCCATGCGCTTAACGTATGGGCTGCCGGGAATACTGCATAACTAGGAAGTGGGAGAGGTAGACGGTACTCGGTAGGAAGGGTAAATACCTTTGTATCTATTGATGACCACCTGTGGCGAAGGCGGTCTACCAGAACACGTTCGACGGTGA	k__Archaea; p__Crenarchaeota; c__Thaumarchaeota; o__Cenarchaeales; f__Cenarchaeaceae; g__Nitrosopumilus; s__	0	1	4	5	2	2	16	8	28	24	0	0	0	0	0	0		0	5	19	7	14	14	11	3	9	0	0	0	0	0	0	0
denovo491	TACAGGTAGCACGAGTGGTGTCCACGTATATTGAGTCTAAAGCGTCCGTAGCCGGATTGGCAAATCTTCTGTGAAATCCTACAGCTTAACTGAAGGACTTGCAGGGGAGACTACCAGTCTAGGAAGTGGAGGAGGTACTGGGTACTACAGGGGGAACGGTAAATGTTATAATCCTCGGAGGACTACCAGTGGCGGAGGCGTCTGCCTAGAACAGGTCTGACGGTGAGGGACGAAGGCCA	Unclassified	0	0	0	0	0	0	0	0	0	0	0	0	0	0	0	0		0	0	0	0	0	0	0	0	0	1	0	0	0	0	0	0
denovo492	TACGTAGGGTGCAAGCGTTAATCGGAATTACTGGGCGTAAAGGGCGCGTAGGCGGTTATGTAAGTGTGATGTGAAAGCCCTGGGCTTAACCTAGGAAGAGCATCGCAAACTGTGTAGCTAGAGTAGATGAGAGGGTGGCGGAATTTCCGGTGTAGCGGTGAAATGCGTAGAGATCGGAAGGAACGTCAATGGCGAAGGCAGCCACCTGGCATCATACTGACGCTGAGGCGCGAAAGCGTGGGGAGCGAACAGGATTAGAAACCCTGGTAGT	k__Bacteria; p__Proteobacteria; c__Gammaproteobacteria; o__Legionellales; f__Coxiellaceae; g__Aquicella; s__	0	0	0	0	0	0	0	0	0	0	0	0	0	0	0	0		0	0	0	0	0	1	0	0	0	0	0	0	0	0	0	0
denovo493	TACGGAGGGAGCTAGCGTTGTTCGGAATTACTGGGCGTAAAGCGCACGTAGGCGGCTTTTCAAGTCAGGGGTGAAATCCCGGGGCTCAACCTCGGAACTGCCCTTGGAACTGGAAGGCTAGAATCCTGGAGAGGCGAGTGGAATTCCGAGTGTAGAGGTGAAATTCGTAGACATTGGGAAGAACACCAGTGGCGAAGGCGGCTCTCTGGTCCGATACTGACGCTGAGGTGCGAAAGCGTGGGGAGCAAACAGGATTAGATACCCTAGTAGT	k__Bacteria; p__Proteobacteria; c__Alphaproteobacteria	0	0	2	0	0	0	0	0	0	0	0	0	0	0	0	0		0	0	0	0	0	0	0	0	0	0	0	0	0	0	0	0
denovo494	TACGTAGGTGGCAAGCGTTGTCCGGATTTATTGGGTCTAAAGCGTCCGTAGCCGGTTTGATAAGTCTCTTGTGAAATTGTTGGGCTTAACCTAACAACGTGCAAGGGAAACTATCTCACTTGAGACTGGGAGGAGGCAGAAGTATTCTGAGGGTAGCGGTAAAATGTTATAATCCTCGGAGGACTACCAGTGGCGGAGGCGTCTGCCTAGAACAGGTCTGACGGTGAGGGACGAAGGCCAGGGGAGCAAAACGGATTAGATACCCTGGTAGT	k__Archaea; p__Euryarchaeota	0	0	0	0	0	0	0	0	0	0	0	0	0	0	0	0		0	0	1	1	1	0	0	0	0	0	0	0	0	0	0	0
denovo496	TACGGAGGGAGCGAGCGTTGTTCGGAATTACTGGGCGTAAAGGGTGCGCAGGCGGCTTGATAAGTTGGAAGTGAAATCCCCGGGCTTAACCCGGGAACTGCATTCAAAACTGACAAGCTAGAGTATGGTAGAGGGTGGTGGAATTTCCCTGTGTAGCGGTGAAATGCGTAGATATAGGAAGGAACACCAGTGGCGAAGGCGACCACCTGGACTGATACTGACACTGAGGTGCGAATGCTGGGGAGC	k__Bacteria; p__Proteobacteria; c__Gammaproteobacteria; o__Pseudomonadales; f__Pseudomonadaceae	0	0	0	0	0	0	1	0	0	0	0	0	0	0	0	0		0	0	0	0	0	0	0	0	0	0	0	0	0	0	0	0
denovo498	CACGGGGGGAACGAGCGTTGTTCGGATTTACTGGGCGTAAAGCGTGCGCAGGCGGTTGTATAAGACAGATGTGAAATCCCCGGGCTCAACCTGGGAACTGCATTTGTGACTGTACGGCTTGAGTGCGGCAGAGGGGGATGGAATTCCGCGTGTAGCAGTGAAATGCGTAGATATGCGGAGGAACACCGATGGCGAAGGCAATCCCCTGGGCCTGCACTGACGCTCATGCACGAAAGCGTGGGGAGCAAACAGGATTAGATACCCTGGTAGT	k__Bacteria; p__Proteobacteria; c__Betaproteobacteria; o__Burkholderiales; f__Comamonadaceae	0	0	0	1	0	0	0	0	0	0	0	0	0	0	0	0		0	0	0	0	0	0	0	0	0	0	0	0	0	0	0	0
denovo499	TACGGAGGGTGCAAGCGTTATTCGGAATCATTGGGTGTAAAGCGCGTGTAGGCGGCTGGGTAAGTTAGATGTGAAAGCTCCGGGCTTAACCTGGAAAGTGCATTTAAAACTGCCTGGCTTGAGTCCCGTAGAGGAAGGTGGAATTCCCAGTGTAGAGGTGAAATTCGTAGATATTGGGAGGAACACCGGTGGCGAAGGCGACCTTCTGGGCGCAGACTGACGCTGAGACGCGAAAGCGTGGGGAGCAAACAGGATTAGATACCCGTGTAGT	k__Bacteria; p__Proteobacteria	0	0	0	0	0	0	0	0	0	0	0	0	0	0	2	0		0	0	0	0	0	0	0	0	0	0	0	0	0	0	0	0
denovo501	TACGGAGGGTGCGAGCGTTAATCGGAATTACTGGGCGCAAAGAGTGCGTAGGTGGTTGAATAAGTTATCTGTGAAATCCCTGGGCTTAACCTGGGCAGGTCAGATAATACTGTTTAACTCGAGTATGGGAGAGGGTAGTGGAATTTCCGGTGTAGCGGTGAAATGCGTAGAGATCGGAAGGAACACCAGTGGCGAAGGCGGCTACCTGGCCTAATACTGACACTGAGGCACGAAAGCGTGGGGAGCAAACAGGATTAGAAACCCTAGTAGT	k__Bacteria; p__Proteobacteria; c__Gammaproteobacteria; o__Legionellales; f__Legionellaceae; g__Legionella	9	0	1	0	0	0	0	0	3	0	0	0	0	0	0	0		0	0	1	1	0	1	1	0	0	0	0	0	0	0	0	0
denovo503	TACGTAGGGTGCAAGCGTTGTCCGGAATTACTGGGTGTAAAGGGTCCGCAGGCGGGTAGACAAGTCGAAGGTGAAATCCTCTGGCTCAACCAGAGAACTGCCGTCGATACTGTCTATCTTGAGTTCGAGAGAGGGCAATGGAATTCATGGTGTAGCAGTGAAATGCGTAGATATCATGAAGAACACCAGTTGCGAAGGCGATTGCCTGGCTCGATACTGACGCTCAGGGACGAAAGCGTGGGGAGCAAACAGGATTAGATACCCTAGTAGT	k__Bacteria; p__Chlorobi; c__BSV26; o__A89; f__; g__; s__	0	0	0	0	0	0	0	0	0	0	0	0	0	0	0	0		0	1	0	0	0	0	0	0	0	0	0	0	0	0	0	0
denovo504	TACGTAGGGTGCGAGCGTTAATCGGAATTACTGGGCGTAAAGCGTGCGCAGGCGGTTGTGTAAGACAGGTGTGAAATCCCGGCGTAACTGGACGGCGCTTGTGACTGCACGGCTAGAGTACGGCAGAGGGGGGTGGAATTCCACGTGTAGCAGTGAAATGCGTAGATATGTGGAGGAACACCGATGGCGAAGGCAGCCCCCTGGGCCAGTACTGACGCTCATGCACGAAAGCGTGGGGAGCAAACAGGATTAGAAACCCCGGTAGT	k__Bacteria; p__Proteobacteria; c__Betaproteobacteria; o__Rhodocyclales; f__Rhodocyclaceae; g__Azoarcus; s__	0	0	0	0	0	0	0	0	0	0	0	1	0	0	0	1		0	0	0	0	0	0	0	0	0	0	2	0	0	1	1	0
denovo505	TACGTAGGGTGCAAGCATTATCCGGAGTGACTGGGCGTAAAGAGTTGCGTAGGTGGCTTTGTAAGCGAATAGTGAAATGTGGCGGCTCAACCGTACACACTATTATTCGAACTGCAAGGCTTGAGAATGGTAGAGGTAACTGGAATTTCTTGTGTAGGAGTGAAATCCGTAGATATTTGGAGGAACACCGATGGCGTAGGCAGGTTACTGGATCGCAACTGACACTGAGGCACGAAAGCGT	k__Bacteria; p__TM7; c__TM7-3	0	0	0	0	0	0	0	0	0	0	0	0	0	0	0	0		0	0	1	1	0	0	0	0	0	0	0	0	0	0	0	0
denovo506	GACATAGGTGCCAAGCGTTATCCGGATTCACTGGGCGTAAAGCGCGTGCAGGCGGTTCGGTAAGTTGGGCGTGAAATCTCCCGGCTCAACTGGGAGAGGTCGTCCAATACTACCGAACTTGAGAGCGATAGAGGAAAATGGAATTCCCGGTGTAGTGATGAAATGCGTAGATATCGGGAGGAACACCAGTGGCGAAAGCGATTTTCTGGATCGTTTCTGACGCTCAGACGCGAAAGCTA	k__Bacteria; p__Chloroflexi; c__Anaerolineae; o__envOPS12; f__; g__; s__	0	0	0	0	0	0	0	0	0	0	0	0	0	0	0	0		0	2	0	0	0	1	0	0	0	0	0	0	0	0	0	0
denovo507	GACGAAGGTGGCGAGCGTTGTTCGGAATCACTGGGCATAAAGCGCACGTAGGCGGCAATATAAGTCGGGTGTGAAATCCCTCGGCCTAACCGAGGAACCGCGCCCGATACTGCATTGCTTGAGGACCAGAGGGGTGCATGGAATTTCCGGTGGAGCGGTGAAATGCGTTGATATCGGAAGGAACGTCGGCGGCGAAAGCGGTGCACTGGCTGGTCTCTGACGCTGAGGTGCGAAAGCCAGGGGAGCAAACGGGATTAGAAACCCGGTAGTCC	k__Bacteria; p__Planctomycetes; c__BD7-11; o__; f__; g__; s__	0	0	0	0	1	0	0	1	0	0	0	0	0	0	0	0		0	0	0	0	0	0	0	0	0	0	0	0	0	0	0	0
denovo508	TACGGAGGGTGCAAGCGTTATCCGGATTCACTGGGTTTAAAGGGTGCGTAGGCGGGCAGGTAAGTCAGTGGTGAAATCCTAGAGCTCAACTCTAGAACTGCCATTGATACTATCTGTCTTGAATATTGTGGAGGTAAGCGGAATATGTCATGTAGCGGTGAAATGCTTAGATATCGTCAAGAACACCGGTGGCGAAGGCGGCTTGCTGGCCAGATACTGACACTAAGGGACGAAGGCGTGGGGAGCAAACAGGATTAGAAACCCGTGTAGT	k__Bacteria; p__Bacteroidetes; c__Sphingobacteriia; o__Sphingobacteriales; f__Chitinophagaceae	0	0	0	1	0	1	0	0	0	0	0	0	0	0	0	0		0	0	0	0	0	0	0	0	0	0	0	0	0	0	0	0
denovo509	TACGTAGGTGGCAAGCGTTGTCCGGATTTACTGGGTGTAAAGGGCGTGTAGGCGGGTTAGTAAGTCAGATGTGAAATTCCATGGCTCAACTGTGGCGCTGCATCTGAAACTATTGATCTTGAGTGCTGGAGAGGAAAGCGGAATTCCTAGTGTAGCGGTGAAATGCGTAGATATTAGGAGGAACACCAGTGGCGAAGGCGGCTTTCTGGACAGTAACTGACGCTGAGGCGCGAAAGCGTGGGGAGCAAACAGGATTAGATACCCTAGTTAGT	k__Bacteria; p__Firmicutes; c__Clostridia; o__Clostridiales; f__Clostridiaceae; g__Clostridium; s__	0	0	0	0	0	0	0	0	0	0	0	0	0	0	0	1		0	0	0	0	0	0	0	0	0	0	0	0	0	0	0	0
denovo510	GACAGAGGTGGCAAGCGTTGTTCGGATTTATTGGGTGTAAAGGGCAGGTAGGTGGTTATGTAGGTTTGGTGTGAAATCCCAGGGCTCAACCCTGGAACTGCACTGAAAACTGCATGACTTGAGTACTGGAGAGGTGAGGGGAATTCTCGGTGTAAGGGTGAAATCTGTAGATATCGAGAGGAACACCAGTGGCGAAGGCGCCTCACTGGCCGGTTACTGACACTGAAACTGCGAAAGCAAGGGGAGC	k__Bacteria; p__OP3; c__koll11; o__; f__; g__; s__	0	1	0	0	0	0	0	0	2	0	0	0	0	0	0	0		0	0	0	0	0	1	0	0	0	0	0	0	0	0	0	0
denovo511	TACGAAGGGTGCAAGCGTTAATCGGAATTACTGGGCGTAAAGCGCGCGTAGGTGGTTCAGCAAGTTGGATGTGAAAAGCCCCTGGGCGTCAACCTACGGGAACGTAGCATCCAAAACCTAACTGAGCTAGAGTACGGTAGAGGGTAGTGGAATTTCCTGTGTAGCGGTGAAATAGCGTAGATATAGG	k__Bacteria; p__Proteobacteria; c__Gammaproteobacteria; o__Pseudomonadales; f__Pseudomonadaceae	1	0	0	0	0	0	0	0	1	0	0	0	0	0	1	0		0	0	1	0	0	0	0	0	1	0	0	0	1	0	0	0
denovo512	TACGAAGGGGGCTAGCGTTGTTCGGAATTACTGGGCGTAAAGCGCACGTAGGCGGATTGTTAAGTCAGAGGTGAAATCCCGGAGCTCAACTTCGGAACTGCCTTTGATACTGGCAATCTAGAGTTCGGAAGAGGTTAGTGGAATTCCCAGTGTAGAGGTGAAATTCGTAGATATTGGGAAGAACACCAGTGGCGAAGGCGGCTAACTGGTCCGATACTGACGCTGAGGTGCGAAAGCGTGGGGAGCAAACAGGATTAGAACCCGTACGT	k__Bacteria; p__Proteobacteria; c__Alphaproteobacteria; o__Rhizobiales	1	0	1	0	0	0	0	1	0	0	0	0	0	0	0	0		0	0	0	0	0	0	0	0	0	0	0	0	0	0	0	0
denovo513	TACGGAGGGTGCGAGCGTTAATCGGAATTACTGGGCGTAAAGCGTGCGCAGGCGGTGATGTAAGACAGATGTGAAATCCCCGGGCTCAACCTGGGAAACTGCGTTTGGAACTACAAGACTAGAGTGTGTCAGAGGGGGGTGGAATTCCGCGTGTAGCAGTGAGATGCGTAGAGATGCGGAGGAACACCGATGGCGTAAGGCAGCCCCCTGGGATAACACTGACGCGTCATGCACG	k__Bacteria; p__Proteobacteria; c__Betaproteobacteria	0	0	0	0	0	0	0	0	0	0	0	0	0	0	0	1		0	0	0	0	0	0	0	0	0	0	0	0	0	0	0	0
denovo514	TACGTAGGGTGCGAGCGTTAATCGGAATTACTGGGCGTAAAGCGTGCGCAGGCGGTTCGTTAAGTTCGATGTGAAAGCCCCGGCGTCACCTACGGGACGTAGCATTGGTAAACGTAGGCGGAGCTTGTAGTGTGGCAGAGGGGGGTGGGAATTACCGCGTGTAGCAGTGAAATAGCGTAGAGATGCGGAGGAACACCGATGGC	k__Bacteria; p__Proteobacteria; c__Betaproteobacteria	0	0	0	0	0	0	1	0	0	0	0	0	0	0	0	0		0	0	0	0	0	0	0	0	0	0	0	0	0	0	0	0
denovo515	TACGTAGGGGGCGAGCGTTGTCCGGAATGATTGGGCGTAAAGGGCGCGTAGGCGGCCTGTTAAGTCTGGAGTGAAAGTCCCGCTTTTAAGGTGGGAATTGCTTTGGAAACTGGCGGGCTGGAGTGCAGGAGAGGTTAGTGGAATTCCCGGTGTAGCGGTGAAATGCGTAGAGATCGGGAGGAACACCAGTGGCGAAGGCGACTAACTGGACTGTAACTGACGCTGAGGCGCGAAAGTGTGGGGAGCAAACAGGATTAGATACCCCAGTAGT	k__Bacteria; p__Firmicutes; c__Clostridia; o__Clostridiales	0	0	0	0	0	0	0	0	0	0	0	0	0	0	0	0		6	0	0	0	0	0	0	0	0	0	0	0	0	0	0	0
denovo516	TACGTAGGGGGCGAGCGTTGTCCGAAGTTACTGGGCGTAAAGCGCGCGTAGGCGGGGATTAAGTGAGAGGTGAAAGGCTGGGGCTCAACCGTCAGTAGCGCCTCTCATACTGGTCTTCTTGAGGGCGGTAGGGAGAAGTGGAATGGCTGGTGTAGCGGTGAAATGCGTAGATATCAGTCGG	k__Bacteria; p__Armatimonadetes; c__Chthonomonadetes; o__Chthonomonadales; f__Chthonomonadaceae; g__Chthonomonas; s__	0	0	0	0	0	0	0	0	0	0	0	0	0	0	0	0		0	0	0	0	1	1	0	0	0	0	0	0	0	0	0	0
denovo517	GACGAACCGTGCGAACGTTATTCGGAATCACTGGGCTTAAAGGGCGCGTAGGCGGGTCCGTCAGTCAGGGGTGAAATCCCACGGCCCAACCGTGGAAGTGCCTCTGATACTGCGGGCCTCGAGGGGGATAGGGGCGTGCGGAACTCAGGGTGGAGCGGTGAAATGCGTAGATATCCTGAGGAACACCGGTGGCGAAAGCGGCGCGCTGGATCCCTTCTGACGCTGAGGCGCGAAAGCCAGGGG	k__Bacteria; p__Planctomycetes; c__Planctomycetia; o__Gemmatales; f__Gemmataceae; g__; s__	1	0	0	0	0	0	0	0	0	0	0	0	0	0	0	0		0	0	0	0	0	0	0	0	0	0	0	0	0	0	0	0
denovo518	TACGGAGGGTGCGAGCGTTATCCGGAATCACTGGGTTTAAAGGGTGCGTAGGCGGCGCGGTAAGTCAGGGGTGAAAGCTTCCCGCTCAACGGGAGAGGTGCCCTTGATACTGCCGGGCTTGAATTGGGCCGAGGCCGGCGGAACGCGGCATGTAGCGGTGAAATGCTTAGATATGCCGCAGAACACCGATTGCGAAGGCAGCCGGCCAGGCCTCGATTGACGCTGAGGCACGAAAGCGTGGGGAGCGAACAGGATTAGATACCC	k__Bacteria; p__Bacteroidetes	1	0	0	0	0	0	0	0	2	0	0	0	0	0	0	0		0	0	0	0	0	1	0	0	0	0	0	0	0	0	0	0
denovo519	TACAGAGACCCACAAGCGTTATCCGGATTTATTGGGCGTAAAGCGTTCGTAGGCGGTTTTGTAAGTTATCTGTTAAATCCTCAGGCTTAACCTGGGGGCTGCGGGTAATACTGCAAGACTAGAGTGTGGGAGAGGTAAGCGGAATGCCCGGTGTAGCAGTAAAATGCGTTAATATCGGGTAGAACACCAAAGGCGAAGGCAACTTACTGGAACACAACTGACGCTCAAGAACGAAAGCGTGGGGAGCGAAAGGGATTAGAAACCCCAGTAGT	k__Bacteria; p__OD1; c__ABY1; o__; f__; g__; s__	0	0	0	0	0	0	0	0	0	0	0	0	0	0	0	0		0	0	0	0	0	0	0	0	1	0	0	0	0	0	0	0
denovo520	TACGTAGGGTGCAAGCGTTGTCCGGAATTATTGGGCGTAAAGAGCTCGTAGGCGGTTCGATAAGTCGGGTGTGAAACCTCCAGGCTCAACCTGGAGACGCCACCCGATACTGTCGTGACTAGAGTCCAGTAGGGGAGCGTGGAATTCCTGGTGTAGCGGTGAAATGCGCAGATATCAGGAGGAACACCAGCGGCGAAGGCGGCGCTCTGGGCTGGAACTGACGCTGAGGAGCGAAAGCGTGGGGAGCGAACAGGATTAGATA	k__Bacteria; p__Actinobacteria; c__Acidimicrobiia; o__Acidimicrobiales; f__Iamiaceae; g__Iamia; s__	0	0	1	0	0	0	0	0	0	0	0	0	0	0	0	0		0	1	4	0	0	0	0	0	0	0	0	0	0	0	0	0
denovo521	CACGTAGGATCCAAACGTTATCCGGATTTACTGGGCGTAAAGCGCGTGCAGGCGGTTTGGTAAGTTGGGTGTGAAATCTCCAGGCTCAACCCGGAGAGGTCGCTCAAAACTGCCAGACTAGAGGACGGTAGAGGAAGGTGGAATTCCGGGTGTAGTAGTGAAATGCGTAGATATCCGGAGGAACACCAGTGGCGAAGGCGGCCTTCTGGGCCGTCCCTGACGCTCAGACGCGAAAGCTAGGGTAGC	k__Bacteria; p__Chloroflexi; c__Anaerolineae; o__GCA004; f__; g__; s__	2	0	0	0	0	0	0	0	0	0	0	0	0	0	0	0		0	0	0	0	0	0	0	0	0	0	0	0	0	0	0	0
denovo522	TACGAAGGGGGCTAGCGTTACTCGGAATTACTGGGCGTAAAGGGCGCGTAGGCGGCTTGGCCAGTCAGGCGTGAAATTCCTGGGCTTAACCTGGGGACTGCGCTTGATACTGCCAGGCTTGAGGCCGAGAGAGGGTGGTGGAATTCCCAGTGTAGAGGTGAAATTCGTAGATATTGGGAAGAACACCGGTGGCGAAGGCGACCACCTGGCTCGGTACTGACGCTGAGGCGCGACAGCGTGGGGAGCAAACAGGATTAGATACCCTAGTAGT	k__Bacteria; p__Proteobacteria; c__Alphaproteobacteria; o__Rhodospirillales; f__Acetobacteraceae; g__Roseomonas; s__	0	0	0	0	0	0	0	0	0	0	0	0	0	0	0	0		0	0	0	0	0	2	0	0	0	0	0	0	0	0	0	0
denovo523	TACGGAGGGAGCTAGCGTTGTTCGGAATTACTGGGCGTAAAGCGTGCGTAGGCGGTGACTCAAGTCAGAGGTGAAAGCCTGGAGCTCAACTCCAGAACTGCCTTTGAAACTAGGTCGCTAGAATCTGGGAGAGGTGAGTGGAATTCCGAGTGTAGAGGTGAAATTCGTAGATATTCGGAAGAACACCAGTGGCGAAGGCGGCTCACTGGACCAGAATTGACGCTGAGGCACGAAAGCGTGGGGAGCAAACAGGATTAGAAACCCCGGTAGT	k__Bacteria; p__Proteobacteria; c__Alphaproteobacteria; o__Sphingomonadales	0	0	4	3	4	0	3	0	0	0	0	0	1	0	2	0		0	0	0	0	0	22	0	0	1	0	0	0	0	1	0	0
denovo524	GACGTAGGATGCGAGCGTTACTCGGAATCACTGGGCGTAAAGCGTCTGTAGGCGTCCCGCGAAGTCTGGTGTGAAAGTGCGGAGCTCAACTCCGTGAGCGTACTGGAAACTGGCGGGATCGAGGTACTCAGAGGTGCCTGGAATGCTGTGTGTAGGGGTAAAATCCGTAGATACACAGTGGAACGCTCAAAGCGAAGGCAGGGCACTGGGGGTATTCTGACGCTGAGAGACGAAAGCGTGGGGAGCAAA	k__Bacteria; p__GN02; c__GKS2-174; o__; f__; g__; s__	1	0	0	0	0	0	0	0	0	0	0	0	0	0	0	0		0	0	0	0	0	0	0	0	0	0	0	0	0	0	0	0
denovo525	TACGTAGGGGGCGAGCGTTGTCCGAAGTTACTGGGCGTAAAGCGCGCGTAGGCGGCTCTTTAAGTGACTGGTGAAATCCCCGGGCTCAACCCGGGAGTGTCTGGTCATACTGGGGAGCTAGAGTGTGGGAGGGGAGAGCGGAACTCCAGGTGTAGCGGTGATATGCGTAGAGGTCTGGAAGAACACCCGTGGCGAAGGCGGCTCTCTGGACCATAACTGACGCTGAGGTGCG	k__Bacteria	0	0	0	0	0	0	0	0	0	0	0	0	0	0	0	0		0	0	0	0	0	0	0	0	0	0	0	0	0	0	0	6
denovo526	TACGGAGGGAGCTAGCGTTTTTCGGAATTACTGGGCGTAAAGGGCATGTAGGCCGTTAGTTAAGTTGAGAGTGAAATCCCAGGGCTCAACCCTGGAACTGCTTTCAAAACTGGCTAACTAGAGTGTGATAGGGGATAGTGGAATTCCTAGTGTAGAGGTGAAATTCTTAGATATTAGGAGGAACACCGGTGGCGAAGGCGACTATCTGGATCACTACTGACGCTGAGATGCGAAAGCGTGGGGAGCAAACAGGATTAGATACCCCTGTAGT	k__Bacteria; p__Proteobacteria; c__Alphaproteobacteria; o__Rickettsiales; f__Rickettsiaceae; g__; s__	0	0	0	0	0	0	0	0	0	0	0	0	0	0	0	0		0	0	0	0	0	0	0	1	0	0	0	0	0	0	0	0
denovo527	TACGAACTGTGCGAACGTTATTCGGAATCACTGGGCTTAAAGGGCGCGTAGGCGGTGCGGTACGGTTTCGGTGAAATCCCTCGGCCCAACCGAGGAACAGCCGGGGCTACGGCCGCACTAGACGGCATCAGGGGACAGTGGAACTTCCGGTGGAGCGGTGAAATGCGTAGATATCGGAAGGAACGCCGGTGGCGAAAGCGACTGTCTGGGGTGCCTGTGACGCTGAGGCGCGAGAGCCA	k__Bacteria; p__Planctomycetes	0	0	0	0	0	0	0	0	0	0	0	0	0	0	0	0		0	0	0	0	0	0	1	1	0	0	0	0	0	0	0	0
denovo528	TACGGAGGGTGCAAGCGTTGTTCGGAATTATTGGGCGTAAAGCGCGTGCAGGCGGTTGTGTAAGACAGGTGTGAAATCCCCGGGCTTAACCTGGGAACTGCGCTTGTGACTGCACGGCTAGAGTACGGCAGAGGGGGGTGGAATTCCACGTGTAGCAGTGAAATGCGTAGATATGTGGAGGAACACCGATGGCGAAGGCAGCCCCCTGGGCCGATACTGACGCTCATGCACGAAAGCGTGGGGAGCAAACAGGATTAGAAACCCC	k__Bacteria; p__Proteobacteria; c__Betaproteobacteria; o__Rhodocyclales; f__Rhodocyclaceae; g__Azoarcus; s__	0	0	0	0	0	0	0	0	0	0	0	0	0	1	0	2		0	0	0	0	0	0	0	0	0	0	0	0	0	0	0	0
denovo529	GACGAACCGTGCAAACGTTGTTCGGAATCACTGGGCTTAAAGGGCGCGTAGGCGGGCTGTCAAGTCAGGGGTGAAATCTTTCGGCTTAACCGGAAAACTGCCTTTGATACTGACAGTCTCGAGGGAGGTAGGGGCATGTGGAACTTCCGGTGGAGCGGTGAAATGCGTTGATATCGGAAGGAACGCCGGTGGCGAAAGCGACGTGCTGGACCTCTTCTGACGCTGAGGCGCGAAAGCTAGGGGAGCGAACGGGATTAGAAACCCCGGT	k__Bacteria; p__Planctomycetes; c__Planctomycetia; o__Gemmatales; f__Gemmataceae; g__; s__	13	0	0	0	0	0	0	0	0	0	0	0	0	0	0	0		0	0	0	0	0	0	0	0	0	0	0	0	0	0	0	0
denovo530	TACGGAGGGTGCAAGCGTTAATCGGAATTACTGGGCGTAAAGCGCGCGTAGGCGGCTAAGTAAGCTAGATGTGAAATCCCTGGGCTCAACCTGGGAACTGCATTTAGAACTGCTTGGCTAGAGTGCAGAAGAGGAGTGTGGAATTTCCGGTGTAGCGGTGAAATGCGTAGAGATCGGAAGGAACATCAGTGGCGAAGGCGGCCCCCTGGATCAATACTGACGCTGAGGTGCGAAAGCGTGGGGAGCAAACAGGATTAGAAACCCC	k__Bacteria; p__Proteobacteria; c__Gammaproteobacteria	0	0	0	0	0	0	0	0	0	0	0	0	0	0	0	0		0	0	0	0	0	1	0	0	0	1	0	0	0	0	0	0
denovo532	TACGGAGGGTGCAAGCGTTGTTCGGAATTACTGGGCGTAAAGCGTGCGTAGGTGGTGCATTAAGTCAGACGTGAAAGCCCTGGGCTCAACCTGGGAACTGCATCCAAAACTACTGAGCTAGAGTACGGTAGAGGGTAGTGGAATTTCCTGTGTAGCGGTGAAATGCGTAGATATAGGAAGGAACACCAGTGGCGAAGGCGACTACCTGGACTGATACTGACACTGAGGTGCGAAAGCGTGGGGAGCAAACAGGATTAGAAACCCGAGTAGT	k__Bacteria; p__Proteobacteria; c__Gammaproteobacteria; o__Pseudomonadales; f__Pseudomonadaceae	0	0	0	0	0	0	1	0	0	0	0	0	0	0	0	0		0	0	0	0	0	0	0	0	0	0	0	0	0	0	0	0
denovo533	TACGTAGGGGCGAAGCGTTGTCCGGAATCATTGGGCGTAAAGCGCGTGTAGGCGGTCCGGTAAGTCGGCTGTGAAAGTCAAGGGCTCAACCCTTGAAGGCCGGCCGATACTGTCGGACTAGAGTCCGGAAGAGGCGAGTGGAATTCCCCGGTGTAGCGGTGAAATGCGCAGATATCGGGAGGAACACCAATGGCGAAGGCAGCTCGCTAGGACGGTACTGACGCTGAGACGCG	k__Bacteria; p__Actinobacteria; c__Thermoleophilia; o__Solirubrobacterales; f__; g__; s__	0	2	0	0	0	0	0	0	0	0	0	0	0	0	0	0		0	0	0	0	0	0	0	0	0	0	0	0	0	0	0	0
denovo534	TACGTAGGGTGCGAGCGTTAATCGGAATTACTGGGCGTAAAGCGTGCGCAGGCGGTTTTTTAAGACAGGCGTGAAATCCCCGGGCTTAACCTGGGAACTGCATTTGAAACTAGGTCGCTAGAGTATGGCAGAGGGGGGTAGAATTCCACGTGTAGCAGTGAAATGCGTAGATATGCGGAGGAACACCAATGGCGAAGGCAATCCCCTGGACCTGTACTGACGCTCATGCACGAAAGCGTGGGGAGCAAACAGGATTAGATACCCGAGTAGT	k__Bacteria; p__Proteobacteria; c__Betaproteobacteria	0	0	0	0	0	0	0	0	0	0	0	0	1	0	0	0		0	0	0	0	0	0	0	0	0	0	0	0	0	0	0	0
denovo535	TACGTAGGGTGCGAGCGTTAATCGGAATTATTGGGCGTAAAGGGTGCGTAGGCGGTTTTGTAAGTCAGATGTGAAATCCCGGGGCTTAACTTCGGAACTGCATTTGATACTGCAAGACTTGAGTATGGGAGAGGAGAGCGGAATTCCTGGTGTAGAGGTGAAATTCGTAGATATCAGGAGGAACACCGGTGGCGAAGGCGGCTCTCTGGACCAATACTGACGCTGAGGCACGAAGGCGTGGGGAGCAAACAGGATTAGATACCCCAGTAGT	k__Bacteria; p__Proteobacteria	0	0	0	0	0	0	0	0	0	0	0	0	0	0	0	0		0	0	0	0	0	0	0	0	0	0	0	0	1	0	0	1
denovo536	TACGAAGGGTGCAAGCGTTAATCGGAATTACTGGGCGTAAAGCGCGCGTAGGTGGTTCAGCAAGTTGGATGTGAAAGCCCTGGGCTCAACTTGGGAACTGCATCCGAGACTGGAAGGCTAGAGCACTGGAGAGGTTGGTGGAATTCCACGTGTAGCGGTGAAATGCGTAGAGATGTGGAGGAACACCAGTGGCGAAGGCGGCCAACTGGACAGTAACTGACGCTGAGGCGCGAAAGTGTGGGTAGCAAACAGGATTAGATACCCCGGTAGT	k__Bacteria	0	0	0	0	0	0	0	0	0	0	0	0	0	0	0	0		0	0	0	0	0	0	0	0	0	0	1	0	0	0	0	0
denovo537	TACGGAGGGTGCAAGCGTTAATCGGAATTACTGGGCGTAAAGCGCGCGTAGGTGGCTGCGTAAGTCGGATGTGAAAGCCCCGGGCTTAACCTGGGAACTGCATTCGATACTGCGCGACTAGAGTATGGTAGAGGGTAGTGGAATTTCCTGTGTAGCGGTGAAATACGTAGATATAGGAAGGAACACCAGTGGCGAAGGCGACTACCTGGACTGATACTGACACTGAGGTGCGAAAGCGTGGGGAGCAAACAGGATTAGAA	k__Bacteria; p__Proteobacteria; c__Gammaproteobacteria	0	0	0	0	0	0	0	0	0	0	0	0	0	0	0	0		0	0	0	0	0	0	0	0	0	0	0	0	1	0	0	0
denovo538	TACGTAGGGTGCAAGCGTTATCCGGAATTATTGGGTTTAAAGGACGCGCAGGCGGTTTCTTAAGTCAGTGGTGAAAGTTTGCGGCTCAACCGTAAATTGCCATCGATACTGGGATGACTAGAGATAATTCGACGTGGATGGAATGTGTGGTGTAGCGGTGAAATGCGTAGATATCACACGGAACACCAATTGCGAAGGCAGTTCACGAGAATTTATCTGACGCTCAGGCGTGAAGGTATGGGGAGCAAACAGGATTAGAAAACCCCGGT	k__Bacteria	1	0	0	0	0	0	0	0	0	0	0	0	0	0	0	0		0	0	0	0	2	0	0	0	0	0	0	0	0	0	0	0
denovo539	TACGTAGGGTGCAAGCGTTAATCGGAATTACTGGGCGTAAAGCGTGCGCAGGCGGTTCGCTAAGACAGATGTGAAATCCCCGGGCTTAACCTGGGAACTGCATTTGTGACTGGCGGGCTAGAGTATGGCAGAGGGGGGTAGAATTCCACGTGTAGCAGTGAAATGCGTAGAGATGTGGAGGAATACCGATGGCGAAGGCACGCCCCGTGGGCCAATACTGACGCTCATGCAACG	k__Bacteria; p__Proteobacteria; c__Betaproteobacteria; o__Burkholderiales; f__Burkholderiaceae; g__Burkholderia	1	0	0	0	0	0	0	0	0	0	0	0	0	0	0	0		0	0	0	0	0	0	0	0	0	0	0	0	0	0	0	0
denovo540	TACGTAGGGGGCGAGCGTTGTCCGGAATTATTGGGCGTAAAGAGCGTGTAGGCGGCTCGGTAAGTCCGCCGTGAAAACCCAGGGCTCAACCCCGGGCTTGCGGTGGATACTGTCGGGCTAGAGGATGGTAGAGGCGAGTGGAATTCCTGGTGTAGCGGTGAAATGCGCAGATATCAGGAAGAACACCCATGGCGAAGGCAGCTCTCTGGGACGGTACTGACGCTGAGACGCGAAAGCGTGGGGAGCAAAC	k__Bacteria; p__Actinobacteria	0	1	0	0	0	0	0	0	0	0	0	0	0	0	0	0		0	0	0	0	0	0	0	0	0	0	0	0	0	0	0	0
denovo541	TACGAAGGGGGCGAGCGTTATTCGGAATTACTGGGCGTAAAGGACGCGTAGGCGGTCTATTAAGTCAGCTGTTAAATTCCAGGGCCTAACCCTGGGTGTGCAGATGATACTGATTGGACTAGAGTATGGAAGAGAGGGGTGGAATTCTCGGAGTAGCGGTAAAATGCGTAGATCTCGAGAGGAACACCGATGGCGAAGGCAGCCCCTTGGTCCAATACTGACGCTGAGGCGTGAAAGCGTGGGGAGCAAACAGGATTAGATACCCTGGTAGT	k__Bacteria	0	0	0	0	0	0	0	0	0	0	0	1	0	1	0	5		0	0	0	0	0	0	0	0	0	0	0	0	0	0	0	0
denovo542	TACGGAAGGTGCGAGCGTTAATCGGAATTACTGGGCGTAAAGCGCACGTAGGCGGTTACTTAAGTCGGATGTGAAAGCCCTGGGCTTAACCTGGGAATTGCATCCGATACTGGCTGGCTAGAGTGCGGTAGAGGGAAGTGGAACTCCAGGTGTAGCGGTGAAATGCGTAGATATCTGGGGGAACATCAGTGGCGAAGGCGGCTTCCTGGACCAACACTGACGCTGAGGCGCGAAAGCGTGGGGAGCAAACAGGATTAGAAACCCGAGTAGT	k__Bacteria; p__Proteobacteria; c__Gammaproteobacteria	0	0	0	0	0	0	0	1	0	0	0	0	0	0	0	0		0	0	0	0	0	0	0	0	0	0	0	0	0	0	0	0
denovo543	GACGAACCGAGCGAACGTTGTTCGGAATCACTGGGCTTAAAGGGCGCGTAGGCGGGCTGTCAAGTTTGGGGTGAAATCCCACGGCTCAACCGTGGAACTGCCTCAAATACTGACGGTCTCGAGGAAGGTAGGGGCGAGCGGAACTGATGGTGGAGCGGTGAAATGCGTTGATATCATCAGGAACTCCGGTGGCGAAGGCGGCTCGCTGGACCTTTTCTGACGCTGAGGCGCGAAAGCTA	k__Bacteria; p__Planctomycetes; c__Planctomycetia; o__Gemmatales; f__Gemmataceae; g__Gemmata; s__	8	0	0	0	0	0	0	0	1	0	0	0	0	0	0	0		20	0	0	0	0	0	0	0	0	0	0	0	0	0	0	0
denovo544	TACGGAGGGTGCGAGCGTTGATCGGAATTACTGGGCGTAAAGCGCACGTAGGTGGTTCGTTAAGTCGGATGTGAAATCCCTGGGCTCAACCTGGGAACTGCATTCGATACTGGACGGCTAGAGTATGAGAGAGGGAGGTAGAATTCCACGTGTAGCGGTGAAATGCGTAGATATGTGGAGGAATACCGGTGGCGAAGGCGGCCTCCTGGTTCAATACTGACGCTGAGGTGCGAAAGCGTGGGGAGCAAACAGGATTAGATACCCGTGTAGT	k__Bacteria; p__Proteobacteria; c__Gammaproteobacteria	0	0	0	0	0	0	0	0	0	0	0	0	0	0	0	0		0	0	0	0	0	1	0	0	0	0	0	0	0	0	0	0
denovo545	TACGTAGGGTGCGAGCGTTAATCGGAATTACTGGGCGTAAAGCGTGCGCAGGCGGTTGTGCAAGACAGATGTGAAATCCCGGGCTTACCTGGACTGCATTGTGACTGCACGGCTAGAGTGTGTCAGAGGGGGGTAGGAATTCCACGTGTAGCAGTGAAATGCGTAGATATCGAGAGGAATACCAACGGCGAAGGCAGCACTCTGGGCAGTTTCTGACACTGAGGCACGAAGGCTAGGGGAGCAAAC	k__Bacteria; p__Proteobacteria; c__Betaproteobacteria; o__Burkholderiales	0	0	0	0	0	0	0	0	0	0	0	0	0	0	1	0		0	0	0	0	0	0	0	0	0	0	0	0	0	0	0	0
denovo546	TGCGTAGGGTGCGAGCGTTAATCGGAATTACTGGGCGTAAAGCGTGCGCTAGGCGGTTGTGTAAGACAAGGTCGTGAAATCCCCGGGCTTAACCTGGGAACGGCGCTTGTGACTGCACGGCTAGAGTACGGCAGAGGGGGGTGGAATTCCACGTGTAGCAGTGAAATGCGTAGATATGTGGAGGAACACCGATGGCGAAGGCAGCCCCCCTGGGGCCAGTACTGACGCTCATGCACGAAAGCGTGGGGAGCAAACAGGATTAGATA	k__Bacteria; p__Proteobacteria; c__Betaproteobacteria; o__Rhodocyclales; f__Rhodocyclaceae	0	0	0	0	0	0	0	0	0	0	0	0	0	0	1	0		0	0	0	0	0	1	0	0	0	0	2	1	0	0	0	0
denovo547	TACAGGGGGGCGAAGCGTTGTTCGGAATTACTGGGCGTAAAGGGTTCGTAGGTGGCCAACTAAGTCAGACGTGAAATCCCTCAGCTTAACTGGGGAACTGCGTCTGATACTGGTTGGCTTGAGTGCAGGAGAGGAATGCGGAATTCCAGGTGTAGCGGTGAAATGCGTAGATATCCGGAGGAACACCGGTGGCGAAGGCGGCATTCTGGACTGTAACTGACACTGAGGAACGAAAGCCAGGGGA	k__Bacteria; p__Acidobacteria; c__Acidobacteria-6; o__iii1-15; f__RB40; g__; s__	0	0	0	0	0	0	0	0	0	0	0	0	0	0	0	1		0	0	0	0	0	0	0	0	0	0	0	0	0	0	0	0
denovo548	TACGGGGGGTGCAAGCGTTGTTCGGAATTATTGGGCGTAAAGCGCGTGTAGGCGGTTTGATTAGTCTGATGTGAAAGCCCTGGGCTCAACCCAGGAAGTGCATTGGAAACTGTCAGACTTGAATACGGGAGAGGGTAGTGGAATTCCTAGTGTAGGAGTGAAATCCGTAGATATTAGGAGGAACACCGGTGGCGAAGGCGGCTACCTGGACCGATATTGACGCTGAGACGCGAAAGCGTGGGTAGC	k__Bacteria; p__Proteobacteria; c__Deltaproteobacteria; o__Desulfuromonadales; f__Geobacteraceae; g__Geobacter; s__	0	0	1	0	0	0	0	0	0	1	23	109	99	53	155	40		0	0	0	0	0	0	0	0	0	0	1	14	16	12	9	13
denovo549	TACGAAGGGTGCAAGCGTTAATCGGATTCACTGGGCATAAAGCGCGCGTAGGTGGCTCGGCAGGTCACTGGTGAAATCCCACGGCCCAACCGTGGACCCGCCAGTGAAACCGCCTTGCTTGAGGACGAGAGGGGAGAATGGAACTCTTGGTGTAGCGGTGAAATGCGTAGATATCAAGAGGAACGCCGGTGGCGAAAGCGATTCTCTGGATCGTTCCTGACACTGAGGCGCGAAAGCTAGGGGAGCAAACAGGATTAGATACCCTAGTAGT	k__Bacteria	0	0	0	0	0	0	0	0	0	1	0	0	0	0	0	0		0	0	0	0	0	0	0	0	0	0	0	0	0	0	0	0
denovo550	TACGAAGGTGCAAGCGTTAATCGGAATTACTGGGCGTAAAGCGCGCGTAGGTGGTTCAGCAAGTTGGATGTGAAAGCCCTGGGCGTCAACCTGGGAACGTGCATCCAAAACCTAACTGAGCTAGAGTACGGTAGAGGGTAGTGAATTCCTGTGTAGCGGTGGAATGCGTAGATATAGGAGGAACACCAATGGCGAAGGCAATCCCCTCGGGCGTCG	k__Bacteria; p__Proteobacteria; c__Gammaproteobacteria; o__Pseudomonadales; f__Pseudomonadaceae	0	0	0	0	0	0	0	0	0	0	0	0	0	0	0	0		0	0	0	0	0	1	0	0	0	0	0	0	0	0	0	0
denovo551	GACAGAGGTGGCTAGCGTTGTTCGGATTCATTGGGTGTAAAGGGTGCGTAGGCGGTTTGGAAAGTCAGATGTGAAAGCCCACAGCTCAACTGTGGAAATGCATCTGAAACTTCTAGACTAGAGTGTGACAGAGGTGAAGGGAATTCCCGGTGTAAGGGTGAAATCTGCAGAGATCGGGAGGAACACCAGTAGCGAAGGCGCTTCACTGGGTCGCAACTGACGCTGAGTGCACGAAGGCGTGGGGAGCAAACGGGATTAGAAACCCTAGTAGT	k__Bacteria; p__OP3; c__PBS-25; o__; f__; g__; s__	1	3	0	0	0	0	0	0	0	0	0	0	0	0	0	0		0	3	0	0	0	0	0	0	0	0	0	0	0	0	0	0
denovo552	TACGTAGGGGGCAAGCGTTGTCCGGATTTATTGGGCGTAAAGCGCGTGTAGGCGGCCAGGTAGGTCTGGTGTGAAACCTCGAGGCTCAACCTCGAGCGGTCATCGGAAACCACTTGGCTAGAGTCCGGAAGAGGAGAGTGGAATTCCCGGTGTAGCGGTGAAATGCGCAGATATCGGGAGGAACACCAGTAGCGAAGGCGGCTCGCTGGGCCACACCTGACGCTGAGACGCGAAAGCGTGGGGAGCAAACAGGATTAGAAA	k__Bacteria; p__Actinobacteria; c__Thermoleophilia; o__Gaiellales	0	1	0	0	0	0	0	0	0	0	0	0	0	0	0	0		0	0	0	0	0	0	0	0	0	0	0	0	0	0	0	0
denovo553	TACGGGGGGAGCAAGCGTTGTTCGGATTTACTGGGCGTAAAGGGCGCGTAGGCGGCACGACAAGTCGCTTGTGAAATCTCCGGGCTTAACTCGGAGCGGCCAAGCGATACTGTCGCGCTAGAGTGCGGAAGGGGCAACTGGAATTCTCGGTGTAGTGGTGATATGCGTAGATATCGGGAGGAACACCAGTGGCGAAGGCGGCTTTCTGGGCCTTACCTGACGCTGAGACGCGAAAGCGTGGGGAGCGAACCGGATTAGAAA	k__Bacteria	0	1	0	0	0	0	0	0	0	0	0	0	0	0	0	0		0	0	0	0	0	0	0	0	0	0	0	0	0	0	0	0
denovo554	TACGTAGGGTGCAAGCGTTAATCGGAATTACTGGGCGTAAAGCGTGCGCAGGCGGTTTTGTAAGCCAGATGTGAAAGCCCGGGGCTCAACCTCGGAACTGCATCCGATACTGCCATGCTAGAGAACGTGAAGAGGAGTGTAGAATTCTCGGTAGTAGCAGTGAAATGCGTAGAGATGCGGAGGAACACCGATCGGCGAAGGCAGCCCCCTGGGATAACACTGACGCTCATGCACGAAAGCGT	k__Bacteria; p__Proteobacteria; c__Betaproteobacteria	0	0	0	0	0	0	0	0	0	0	0	0	0	0	0	0		0	0	0	0	0	0	0	0	0	0	1	0	0	0	0	0
denovo555	TACAGAGGCGGCAAGCGTTGTTCGGAATTATTGGGCGTAAAGAGCACGTAGGCGGCCTCGTAAGTCAGTTGTGAAAGCCTTCTGCTCAACGGAAGAACAGCATCTGATACTGCGAGGCTAGAGTGCGGGAGGGAGAGTGGAACTTCTGGTGGAGCGGTGAAATGCGTAGATATCAGAAGGAACACCGGCGGCGAAAGCGACTCTCTGGCCCGTAACTGACGCTGAGTGTGCGAAAGCTAGGGGAGCAAACGGGATTAGAAACCCGAGTAGT	k__Bacteria; p__Planctomycetes; c__[Brocadiae]; o__Brocadiales; f__Brocadiaceae	0	0	0	0	0	0	0	0	0	0	0	0	0	0	0	0		0	0	0	0	0	0	0	0	0	0	1	0	0	0	0	0
denovo556	TACAGAGGGTGCAAGCGTTAATCGGAATTACTGGGCGTAAAGCGCGCGTAGGTGGTTTGTTAAGTTGGATGTGAAAGCCCCCGGGCTCAACCTGGGAACTGCATCCAAAACTGGCAAGCTAGAGTAGTGTAGAGGGTGGTGGAATTTCCTGTGTAGCGGTGAAATGCGTAGATATAGGAAGGAACACCAGTGGCGAAGGCGACCACCTGGGCTCATACTGACACTGAGGTGCGAAAGCGTGGGGAGCAAA	k__Bacteria; p__Proteobacteria; c__Gammaproteobacteria; o__Pseudomonadales; f__Pseudomonadaceae; g__Pseudomonas	0	0	0	0	0	0	0	1	0	0	0	0	0	0	0	0		0	1	0	0	0	0	0	0	1	0	0	0	0	0	0	0
denovo557	GACAGAGGGTGCAAACGTTGCTCGGAATTACTGGGCGTAAAGCGCGTGTAGGCGGACCGGAAAGTCGGGCGTGAAAGCCCTAGGCTCAACCTAGGAACTGCACTCGAAACTTCCGGCCTTGAGTGGTGGAGAGGGAAGTGGAATTCCTGGTGTAGAGGTGAAATTCGTAGATATCTGGAGGAACATCAGTGGCGAAGGCGGCCCCCTGGATCAATACTGACGCTGAGGTGCGAAAGCGTGGGGAGCAAACAGGATTAGATACCCGTGTAGT	k__Bacteria; p__Proteobacteria	0	0	0	0	0	0	0	2	0	0	0	0	0	0	0	0		0	0	0	0	0	0	0	0	0	0	0	0	0	0	0	0
denovo559	TACGTAGGAGGCAAGCGTTGTCCGGATTTACTGGGTGTAAAGGGTCCGCAGGCGGGCTTTTTTAGTCGGGGTGAAATCCTACAGCTTAACTGTAGAACTGCCTCCGATACTGGAAGTCTTGAATATGGTAGAGGGCAACGGAATTCCAGGTGTAGCGGTGAAATGCTTAGATATCTGGAAGAACACCGGTTGCGAAGGCTGTTGCCTGGGCCATTATTGACGCTCATGGACGAAAGCGTGGGGATCAAACAGGATTAGATACCCCGTGTACGT	k__Bacteria	0	0	0	0	0	0	0	0	0	0	1	0	0	0	0	0		0	0	0	0	1	0	0	0	0	0	0	0	0	0	0	2
denovo560	TACGTAGGGGCAAGCGTTGTCCGGAATCATTGGGCGTAAAGAGCGCGTAGGCTGCTCGATAAGTCCGCTGTAAAAGTCAAGGGCTCAACCCTTGAAAGCCGGTGGAAACTATCGGGCTAGAGTCCGGAAGAGGCGAGTGGAATTCCTGGTGTAGCGGTGAAATGCGCAGATATCAGGAGGAACACCAATGGCGAAGGCAGCTCGCTGGGACGGTACTGACGCTGAGGCGCGAAAGCGTGGGGAGCGAACAGGATTAGATACCCCTGTAGT	k__Bacteria; p__Actinobacteria; c__Thermoleophilia; o__Solirubrobacterales; f__; g__; s__	0	1	0	0	0	0	0	0	0	0	0	0	0	0	0	0		0	0	0	0	0	0	0	0	0	0	0	0	0	0	0	0
denovo562	TACAGAGGTCCCCAAGCGTTGTTCGGATTCACTGGGCGTAAAGGGTGCGTAGGTGGCGAGGTAAGTCGGATGTGAAATCTCCAAGCTTAACTTGGAAACTGCATTGGAAACTACCTTGCTTGAGGATTTGAGGGGGGATTGGAATACTTGGTGTAGCAGTGAAATGCGTAGATATCAAGTGGAACACCAGTGGCGAAGGCGAATCCCTGGAAAATACCTGACACTGAGGCACGAAAGCTAGGGGAGCAAACAGGATTAGATACCCCGGT	k__Bacteria; p__Verrucomicrobia; c__[Pedosphaerae]; o__[Pedosphaerales]; f__; g__; s__	0	0	0	0	0	0	0	0	0	0	0	0	0	0	0	0		0	1	0	0	0	0	0	0	0	0	0	1	0	0	0	0
denovo563	TACAGAGGGTGCAAGCGTTAATCGGAATTACTGGGCGTAAAGCGCACGTAGGCGGCGATTTAAGTCAGAGGTGAAAGCCCGGGGCTCAACCCCGGAATAGCCTTTGAGACTGGATTGCTTGAACATCGGAGAGGTGAGTGGAATTCCGAGTGTAGAGGTGAAATTCGTAGATATTCGGAAGAACACCAGTGGCGAAGGCGGCTCACTGGACCGGCATTGACGCTGAGGTGCGAAAGCGTGGGGAGCAAACAGGATTAGAAACCCGGGTAGT	k__Bacteria; p__Proteobacteria; c__Alphaproteobacteria; o__Sphingomonadales; f__Sphingomonadaceae; g__Sphingobium; s__	0	0	0	0	0	0	0	0	0	0	0	0	1	0	0	0		0	0	0	0	0	0	0	0	0	0	0	0	0	0	0	0
denovo564	TACGTAGGGTGCGAGCGTTAATCGGAATTACTGGGCGTAAAGCGTGCGCAGGCGGTTTTGTAAGACAGATGTGAAATCCCGGCGTACTGGAGTGCGTTGTGACTGCAAGACTTGAGTGCGGCAGAGGGGGTGGGAATTCACGTGTAGCAGTGAAATGCGTAGATATGTGGAGGAACACCGATGGCGAAGGCAGCCCCCTCGGGT	k__Bacteria; p__Proteobacteria; c__Betaproteobacteria	0	0	0	0	0	0	0	0	0	1	0	0	0	0	0	0		0	0	0	0	0	0	0	0	0	0	0	0	0	0	0	0
denovo565	TACGAAGGGATCTAGCGTTGTTCGGATTTACTGGGCGTAAAGGGCGCGTAGGCGGTTATGTAAGTAAGATGTGAAAGCCCTGGGCTTAACCCGGGAACTGCATTTTAAACTGCATAGCTTGAGTGTTGGAGAGGTAAGTAGAATTCCGAGTGTAGAGGTGAAATTCGTAGATATTCGGAAGAACACCAGTGGCGAAGGCGACTGACTGGACAAGTATTGACGCTGAGGTGCGAAAGCGTGGGGAGCAAACAGGATTAGATACCCCAGTGT	k__Bacteria; p__Proteobacteria; c__Alphaproteobacteria	0	0	0	0	1	0	0	0	0	0	0	0	0	0	0	0		0	0	0	0	0	0	0	0	0	0	0	0	0	0	0	0
denovo566	TACGGAGGGTGCAAGCGTTGTTCGGAATTATTGGGCGTAAAGCGCGTGTAGGCGGCCTTGTAAGTCAGTTGTGAAAGCCTTCCGCTTAACGGAAGAACAGCATCTGATACTGCAAGGCTAGAGTGCGGAAGGGGAGAGTGGAACGTTACTGGTGGAGCGGTGAAATGCGTAGATATCAGAAGGAACACCGGCGGCGAAGGCGACTCTCTGGTCCGTAACTGACGCTGAGTGTGCGAAAGCT	k__Bacteria; p__Planctomycetes; c__[Brocadiae]; o__Brocadiales; f__Brocadiaceae; g__; s__	0	0	0	0	0	0	0	0	0	0	0	0	1	0	0	0		0	0	0	0	0	0	0	0	0	0	0	0	0	0	0	0
denovo567	GACGAACCCGTCCTAACGTTATTCGGAATCACTGGGCTTAAAGGGCGCGTAGGCGGATGAGCAAGTCCGGAGTGAAATCTTTCGGCTTAACCGGAAAAGTGCTTTGGATACTGCTCGTCTTGAGGGAGGTAGGGCATGTGGAACTTCCAGTGGAGCGGTGAAATGCGTTGATATTGGAAGGAACGCCGGTGGCGAAAGCGACCTGCTGGATCTCTTCTGACGCTGAGGCGCGAAAGCTAGGGTAGCGAACGGGATTAGAAACCCTGGTAGT	k__Bacteria; p__Planctomycetes; c__Planctomycetia; o__Gemmatales; f__Gemmataceae; g__; s__	1	0	0	0	0	0	0	0	0	0	0	0	0	0	0	0		0	0	0	0	0	0	0	0	0	0	0	0	0	0	0	0
denovo568	TACGTAGGGTGCGAGCGTTAATCGGAATTACTGGGCGTAAAGCGTGCGCAGGCGGTTAGTCAAGTCAGATGTGAAAGCCCCGGGGCTTAACCTGGGAATTGCGTTTGAAACTGGAGTTAACTGGAGTTTGGCAGAGGGGGGTAGAAGTTCCACGTGTAGCAGTGAAATGCGTAGAGATGTGGAGGAATACCGATGGCGAAGGCAGCCCCCTGGGCTAGAACTGACGCTCATGCACGAAAGCGTGGGGAGCAAACAGGATTAGATACCCGGGTAGT	k__Bacteria; p__Proteobacteria; c__Betaproteobacteria	0	1	0	0	0	0	0	0	0	0	0	0	0	0	0	0		0	0	0	0	0	0	0	0	0	0	0	0	0	0	0	0
denovo569	TACGTAGGGTGCGAGCGTTAATCGGAATTACTGGGCGTAAAGCGTGCGCAGGCGGTTATATAAGACAGATGTGAAATCCCCGGGCTTAACCTGGGAACTGCGTTTGTGACTGTATAACTCGAGTGTGGCAGAGGGGGGTGGAATTCCACGTGTAGCAGTGAAATGCGTAGAGATGTGGAGGAACACCGATGGCGAAGGCAATCCCCTGGGCCTGTACTGACGCTCATGCACGAAAGCGTGGGGAGCAAACAGGATTAGAAACCCCGGTAGT	k__Bacteria; p__Proteobacteria; c__Betaproteobacteria	0	0	0	0	0	0	0	0	0	0	0	0	0	0	0	0		0	0	0	0	0	0	0	1	0	1	1	0	4	0	0	0
denovo570	TACAGAGGGTGCAAGCGTTAATCGGAATTACTGGGCGTAAAGCGCGCGTAGGTGGTTCGTTAAGTTGGATGTGAAATCCCCGGGCTCGACCTGGGAACTGCATCCAAAACTGGCGAGCTAGAGTAGGGCAGAGGGTGGTGGAATTTCCTGTGTAGCGGTGAAATGCGTAGATATAGGAAGGAACACCAGTGGCGAAGGCGACTACCTGGACTGATACTGACACTGAGGTGCGAAAGCGTGGGGAGCAAACAGGATTAGAAACCCGAGTAGT	k__Bacteria; p__Proteobacteria; c__Gammaproteobacteria; o__Pseudomonadales; f__Pseudomonadaceae; g__Pseudomonas	0	0	0	0	0	0	0	4	0	0	0	0	0	0	0	0		0	7	0	0	0	0	0	0	0	0	0	0	0	0	0	0
denovo571	TACGGAGGGTGCCAGCGTTGTCCGGATTTATTGGGTTTAAAGGGTGCGTAGGTGGCCCGTTAAGTCCGGGGTGAAAGCCCACAGCTCAACTGTGGAACTGCCCTGGATACTGACGGGCTTGAGGGTAGACGAGGTTGGCGGAATAGAAGGTGTAGCGGTGAAATGCATAGATACCTTCTAG	k__Bacteria; p__Bacteroidetes; c__Sphingobacteriia; o__Sphingobacteriales; f__Flexibacteraceae; g__Hymenobacter; s__	0	0	0	0	0	0	0	0	0	0	0	0	0	0	0	0		0	1	0	0	0	0	0	0	0	0	0	0	0	0	0	0
denovo574	TACAGAGGGTGCAAGCGTTAATCGGAATTACTGGGCGTAAAGCGCGCGTAGGTGGTTTGTTAAGTTGGATGTGAAATCCCCGGGCTCAACCTGGGAACTGCATTCAAAACTGACAAGCTAGAGTACGGGAGAGGGGGGTAGAATTCCAGGTGTAGCGGTGAAATGCGTAGAGATCTGGAGGAATACCGATGGCGAAGGCAGCCCCCTGGCCTGATACTGACACTGAGGTGCGAAAGCATGGGGAGCAAACAGGATTAGAAACCCCGGTAGT	k__Bacteria; p__Proteobacteria; c__Gammaproteobacteria	0	0	0	0	1	0	0	0	0	0	0	0	0	0	0	0		0	0	0	0	0	0	0	0	0	1	0	0	0	0	0	0
denovo576	GACAGAGGTGGCAAGCGTTGCTCGGAGTTACTGGGCTTAAAGGGCGCGTAGGCGGTCGTGCACGTCGGTGGTGAAATCCCCGGGCTCAACCCGGGAACTGCCGCCGATACGGCGCGACTCGAGTGTGGGAGGGGAGAGTGGAACTCCTGGTGGAGCGGTGAAATGCGTAGATATCAGGAGGAACGCCGGTGGCGAAAGCGACTCTCTGGACCACAACTGACGCTGAGGCGCGAAAGCCAGGGGAGCAAACGGGATTAGAAACCCGAGTAGT	k__Bacteria; p__Planctomycetes; c__C6; o__MVS-107; f__; g__; s__	0	0	0	0	0	0	0	0	0	0	1	0	0	0	0	0		0	0	0	0	0	1	0	0	0	0	0	0	0	0	0	0
denovo577	TACGAGTGCCCCCGAGCGTTATCCGGAATCATTGGGCGTAAAGGGTGTGTAGGTGGTAATGTTAGTCGGCTGTTAAAACCTGGGGCTCAACCCCAGATCTGTGGCCGAAACGGCATAACTAGAGGATGGCAGGGATGTATGGAACTCATGGAGTAGGGGTGAAATCCGTTGATATCATGGGGAACACCAAAAGCGAAGGCAGTACATTGGGCCACTCCTGACACTGAAACACGAAAGCGTAGGTAGCGAATGGGATTAGAAACCCCAGTAGT	k__Bacteria; p__OD1; c__ZB2; o__; f__; g__; s__	0	0	0	0	2	0	6	1	8	0	0	0	0	0	0	0		0	0	1	0	2	1	1	0	0	0	0	0	0	0	0	0
denovo578	TACAGAGGGTGCAAGCGTTAATCGGAATTACTGGGCGTAAAGCGCGCGTAGGTGGTTTGTTAAGTTGGATGTGAAATCCCCGGGCTCAACCTGGGAACTGCATTCAAAACTGACAAGCTAGAGTATGGTAGAGGGTGGTGGAATTTCCTGTGTAGCGGTGAAATGCGTAGAGATCGGAAGGAACATCAGTGGCGAAGGCGACACTCTGGTCTGACACTGACGCTGAGGTGCGAAAGCGTGGGTAGCAAACAGGATTAGAAACCCCAGTAGT	k__Bacteria; p__Proteobacteria; c__Gammaproteobacteria	0	0	0	1	0	0	1	0	0	0	0	0	0	0	0	0		0	0	0	0	0	0	0	1	0	0	0	0	0	0	0	0
denovo579	TACGTAGGTGGCAAGCGTTGTCCGGATTTACTGGGCGTAAAGGGCGTGTAGGCGGTCTGCTAAGTCCGGTGTGAAATCTCCCGGCCCAACCGGGAGGGGCCATCGGATACTGGCGGGCTAGAGGGGGGTAGAGGAAGGTGGAATTCCCGGTGTAGCGGTGAAATGCGTAGATATCGGGAGGAACACCAGTGGCGAAGGCGGCCTTCTGGGCCCACCCTGACGCTGAGGCGCGAAAGCGTGGGGAGCGAACCGGATTAGATACCCCGGTAGT	k__Bacteria; p__Chloroflexi; c__S085; o__; f__; g__; s__	1	0	0	0	0	0	0	0	0	0	0	0	0	0	0	0		0	0	0	0	0	0	0	0	0	0	0	0	0	0	0	0
denovo580	GACGAACCGTGCGAACGTTGTTCGGAATCACTGGGCTTAAAGGGCGCGTAGGCGGGCAAGCAAGTCCGGGGTGAAATCTTTCGGCTCAACCGGAAAAGTGCCTTGGATACTGCTTGTCTGGAGGGAGGTAGGGGTCGGTGGAACTTCCGGTGGAGCGGTGAAATGCGTTGATATCGGAAGGAACGCCGGTGGCGAAAGCGACCGACTGGACCTCTTCTGACGCTGAGGCGCGAAAGCTA	k__Bacteria; p__Planctomycetes; c__Planctomycetia; o__Gemmatales; f__Gemmataceae; g__; s__	3	0	0	0	0	0	0	0	0	0	0	0	0	0	0	0		0	0	0	0	0	0	0	0	0	0	0	0	0	0	0	0
denovo581	TACGTAGGTGGCGAGCGTTGTCCGGAATTACTGGGTGTAAAGGGCGTGTAGGCGGGAAGGTAAGTCGGATGTGAAATTCCCAGGCTCAACTTGGGCGCTGCATCTGAAACTATCTTTCTTGAGTGCTGGAGAGGAAAGCGGAATTCCTAGTGTAGCGGTGAAATGCGTAGATATTAGGAGGAACACCAGTGGCGAAGGCGGCTTTCTGGACAGTAACTGACGCTGAGGCGCGAAAGCGTGGGGAGCAAACAGGATTAGATACCCCTGTAGT	k__Bacteria; p__Firmicutes; c__Clostridia; o__Clostridiales; f__Clostridiaceae; g__Clostridium; s__	0	0	0	0	0	0	0	0	0	0	0	0	0	0	0	0		6	0	0	0	0	0	0	0	0	0	0	0	0	0	0	0
denovo582	TACGGAGGGTGCAAGCATTGATCGGAATTACTGGGCGTAAAGGGTGCGTAGGCGGCCGAAAAAGTCAGATGTGAAATTCCGGGGCTCAACCCCGGAGCTGCATTTGTAAACTTTTACGGTCTAGAGTACAGTTAGGGTAAACGGAATTCCACGTGTAGCGGTGAAATGCGTAGATATGTGGAAGAACACCGGTGGTGAAGACGGTTTACTGGGCTGAAACTGACGCTGAGGCACGAAAGCTAGGGGAGCAAACAGGATTAGAAACCCCGTG	k__Bacteria	0	0	0	0	0	0	0	0	0	0	0	0	0	0	0	0		0	0	1	0	0	0	1	0	0	0	0	0	0	0	0	0
denovo583	GACGTAGGTGGCAAGCGTTACCCCGGATTTATTGGGCGTAAAGAGCGCGCAGGCGGCTTGGCAAGTCGGGTGTGAAATCCCCGGGGGCTCAACCCCGGGACGTGCATCCGATACTGTCAAGCTAGAGGTAGGTAGGGGAGATCGGAATTCCTGGTGTAGCGGTGAAATGCGCAGACATCAGGAGGAACACCGGTGGCGAAGGCGGATCTCTGGGCCTTACCTGACGCTCAGGCGCGAAAGCTAGGGGAGCGAACAGGATTAGAAACCCTAGTAGT	k__Bacteria; p__Actinobacteria; c__MB-A2-108; o__0319-7L14; f__; g__; s__	0	1	0	0	0	0	0	0	0	0	0	0	0	0	0	0		0	0	0	0	0	0	0	0	0	0	0	0	0	0	0	0
denovo584	GACGAAGGTGGCTAGCGTTGCTCGGAATTACTGGGCATAAAGCGCGCGTAGGTGGTCTCGCAAGCGAGGGATGAAATCCCATGGCTCACCCATGGAACTGTCTCTCGGACTGCGAGGCTTGAGGGCGGGAGGGGAGAGTGGAATTCCCGGTGTAGCGGTGAAATGCGTAGATATCGGGAGGAACGCCGGTGGCGAAAGCGACTCTCTGGCCCGTTTCTGACACTGAGGCGCGAAAGCTAGGGGAGCAAACAGGATTAGAAACCCCAGTAGT	k__Bacteria	0	0	0	0	0	1	2	2	1	1	0	0	0	0	0	0		0	0	6	1	0	0	0	0	0	0	0	0	0	0	0	0
denovo585	TACGGGAGGGTGCAAGCGTTAATCGGAATTACTGGGCGTAAAGCGCGCGTAGGTGGTTCAGCAAGTTGGATGTGAAAGCCCTGGGCTCAACCTGGGAACTGCATCCAAAACTACTGAGCTAGAGTACGGTAGAGGGTAGTGGAATTTCCTGTGTAGCGGTGAAAGTGCGTAGATATAGGAAGGAACACCAGTGGCG	k__Bacteria; p__Proteobacteria; c__Gammaproteobacteria; o__Pseudomonadales; f__Pseudomonadaceae	0	0	0	0	0	0	0	0	0	0	0	0	1	0	3	0		0	0	0	0	0	0	0	0	0	1	1	0	1	0	0	0
denovo586	TACAGAGGGTGCGAGCGTTGTCCGGAATCACTGGGCGTAAAGGGCGCGTAGGTGGCTTGGTAAGCGTGTGGTGAAAGTCCGGGGCTCAACCCCGGATCTGCCGTGCGAACTGCTGAGCTCGAGCAATGTAGAGGCAGGTGGAACTTCGGGTGTAGCGGTGGAATGCGTAGATATCCGAAAGAACACCAGTGGCGAAGGCGGCCTGCTGGGCATTAGCTGACACTGAGGCGCGACAGCGTGGGGAGCAAACAGGATTAGAACCGTACGGTC	k__Bacteria; p__Gemmatimonadetes; c__Gemmatimonadetes; o__KD8-87; f__; g__; s__	0	0	0	0	0	0	0	0	1	0	0	0	0	0	0	0		0	0	0	0	0	0	0	0	0	0	0	0	0	0	0	0
denovo587	TACGAGTGCCTCAAGCGTTATCCGGAATCATTGGGCGTAAAGGGTGTGTAGGTGGTCGCATTAGTCTTTTGTTAAATTTCCCGGCTTAACCGGGAACCTGCGAAGGAAACGGTGCGACTAGAGGATGCAAGGGGTCTGCGGAACTCATAGTGTAGCGGTGAAATGCGTTGATATTATGGGGAACACCAAAAGCGAAGGCAGCAGACTAGGGCACTCCTGACACTGAAACACGAAAGCGTGGGTAGCGAATGGGATTAGAAACCCTGGTAGT	k__Bacteria; p__OD1; c__ZB2; o__; f__; g__; s__	0	0	0	0	0	0	0	0	0	0	0	0	0	0	0	0		0	1	0	0	0	0	0	0	0	0	0	0	0	0	0	0
denovo588	TACAGAGGTCCCCAAGCGTTGTTCGGATTCACTGGGCGTAAAGGGTGCGTAGGCGGTCGGGTAAGTCTGACGTGAAATCTTCAAGCTCAACTTGGAAACTGCGTCGGATACTATTCGGCTAGAGGAATGGAGGGGAGACTGGAATACTTGGTGTAGTGGTGAAATACGTAGATATCAAGAGGAATACCGGTGGCGAAGGCGGCTTCCTGGACTGCGACTGACGCTGAGGCGCGAAAGCTAGGGGA	k__Bacteria; p__Verrucomicrobia; c__[Pedosphaerae]; o__[Pedosphaerales]; f__auto67_4W; g__; s__	0	0	0	0	0	0	0	1	0	0	0	0	0	0	0	0		0	0	0	0	0	0	0	0	0	0	0	0	0	0	0	0
denovo589	TACGAAGGGTGCAAGCGTTAATCGGAATTACTGGGCGTAAAGCGCGCGTAGGTGGTTGTGTAAGTTGGATGTGAAAGCCCCGGGCGTTAACCTGGGAACGTGCATTCAAAACTAGCACGGCTAGAGTACGGGAGAGGGGGTAGGAATTCCAGGTGTAGCGGTGAAATAGCGTAGAGATGAGGAGGAACACCAGTGGCGAAGGCGGCCACCTGGACAGTAACTGACGCTGAGGCGCGAAAGTGTGGGTAGCAAACA	k__Bacteria	0	0	0	0	0	0	0	0	0	0	0	0	0	0	0	0		0	0	0	0	0	0	0	0	1	0	0	0	0	0	0	0
denovo590	TACGGGTAGCGCTAGTGTTATTCCTCTTGATTGGGCGTAAAGGGTGTGTAGGCGGTATAATAAGTTAGAAATGAAAGACTATGCTTATCAATTGTAAATTTCTAAAACTATTATACTAGAGTAATATGAAAGATAGCGGAACCTTTAACATCAGAGTTGAAATGCGTATACATTAAAGGGAGCCCGACGG	k__Bacteria	0	0	0	0	0	0	0	0	0	0	0	0	0	0	0	0		4	0	0	0	0	0	0	0	0	0	0	0	0	0	0	0
denovo591	TACGTAGGGTGCGAGCGTTAATCGGAATTACTGGGCGTAAAGCGTGCGCAGGCGGTTATGTAAGACAGGTGTGAAATCCCCGGGCTTAACCTGGGAACTGCGCTTGTGACTGCATAACTCGAGTGTGGCAGAGGGGGGTGGAATTCCACGTGTAGCAGTGAAATGCGTAGAGATGTGGAGGAACACCGATGGCGAAGGCAGCCCCCTGGGTCGAACAACTGACGCTCATGCACGAAAGACGT	k__Bacteria; p__Proteobacteria; c__Betaproteobacteria	1	0	0	1	0	0	0	1	0	0	2	3	0	1	0	0		0	0	0	0	0	0	0	0	2	0	1	2	1	0	0	0
denovo592	TACAGAGGTGGCTAGCGTTGTTCGGATTGATTGGGTGTAAAGGGTGCGTAGGCGGTTTAGAAAGTTGGATGTGAAAGCCCATGGCTCAACCATGGAATTGCATTCAAAACTTCTAGACTGGAGTGCGAGAGAGGTGAAGGGAATTCCCGGTGTAAGGGTGAAATCTGTAGAGATCGGGAGGAACACCAGTAGCGAAGGCGCTTCACTGGCTCGTAACTGACGCTGATAGCACGAAAGCATGGGTAGCAAACGGGATTAGATACCCTAGTAGT	k__Bacteria; p__OP3; c__PBS-25; o__; f__; g__; s__	0	0	0	0	1	0	0	0	0	0	0	0	0	0	0	0		0	0	0	0	0	0	0	0	0	0	0	0	0	0	0	0
denovo593	GACGAACCGTCCCAAACGTTATTCGGAATTACTGGGCTTAAAGGGTGCGTAGGCGGCCTGACAAGTTGGGTGTGAAATACCTCGGCTCAACCGAGGAATAGCGCTCAAAACTGTTAGGCTTGAGGAAGATAGAGGTGAGCGGAACTTAAGGTGGAGCGGTGAAATGCGTTGATATCTTAAGGAACACCCGTGGCGAAAGCGGCTCACTTGATCTTTTCTGACGCTGAGGCACGAAAGCTAGGGGAGCAAACGGGATTAGATACCCTTGTAGT	k__Bacteria; p__Planctomycetes; c__Planctomycetia; o__Pirellulales; f__Pirellulaceae; g__; s__	3	0	0	0	0	0	0	0	0	0	0	0	0	0	0	0		0	0	1	0	0	0	0	0	0	0	0	0	0	0	0	0
denovo594	TGCGTATGGTGCAAGCGTTGTTCGGATTTACTGGGCGTAAAGAGTGCGCGGGCGGATCATTAAGTCAGGTGTGAAATCTTCGGGCTCAACCCGAAGTCTGCACTTGAAACTAATAATCTCGAGTCTCGGAGAGGCAGGCAGAATTCCTGGTGTAGCGGTGAAATGCGTAGGTATCAGGAGGAATACCAATGGCGAAGGCAGCCTGCTGGACGATGACTGACGCTGAGGCACGAAAGCGTGGGGAGCAAACAGGATTAGATACCCGGGTAGT	k__Bacteria	0	0	1	0	0	0	0	0	0	0	0	0	0	0	0	0		0	0	0	0	0	0	0	0	0	0	0	0	0	0	0	0
denovo595	TACGGAGGGTGCAAGCGTTATCCGGAATCACTGGGTTTAAAGGGTGCGTAGGCGGTCTAATAAGTCAGTCGTGAAATCGCTGGGCTCAACCCATGCAATTGCGATTGATACTGTTAGACTTGAATGGGGTTGAGGCTGGCGGAATGCGACATGTAGCGGTGAAATGCGTAGATATTCGGAGGAACATCAGTGGCGAAAGCGGCTTTCTGGGTCATTCCTGACGCTGAGGTACGAAAGCGTGGGGAGCAAACGGGATTAGATA	k__Bacteria	0	0	0	0	0	0	0	0	0	0	0	0	0	0	0	0		0	0	0	0	0	0	0	0	0	0	1	0	0	0	0	0
denovo596	GACGTAGGGGGCGAGCGTTGTCCGGATTTACTGGGCGTAAAGCGCGTGCAGGCGGTCCGTTAAGTCCCGTGTGAAAGCCTCCGGCTCAACTGGAGAATGCCGCGGGAGACTGGCGGGCTTGAGGGCGGTAGAGGGTGATGGAATTCCCGGTGTAGCGGTGAAATGCGTAGATATCGGGAGGAACGCCGATGCCGAAGGGGGGTCCCTAGGCCGGCTCCGACGCTGAGGGACGAAAGCTGGGGGAGCGAACCGGATTAGAAACCCTGGTAGT	k__Bacteria	0	1	0	0	0	0	0	0	0	0	0	0	0	0	0	0		0	0	0	0	0	0	0	0	0	0	0	0	0	0	0	0
denovo597	GACGAACCCGTGCGAACGTTGTTCGGAATCACTGGGCTTAAAGGGCGCGTAGGCGGGCTGGCAAGTCCGGGGTGAAATCCGTCGGCTCAACCGCCGGACTGCCTCGGATACTGCCGGCCTGGAGGCGGGTAGGGGCGGCGGAACTCTGGGTGGAGCGGTGAAATGCGTTGATATCCAGAGGAACTCCGGTGGCGAAGGCGGCCCGCTGGACCCGGTCTGACGCTGAGGCGCGAAAGCCAGGGGAGCGAAC	k__Bacteria; p__Planctomycetes; c__Planctomycetia; o__Gemmatales; f__Gemmataceae; g__Gemmata; s__	0	0	0	0	0	0	0	0	0	0	0	0	0	0	0	0		1	0	0	0	0	0	0	0	0	0	0	0	0	0	0	0
denovo598	GACGAACCGTACGAACGTTATTCGGAATCACTGGGCTTAAAGGGTGCGTAGGCGGCGATGAAAGTTTGGGTGTGAAATCCCTCGGCTCAACCGAGGAACTGCGCCCAAAACTACATTGCTTGAGGGAGATAGAGGTGAGCGGAACGTTAGGGTGGAGCGGTGAAATGCGTTGATATCCTAAGGAACGCCAGGGGCGAAAGCGGCTCACTGGATCTCTTCCTGACGCTGAGGCACGAAAGCTAGGGTAG	k__Bacteria; p__Planctomycetes; c__Planctomycetia; o__Pirellulales; f__Pirellulaceae	3	0	4	1	0	0	1	1	5	0	0	0	0	0	0	0		0	0	1	0	0	0	0	0	0	0	0	0	0	0	0	0
denovo599	TACAGAGGTCCCCAAGCGTTGTTCGGATTCACTGGGCGTAAAGGGTGCGTAGGTGGTCAGGCAAGTCTAACGTGAAATCCCAGGGCTTAACCTTGGAACTGCGTCGGATACTGCCTGGCTTGAGGGTTGGAGGGGGGACTGGAATTCTTGGTGTAGCAGTGAAATGCGTAGATATCAAGAGGAACACCAGTGGCGAAGGCGAGTCCCTGGACAACTCCTGACACTGAGGCACGAAAGCTAGGGGAGCAAACAGGATTAGATACCCT	k__Bacteria; p__Verrucomicrobia; c__[Pedosphaerae]; o__[Pedosphaerales]	0	0	0	2	0	1	0	3	0	3	0	0	0	0	0	0		0	1	0	3	3	2	0	0	0	0	0	0	0	0	0	0
denovo600	TACGTAGGGACCGAGCGTTATCCGGATTTATTGGGCGTAAAGCGCGCGTAGGCGGCCACACACGTCGGTTGTGAAAGCTCGGAGCTCAACTCTGAGAGGCCTTCCGATACGGTGCGGCTAGAGGTAGGTAGGGAGAGCGGAATTCCTGGTGTAGCGGTGAAATGCGTAGATATCGGGAGGAACACCGAAGGCGAAGGCAGCCTGCTGGGGCTGTCCTGACGGTCAGGGACGAAAGCT	k__Bacteria	0	1	0	0	0	0	0	0	0	0	0	0	0	0	0	0		0	0	0	0	0	0	0	0	0	0	0	0	0	0	0	0
denovo601	TACGGAGGGTGCAAGCGTTAATCGGAATTACTGGGCGTAAAGGGTGCGTAGGTGGTTTGATAAGTTGTCTGTGAAATTCCTGGGCTCAACCTGGGCATGTCAGATGATACTGTTAGACTAGAGTATAGGAGAGGGTAGTGGAATTTCCGGTGTAGCGGTGAAATGCGTAGAGATCGGAAGGAACACCAGTGGCGAAGGCGGCTACCTGGCCTAATACTGACACTGAGGCACGAAAGCGTGGGGAGCAAACAGGATTAGATACCCGGGTAGT	k__Bacteria; p__Proteobacteria; c__Gammaproteobacteria; o__Legionellales; f__Legionellaceae	0	0	0	0	0	0	0	1	0	0	0	0	0	0	0	0		0	0	0	0	0	0	0	0	2	0	0	0	0	0	0	0
denovo602	GACAGAGGTGGCGACCGTTGTTCGGAATCACTGGGCATAAAGCGCGTGTAGGCGGCATCGTAAGTCGGGTGTGAAATCCCTCGGCCCACCGAGGAATTGCGCCCGAAACTACCTTAGCTTGAGGACCAGAGGGGAGCCTGGGAATTCCTGGTGGAGCGGTGAAATGCGTTGATATCAGGAGGAACACCGGCGGCGAAGGCGAGGCTCTGGCTGGTTACTGACGCTGAGACGCG	k__Bacteria; p__Planctomycetes; c__BD7-11; o__; f__; g__; s__	0	0	0	0	0	0	0	0	0	1	0	0	0	0	0	0		0	1	0	0	0	0	0	0	0	0	0	0	0	0	0	0
denovo603	TACGTATGGAGCAAGCGTTATCCGGATTTACTGGGTGTAAAGGGAGCGCAGACGGCAGGGCAAGTCTGATGTGAAAGTCCGGGGCTCAACCCCGGGACTGCATTGGAAACTGTCCGGCTAGAGTGCAGGAGAGGTAAGTGGAATTCCTAGTGTAGCGGTGAAATGCGTAGATATTAGGAGGAACACCAGTGGCGAAGGCGGCTTACTGGACTGTAACTGACGTTGAGGCTCGAAAGCGTGGGGAGCAAACAGGATTAGAAACCCTAGTAGT	k__Bacteria; p__Firmicutes; c__Clostridia; o__Clostridiales; f__Lachnospiraceae; g__; s__	0	0	0	0	0	0	0	0	0	0	0	0	0	0	0	0		1	0	0	0	0	0	0	0	0	0	0	0	0	0	0	0
denovo604	GACAGAGGTGGCAAGCGTTGTTCGGAATTATTGGGCTTAAAGGGCGCGTAGGCGGTGGTGTAAGTCTGAGGTGGAATCCTGCAGCTTAACTGTGGGACTGCCTTGGAAACTGCATCACTTGAGTCAAGCAGGGGAAGGCGGAATTCCGAGTGTAGGGTGAAATCCGTAGATATTCGGAGGAACACCAGTGGCGAAGGCGGCTTTCTGGACCAATACTGACGCTGAGACGCGAAAGCGTGGGGAGCAAAC	k__Bacteria	0	0	0	0	0	0	0	0	0	0	0	0	0	0	0	0		0	0	0	0	0	0	0	0	0	0	0	0	0	0	0	1
denovo605	TACGGAGGGTGCAAGCGTTGTTCGGAATTATTGGGCGTAAAGAGCGCGTAGGCGGGTCGTTAAGTCAGGGGTGAAATCCCGGAGCTCAACTCCGGAACTGCCTTTGATACTGGCGATCTAGAGATCGAGAGAGGTGAGTGGAATTCCGAGTGTAGAGGTGAAATTCGTAGATATTCGGAAGAACACCAGTGGCGAAGGCGGCTCACTGGCTCGATACTGACGCTGAGGTGCGAAAGCGTGGGGAGCAAACAGGATTAG	k__Bacteria; p__Proteobacteria; c__Alphaproteobacteria; o__Rhizobiales	0	0	0	0	0	0	0	1	0	0	1	0	0	0	0	0		0	0	0	0	0	0	0	0	0	0	0	0	0	0	0	0
denovo606	TACAGAGGTCTCAAGCGTTGTTCGGAATCACTGGGCGTAAAGGGTGCGTAGGTGGCGAGGTAAGTCAGATGTGAAAGCCCGGGGCTCAACCTCGGAATTGCATCCGATACTGCCCTGCTCGAGTACTGAAGGGGTGACTAGAATTCTCGGTGTAGCAGTGAAATGCGTAGATATCGAGAGGAATACCAAAGGCGTAGGCAGGTCACTGGGCAGTTACTGACACTGAGGCACGAAGGCCAGGGGAGCGAACGGGATTAGAAACCCGGTGTC	k__Bacteria; p__Verrucomicrobia; c__Verrucomicrobiae; o__Verrucomicrobiales; f__Verrucomicrobiaceae; g__Prosthecobacter	0	0	0	0	0	0	0	0	0	1	0	0	0	0	0	0		0	0	0	0	0	0	0	0	0	0	0	0	0	0	0	0
denovo607	TACAGAGGTGGCAAGCGTTGTTCGGATTTATTGGGTGTAAAGGGCAGGTAGGCGGTTAAGTAAGTCTGTTGTGAAATCCCGGGGGCTCAACCCCGGAACTGCAACGGAAACTACTTAGCTGGAACATAGTAGGGGTGAGGGGAATTCTCGGTGTAAGGGTGAAATCTGTAGATATCGAGAGGAACACCAATGGCGAAGGCACCTCACTGGACTATTGTTGACGCTGAGCTGCGAAAGTAGGGGGAGCAAACAGGATTAGATACCCT	k__Bacteria; p__OP3; c__koll11; o__; f__; g__; s__	0	0	0	0	0	0	0	0	0	0	0	0	0	0	0	0		0	0	0	0	0	0	0	0	0	0	1	0	0	0	0	0
denovo608	TACGGAGGGAGCTAGCGTTGTTCGGAATTACTGGGCGTAAAGCGCACGTAGGCGGCGATTTAAGTCAGAGGTGAAAGCCCGGGGCTCAACCCCGGAACTGCCTTTGAGACTGGATTGCTAGAATCTTGGAGAGGCGAGTGGAATTCCGAGTGTAGAGGTGAAATTCGTAGATATTCGGAGGAACACCGATGGCGAAGGCAATCCCCTGGACCTGTACTGACGCTCATGCACGAAAGCGTGGGGAGCAAACAGGATTAGAAACCCTTGTAGT	k__Bacteria; p__Proteobacteria; c__Alphaproteobacteria; o__Sphingomonadales; f__Sphingomonadaceae; g__Sphingobium; s__xenophagum	0	0	0	0	0	0	0	0	0	0	0	0	1	0	0	2		0	0	0	0	0	0	0	0	0	0	0	0	0	0	0	0
denovo610	TACAGAGGGTGCAAGCGTTAATCGGATTTACTGGGCGTAAAGGGCGCGTAGGCGGTAAGATGTGTGTGATGTGAAAGCCCCGGGCTTAACCTGGGAAGTGCATTGCAAACTATCTAACTGGAGTATATGAGAGGGTGGCGGAATTTCCGGTGTAGCGGTGAAATGCGTAGATATCGGAAGGAACGTCAATGGCGAAGGCAGCCACCTGGCATAATACTGACGCTGAGGCGCGAAAGCGTGGGGAGCGAACAGGATTAGAAACCCGTGTAGT	k__Bacteria; p__Proteobacteria; c__Gammaproteobacteria; o__Legionellales; f__Coxiellaceae; g__Aquicella; s__	0	0	0	0	0	0	0	0	1	0	0	0	0	0	0	0		0	0	0	0	0	0	0	0	0	0	0	0	0	0	0	0
denovo611	TACGTAGGGTGCAAGCGTTAATCGGAATTACTGGGCGTAAGGTGTGCGCAGGCGGTTTTGTAAGTCTGTCGTGAAATCCCCGGGCTCAACCTGGAATTGCGATGGAGACTGCAAGGCTAGAATCTGGCAGAGGGGGTAGGAATTCCACGTGTAGCAGTGAAATGCGTAGAGATGTGGAGGAACACCGATGGCGAAGGCAGCCCCCTCGGGTCAAGATTGACGCTCATGCACGAAAGCGTGGGGAGCAAACAGGATTAGAAA	k__Bacteria; p__Proteobacteria; c__Betaproteobacteria; o__Burkholderiales; f__Oxalobacteraceae; g__Janthinobacterium; s__	0	0	0	0	0	0	0	1	0	1	0	0	0	0	0	0		0	0	0	0	0	0	0	2	0	0	0	1	1	1	1	0
denovo612	CACCGGCGCCACAAGTGGGACGATATTATTGGGTCTAAGCATCCGTAGCCTGCTGAATAAATACTCTTGTGAAATCATTATGCTTAACATAATAGGCGTGCGAGAGAAACTGTTTGGCTTGGGACAGGGAGAGGGCAGAAGTATTCCAGGGGAAGCGGTAAAATGTGATAATCCTTGGAAGACTACCAATGGCGAAGGCATCTGCCTAG	Unclassified	1	0	0	0	0	0	0	0	0	0	0	0	0	0	0	0		0	0	0	0	0	0	0	0	0	0	0	0	0	0	0	0
denovo613	TACGTAGGTGGCGAGCGTTGTCCGGATTTACTGGGCGTAAAGAGCGCGCAGGCGGTCGGTCAAGTCGTACGTGAAAGCCCCTGGCTCAACTGGGGAGGGTCGTTCGATACTGATCGACTTGAAGGCGAGAGAGGGAAGTGGAATTCCCGGTGTAGTGGTGAAATGCGTAGATATCGGGAGGAACACCAGTGGCGAAGGCGGCTTCCTGGCCCGTTCTTGACGCTGAGGCGCGAAAGCCAGGGGAGCGAACGGGATTAGATACCCGGGTAGT	k__Bacteria; p__Chloroflexi; c__Ellin6529; o__; f__; g__; s__	1	0	0	0	0	0	0	0	0	0	0	0	0	0	0	0		0	0	0	0	0	0	0	0	0	0	0	0	0	0	0	0
denovo614	TACGTAAGGGCGAGCGTTGTTCGGATTGACTGGGTGTAAAGGGCCTGTAGGTGGTTCTGTAAGTCGGGCGTGAAATCCGGGAGCTTAACTCCCGAACTGCGCTCGATACTGCGGGACTTGAGTTTTGGAGAGGCAAGCGGAATTGACGGTGTAGCGGTGAAATGCGTAGATATCGAGAGGAACACCGGTGGCGAAGGCGGCGCTCTGGAACATTTCTGACGCTGAGGCTCGAAAGCGTGGGGA	k__Bacteria	0	0	0	0	0	0	0	0	0	1	0	0	0	0	0	0		0	0	0	0	0	0	0	0	0	0	0	0	0	0	0	0
denovo615	TACAGAGGGGGCGAGGCGTTATTCGGAATTATTGGGCGTAAAGGGCGCGTAGGCGGCTTCGCAAGTGGTGGGTGAAATCCCTCGGCTTAACCGAGGAACTGCCCTCCAAACTGCGTTGCTTGAGTCCGGGAGAGGTGAGTGGAATTCCCAGTGTAGCGGTGAAATGCGTAGATATTGGGAGGAACACCAGTGGCGAAGGCGGCTCACTGGACCGGAACTGACGCTGAGGCGCG	k__Bacteria; p__Acidobacteria; c__iii1-8; o__DS-18; f__; g__; s__	0	2	0	0	0	0	0	0	0	0	0	0	0	0	0	0		0	4	0	0	0	0	0	0	0	0	0	0	0	0	0	0
denovo616	TACGTAGGTGGCGAGCGTTACTCGGAATTACTAGGCGTAAAGCGCGTGTAGGCGGGAGCTTAAGTTTGCTGTTAAATCTCATGGCTCAACCATGAAATGCCGGCGAATACTGGGCTTCTTGAATTCGGTAGAGGTAACTGGAATTCCAGGTGTAGCGGTGAAATGCGTAGATATCTGGAAGAACGCCAAAGGCGAAGGCAGGTTACTGGGGCCGCAATTGACGCTGAGACGCGAAAAGCTAGGGGGAGC	k__Bacteria; p__Elusimicrobia; c__Elusimicrobia; o__Elusimicrobiales; f__; g__; s__	0	0	0	0	0	0	0	0	0	0	0	2	1	0	0	2		0	0	0	0	0	0	0	0	0	0	0	7	3	0	0	0
denovo618	TACGAAGGGTGCAAGCGTTAATCGGAATTACTGGGCGTAAAGCGTGCGTAGGCGGCTTTTTTAAGTCGGATGTGAAATCCCCGGGCTTAACCTAGGAATTGCATTTGATACTGAATAACTTGAGTGTGGTAGAGGGAAGTGGAATTTCCGGTGTAGCGGTGAAATGCGTAGATATCGGAAGGAACATCAGTGGCGAAGGCGACTTCCTGGACCACTACTGACACTGAGGCACGAAAGCGTGGGGAGCGAACAGGATTAGAAA	k__Bacteria; p__Proteobacteria; c__Gammaproteobacteria; o__Legionellales; f__; g__; s__	0	0	0	0	0	0	0	0	0	0	0	0	0	0	0	0		0	0	0	0	0	1	0	0	0	0	0	0	0	0	0	0
denovo619	TACGGAGGGTGCAAGCGTTATTCGGAATTACTGGGCGTAAAGCGCGTGTAGGCGGGAAGGTAAGTCTGATGTGAAGGCCCCGGGCTTAACCTGGGAAGTGCATTGGAAACTGCTTTTCTTGAGTACTGGAGAGGAAGGGAGAATTCCCGGTGTAGAGGTGAAATTCGTAGAGATCGGGAGGAACACCAGTGGCGAAGGCGCCCTTCTGGACAGTTACTGACGCTGAGACGCGAAGGCGTGGGGAGCAAACAGGATTAGAACCGTACCGT	k__Bacteria; p__Proteobacteria; c__Deltaproteobacteria; o__Syntrophobacterales; f__Syntrophobacteraceae; g__Syntrophobacter; s__	0	0	0	0	0	0	0	0	0	0	0	0	0	0	0	0		3	0	0	0	0	0	0	0	0	0	0	0	0	0	1	0
denovo620	TACGGAGGGGGCGAGCGTTGTTCGGAATTACTGGGCGTAAAGGGCGCGTAGGCGGCCCATCAAGTTAGGCGTGAAAGCCCCGGGCTCAACCTGGGAATTGCGTTTAAGACTGGTGAGCTAGAGTACGAGAGAGGAAAGTGGAATTCCTAGTGTAGAGGTGAAATTCGTAGATATTCGGAAGAACACCAGTGGCGAAGGCGGCTCACTGGACCGGCATTGACGCTGAGGTGCG	k__Bacteria; p__Proteobacteria	0	0	0	0	0	0	0	0	0	0	0	0	0	0	0	0		0	0	0	0	1	0	0	0	0	0	0	0	0	0	0	0
denovo621	TACGTAGGTGGCGAGCGTTGTCCGGATTTACTGGGCGTAAAGGATGCGTAGGCGGATATTTAAGTGAGATGTGAAATACCCGAGCTTAACTTGGGTGCTGCATTTCAAACTGGATATCTAGAGTGTGGGAGAGGAGAATGGAATTCCTAGTGTAGCGGTGAAATGCGTAGAGATTAGGAAGAACACCAGTGGCGAAGGCGATTCTCTGGACCATAACTGACGCTGAGGCATGAAAGCGTGGGTGGCAAACAGGATTAGAAACCCGTGTAGT	k__Bacteria; p__Firmicutes; c__Clostridia; o__Clostridiales; f__Clostridiaceae; g__Clostridium	0	0	0	0	0	0	0	0	0	0	0	0	0	0	0	0		0	0	0	0	0	0	0	0	0	0	1	0	0	0	0	0
denovo622	TACAGAGGGTGCGAGCGTTGTTCGGAATCATTGGGCGTAAAGCGCGCGTAGGCGGCTTTGCAAGTCGGATGTGAAAGCCCTGGGCTCAACCCAGGAAGTGCATTCGAAACTGCATGGCTTGAGTCCCGGAGAGGGTGGCGGAATTCCGAGTGTAGAGGTGAAATTCGTAGATATTCGGAGGAACACCAGTGGCGAAGGCGGCCACCTGGACGAGGACTGACGCTGAGGTGCGAAAGCGTGGGGAGCAAACAGGATTAGATACCCGTGTAGT	k__Bacteria; p__Proteobacteria; c__Deltaproteobacteria; o__Myxococcales	0	0	2	0	0	0	0	3	0	0	0	0	0	0	0	0		0	0	0	0	0	0	0	0	0	0	0	0	0	0	0	0
denovo623	TACGTAGGGGGCAAACGTTGTCCGGATTTACTGGGTGTAAAGGGTGCTCAGGCGGTTTTGTAAGTCAGAAGTGAAATCCTAGAGCTTAACTCTGGAACTGCTTTTGATACTGCAAGGCTTGAATGTGGAAGAGGAGGATGGAATTTCTGGTGTAGCAGTGAAATGCGTAGATATGCGGAGGAACACCGATGGCGAAGGCAATCCCCTGGGCCTGCACTGACGCTCATGCACGAAAGCGTGGGGAGCAAACA	k__Bacteria	0	0	0	0	0	0	0	0	0	0	0	0	1	0	0	0		0	0	0	0	0	0	0	0	0	0	0	0	0	0	0	0
denovo624	TACGTAGGTGGCAAGCGTTGTCCGGATTTATTGGGTTTAAAGGGTGCGTAGGCGGCCTATTAAGTCAGTTCTGAAATATCCCGGCTTAACCGGGAGGGTGGGATTGATACTGATGGGCTTGAGTGGAGTCGAGGTAGGCGGAATTGACGGTGTAGCGGTGAAATGCTTAGATATCGTCAAGAACACCGATAGTGTAGACAGCTTACTAGACTTCAACTGACGCTGAGGCACGAAAGTGTGGGGATCAAACAGGATTAG	k__Bacteria; p__Bacteroidetes; c__Sphingobacteriia; o__Sphingobacteriales; f__Flammeovirgaceae; g__A4; s__	1	0	0	0	0	0	0	0	0	0	0	0	0	0	0	0		0	0	0	0	0	0	0	0	0	0	0	0	0	0	0	0
denovo625	TACAGAGGGTGCAAGCGTTGCTCGGAATTACTGGGCGTAAAGCGTGAGTAGGCGGTCTGTCAAGTGGGGTGTGAAAGCCCTGGGCTCAACCCAGGAACTGCGCTCCAAACTGTCAGACTTGAGTGCCGGAGAGGGTGGTGGAATTCCCGGTGTAGAGGTGAAATTCGTAGATATCGGGAGGAACACCAGTGGCGAAGGCGGCCACCTGGACGGACACTGACGCTGAGTCACGAAAGCGTGGGGAGCAAACAGGATTAGAA	k__Bacteria; p__Proteobacteria; c__Deltaproteobacteria	0	0	2	0	1	1	0	0	0	1	0	0	0	0	0	0		0	0	1	0	0	0	0	0	0	0	0	0	0	0	0	0
denovo626	TACGTAGGGGGCAAGCGTTGTCCGGAATTATTGGGCGTAAAGAGCGTGTAGGCGGTCCGGTAAGTCGGCTGTGAAAGTCCAGGGTTCAACCCTGGGATGCCGGTCGATACTGCCGGACTAGAGTCCGGAAGAGGCAAGTGGAATTCCCGGTGTAGCGGTGAAATGCGTAGATATCTGGAGGAACACCGGTGGCGAAGGCGCCCACCTGGCCTGCTACTGACGCTGAGGCTCGAAAGCTAGGGGAGCAAACGGGATTAGAAA	k__Bacteria	0	0	0	0	0	0	0	0	0	0	0	0	0	0	0	0		0	1	0	0	0	0	0	0	0	0	0	0	0	0	0	0
denovo627	TACGAAGGGTGCAAGCGTTAATCGGAATTACTGGGCGTAAAGCGCGCGTAGGTGGTTCAGCAAGTTGGATGTGAAAGCCCAGGGCTCAACCCTGGAATTGCTCTCAAAACTACTAGGCTCGGATTCGGGAGAGGATAGCGGAATTGTCAGTGTAGCAGTGAAATGCGTAGATATTGACAGGAACACCAGTGGCGCAAGCGGCTACCTGGACCGACATCGACGCTGAGGCACGAAAGCGTGGGGATCAAACAGGATTAGATACCCCTGTAGT	k__Bacteria; p__Proteobacteria	0	0	0	0	0	0	0	0	0	0	0	0	0	0	0	0		0	0	0	0	0	0	0	0	0	1	0	0	0	0	0	0
denovo628	TACGGAGGGGGCTAGCGTTGTTCGGAATTACTGGGCGTAAAGGGCTCGTAGGCGGCCAACTAAGTCGGACGTGAAATCCCCAGGCTCAACCTGGGAACTGCGTCCGATACTGGATGGCTTGAATCCGGGAGAGGGATGCAGAATTCCAGGTGTAGCGGTGAAATGCGTAGATATCTGGAGGAATACCGGTGGCGAAGGCGGCATCCTGGACCGGCATTGACGCTGAGGAGCGAAAGCCAGGGGAGC	k__Bacteria; p__Acidobacteria; c__Acidobacteria-6; o__iii1-15; f__; g__; s__	0	5	0	0	0	0	0	0	0	0	0	0	0	0	0	0		0	0	0	0	0	0	0	0	0	0	0	0	0	0	0	0
denovo629	TACAGAGGGTGCAAGCGTTAATCGGAATTACTGGGCGTAAAGCGCGCGTAGGTGGTTTGTTAAGTTGGATGTGAAATCCCCGGGCTCAACCTGGGAACTGCATTCAAAACTGGCAAGCTAGAGTATGGTAGAGGGTGGTGGAATTTCTTGTGTAGGAGTGAAATCCGTAGATATAAGAAGGAACACCAATGGCGTAGGCAGGTTACTGGACCATTTCTGACACTGAGGCACGAAAGCGTGGGGAGCGAACCGGATTAGAAACCCTGGTAGT	k__Bacteria	0	0	0	0	1	0	0	0	0	0	0	0	0	0	0	0		0	0	0	0	0	0	0	0	0	0	0	0	0	0	0	0
denovo630	TACGGAGGGTGCGAGCGTTGTTCGGAATTACTGGGCGTAAAGCGCGTGTAGGCGGCCGATTAAGTCTGGTGTGAAAGCCCGGGGCTCACCCTCGGAAGTGCGCTGGAAACTGGTCGGCTAGAGTATGGGAGAGGAAAGTGGAATTCCCGGTGTAGAGGTGAAATTCGTAGATATCGAGAGGAACACCGGTGGCGAAGGCGGCCAACTGGACGAATACTGACGCTGAGACTCGAAAGCGTGGGGAGCAAACAGGATTAGATACCCCGGTAGT	k__Bacteria; p__Proteobacteria; c__Deltaproteobacteria	0	0	0	0	0	0	0	0	0	0	0	0	0	0	0	0		0	0	0	0	0	0	1	0	0	0	0	0	0	0	0	0
denovo631	TACGTAGGGTGCGAGCGTTAATCGGAATTACTGGGCGTAAAAGCGTGCGCAGGCGGTTTTAGTAAGACAGGCGTGAAATCCCCGGGCTACAACCCGTGGGAATGGCGCTTGTGACTGCAAAGCTGGAGTGCGGCAGAGGGGGATGGAATTCCGCGTGTAGCAGTGAAATGCGTAGATATGCGGAGGAACACCAATGGCG	k__Bacteria; p__Proteobacteria; c__Betaproteobacteria; o__Burkholderiales; f__Comamonadaceae	0	0	0	0	0	0	0	0	0	0	0	1	0	0	0	0		0	0	0	0	0	0	0	0	0	0	0	0	0	0	0	0
denovo632	TACGAAGGGTGCAAACGTTGCTCGGAATTATTGGGCGTAAAGCGCACGTAGGCGGCTTAGCAAGTCGGAAGTGAAATCCCACGGCTCAACCATGGAAGTGCTTTCGAAACTGCTGAGCTTGAGTACGAAAGAGGATCGCGGAATTCCCGGTGTAGAGGTGAAATTCGTAGATATTCGGAAGAACACCAGTGGCGAAGGCGGCACACTGGCCCAATACTGACGCTGAGGCGCGAAAGCGTGGGGAGCAAACAGGATTAGAAACCCCGGTAGT	k__Bacteria; p__Proteobacteria; c__Deltaproteobacteria	0	0	0	0	0	1	0	0	0	0	0	0	0	0	0	0		0	0	0	0	0	0	0	0	0	0	0	0	0	0	0	0
denovo633	TACGTAGGGTGCAAGCGTTAATCGGAATTACTGGGCGTAAAGCGTGCGCAGGCGGTTTTGTAAGACGGATGTGAAATCCCGGGCTTAACCTGGGAACTGCATTCGTGACTGCAAGGCTAGAGTATGGCAGAGGGGGGTAGAATTCCACGTGTAAGCAGTGAAATGCGTAGAGATGTGGAGGAATACCGATGGCGAAGGCAGCCCCTGGG	k__Bacteria; p__Proteobacteria; c__Betaproteobacteria; o__Burkholderiales; f__Burkholderiaceae; g__Pandoraea; s__	1	0	0	0	0	0	0	0	0	0	0	0	0	0	0	0		0	0	0	0	0	0	0	0	0	0	0	0	0	0	0	0
denovo634	TACAGAGGTGGCAAGCGTTGTTCGGAATTACTGGGCGTAAAGGGCGCGTAGGTGGCCTTCTTAGTCAGACGTGAAATCCCCGGGCTTAACTCGGGAACTGCGTCTGATACTGGAAGGCTCGAGTTCGGGAGAGGAATGTGGGAATTCCAGGTGTAGCGGTGAAATGCGTAGATATCTGGA	k__Bacteria; p__Acidobacteria; c__Acidobacteria-6; o__iii1-15; f__mb2424; g__; s__	0	4	0	0	0	0	0	0	0	0	0	0	0	0	0	0		0	0	0	0	0	0	0	0	0	0	0	0	0	0	0	0
denovo635	TACCCGCTCCGCGAGTGGTGAGGACTATTACTGGGCTTAAAGCGTCCGTAGCCGGCTCGGCGTGCTCCGCGTTAAATCCAGCAGCCTAACTGCTGGGCTGCGCGGATGACTGCCGGGCTTGGGGGTGGGAGAGGGCGGCGGTATTCCCGGGGTAGGGGTAAAATCCACTGATCCCGGGAGGACCACCAGTGGCGAAGGCGGCCGCCCAGAACACGCCCGACGGTGAGGGACGAAAGCTGGGGGAGCGATC	k__Archaea; p__Crenarchaeota; c__pSL4; o__; f__; g__; s__	0	1	0	0	0	0	0	0	0	0	0	0	0	0	0	0		0	0	0	0	0	0	0	0	0	0	0	0	0	0	0	0
denovo636	TACGTAGGTGGCAAGCGTTGTCCGGATTTACTGGGCGTAAAGCGCACGCAGGCGGTTTGGAAAGTCCGTGGTGAAATCTCTCGGCTCAACCGAGAGGGGTCTGCGGATACTCCCAGACTTGAGTGGCGTAGACGAAGGTAGAATTCCGGGTGTAGTGGTGAAATGCGTAGATATCCGGAGGAACACCAGTGGTGAAGGCGGCCTTCGAGGCGCCAACTGACGCTGAGGTGCGAAAGCGTGGGGAGCGAACCGGATTAGAAACCCCGGTAGT	k__Bacteria; p__Chloroflexi; c__TK17; o__; f__; g__; s__	2	0	0	0	0	0	0	0	0	0	0	0	0	0	0	0		0	0	0	0	0	0	0	0	0	0	0	0	0	0	0	0
denovo638	GACGTAGGATGCAAGCGTTACTCGGAATCACTGGGCGTAAAGCGTCTGTAGGCGGTGTGATGCGTCTCGTGTGAAAACACCGGGCTCAACCCGGCATCCGCATGGGAAACGGTCACGCTGGAGGGACTCAGAGGTGCCTGGAATGCTGTGTGTAGGGGTAAAATCCGTTGATACACAGCAGAACGCTCAAAGCGAAAGCAGGGCACTGGGGGTTTCCTGACGCTGAGAGACGAAAGCGTGGGGAGCAAACCGGATTAGATA	k__Bacteria	0	1	0	0	0	0	0	0	0	0	0	0	0	0	0	0		0	0	0	0	0	0	0	0	0	0	0	0	0	0	0	0
denovo639	TACGGAGTGGCGAGCGTTGCTCGGATTTACTGGGTGTAAAGGGCACGTAGGCGGTCCTATAAGCCCTGCCTAAAATGCTCTGGCTCAACCAGAGCCTGTGGTGGGGACTGCAGGACTTGAGGATTGAGAGGCGAGCGGAATTCCCGGTGTAAGGGTGAAATCTGTAGAGATCGGGAGGAACACCAGTGGCGCAAGCGGCTCGCTGGCCAATTTCTGACGCTGAGGTGCGAAAGCTA	k__Bacteria; p__OP3; c__koll11; o__; f__; g__; s__	0	3	0	0	0	0	0	0	0	0	0	0	0	0	0	0		0	0	0	0	0	0	0	0	0	0	0	0	0	0	0	0
denovo640	TACGAGGGGTGCAAACGTTATTCGGAATTACTGGGTGTAAAGGGTATGTAGACGGCGTCTTAAGTCAATTGTTAAATTCCCCGGCTTAACTGGGGGCAGGCGATTGAAACTAGGATGCTAGAGGATGGAAGAGAGAAGTGGAATTCTCGGAGTAGCGGTAAAATGCGTAGATCTCGAGAGGAACACCGATGGCGAAGGCAGCTTCTTGGTCCATTTCTGACGTTGAGATACGAAAGCGTGGGGAGCAAACAGGATTAGAAACCCCAGTAGT	k__Bacteria; p__TM6	0	0	0	0	0	0	0	0	0	1	0	0	0	0	0	0		0	0	0	0	0	0	1	0	0	0	0	0	0	0	0	0
denovo641	TACGAAGGGTGCAAGCGTTACTCGGAATTACTGGGCGTAAAGCGTGCGTAGGTGGTTATTTAAGTCCGTTGTGAAAGCCCTGGGCTCAACCTGGGAACTGCAGTGGATACTGGATGACTAGAATGTGGTAGAGGGTAGCGGAATTCCTGGTGTAGCAGTGAAATGCGTAGAGATCAGGAGGAACATCCATGGCGAAGGCAGCTACCTGGACCAACATTGACACTGAGGCACGAAAGCGTGGGGAGCAAACAGGATTAGATACCCCTGTAGT	k__Bacteria; p__Proteobacteria; c__Gammaproteobacteria; o__Xanthomonadales; f__Xanthomonadaceae; g__Stenotrophomonas; s__	5	0	0	0	0	0	0	0	0	0	0	0	0	0	0	0		20	0	0	0	0	0	0	0	0	0	0	0	0	0	0	0
denovo642	TACGAAGGGTGCAAGCGTTAATCGGAATTACTGGGCGTAAAGCGTGCGTAGATGGTTCGCTAAGTCGGATGTGAAAGCCCCGGGCGTCAACCTGGGAACGTGCATCCGATACTGGCGGACTAGAGTGTGATAGAGGATGGCGGAATTCCCGGTGTAGCGGTGAAATGCGTAGAGATCGGGAGGAACATCCGTGGCGAAGGCGGCCATCTGGATCAACACTGACGTTGAGGCACG	k__Bacteria; p__Proteobacteria; c__Gammaproteobacteria; o__Xanthomonadales; f__Xanthomonadaceae; g__; s__	0	0	0	0	0	0	0	0	0	1	0	0	0	0	0	0		0	0	0	0	0	0	0	0	0	0	0	0	0	0	0	0
denovo643	TACGTAGGGGGCAAGCGTTGTCCGGATTCACTGGGTGTAAAGGGCGCGTAGGCGGGTTTGTTAGTCAGAGGTGAAATCCTGCAGCTTAACTGTAGAACCGCCTCTGATACTGCAAATCTTGAGTTCAGAAGAGAGTAGCGGAATTCCAGGTGTAGTGGTGAAATACGTAGATATCTGGAAGAACACCAGTGGCGAAGGCGGCTACTTGGTCTGCAACTGACGCTGAGGCGCGAAAGCGTGGGGATCAAACAGGATTAGAACTACC	k__Bacteria; p__Chlorobi; c__Ignavibacteria; o__Ignavibacteriales; f__; g__; s__	0	0	0	0	0	0	0	0	0	0	0	1	0	0	0	0		0	0	0	0	0	0	0	0	0	0	0	0	0	0	0	0
denovo644	TACGTAGGTGGCAAGCGTTGTCCGGATTTACTGGGCGTAAAGAGCGCGCAGGCGGTCGATTAAGTCGGATGTGAAATCCCCTGGCTCAACTGGGGGGCGGTCATTCGATACTGCTCGACTTGAAGGCAGGAGAGGGAAGCGGAATTCCCGGTGTAGTGGTGAAATGCGTAGATATCGGGAGGAACACCAGTGGCGAAGGCGGCTTCCTGGCCTGTTCTTGACGCTGAGGCGCGAAAGCCAGGGGAGCAAACGGGATTAGATACCCTTGTAGT	k__Bacteria; p__Chloroflexi; c__Ellin6529; o__; f__; g__; s__	0	2	0	0	0	0	0	0	0	0	0	0	0	0	0	0		0	0	0	0	0	0	0	0	0	0	0	0	0	0	0	0
denovo645	GACAGGGGATGCGAGCGTTACTCGGAATCACTGGGCGTAAAGCGTCTGTAGGCGGTGTGATGCGTCTTGTGTGAAATCACCGGGCTCAACCCGGTATCCGCATGGGAAACGGTCACGCTCGAGGGACTCAGAGGTGCCTGGAATGCTGTGTGTAGGGGTAAAATCCGTTGATACACAGTAGAACGCTCAAAGCGAAAGCAGGGCACTGGGAGTTTCCTGACGCTGAGAGACGAAAGCGTGGGGAGCAAACCGGATTAGAACGTA	k__Bacteria	0	2	0	0	0	0	0	0	0	0	0	0	0	0	0	0		0	1	0	0	0	0	0	0	0	0	0	0	0	0	0	0
denovo647	TACGAAGGGTGCAAGCGTTGTTCGGAATCACTGGGCGTAAAGAATGCGTAGGCGGCTAGACAAGTCAGGAGTGAAATCCCAGGGCTCAACCCTGGAACTGCTCTTGAAACTGTCTTGCTAGAGTCCCGGAGGGGTTAGCGGAATTCCGAGTGTAGAGGTGAAATTCGCAGATATTCGGAGGAACACCAGTGGCGAAGGCGGCTAACTGGACGGGAACTGACGCTGAGGCATGAAAGTGTGGGGATCAAACAGGATTAGAAACCCCGTGT	k__Bacteria; p__Proteobacteria; c__Alphaproteobacteria; o__BD7-3; f__; g__; s__	0	0	0	0	0	0	0	0	1	0	0	0	0	0	0	0		0	0	0	0	0	0	0	0	0	0	0	0	0	0	0	0
denovo648	TACGGAGGGTGCGAGCGTTAATCGGAATTACTGGGCGTAAAGGGCGCGTAGGCGGCTGATCAAGTCAGGTGTGAAAGCCCACGGCTTAACCGTGTGAAGTGCATCTGAAACTGGTCGGCTTGAGTATCGGAGAGGAAAGTGGAATTCCCGGTGTAGAGGTGAAATTCGTAGATATCGGGGAGGAAACTACCCGGTAGTCGGACGGGAACGGGACCTTTACGTCCCCCGGTACGGGGAACCTAAACTTACGTACGGACCGTCGTACGGACGTCGGAAACGACCGGTAAAGGGGGA	k__Bacteria	0	0	0	0	0	0	0	0	0	0	0	0	1	0	0	1		0	0	0	0	0	0	0	0	0	0	0	0	0	0	0	2
denovo649	TACGAGTACCCCCAAGCGTTATCCGGAATCACTGGGCGTAAAGGGTGTGTAGGCGGTTATGTTAGTCTTTTGTTAAAGCCTCGGGCTTAACCCGAGAAATGCAGAAGAAACGGCATAACTATGAGAGTGTGAGAGGTTTGTGGAACTCATGGTGTAGGGGTGAAATCCGTAGATATCGCTTGGAACGCCGACGGTGAAAACAGCTCGCTGGGGGCCATCTGACGCTGAGACACGAAAGCCAGGGGGA	k__Bacteria	0	0	0	1	0	0	0	0	0	0	0	0	0	0	0	0		0	0	0	0	0	0	0	0	0	0	0	0	0	0	0	0
denovo651	TACGAAGGGTGCAAGCGTTAATCGGAATTACTGGGCGTAAAGCGCGCGTAGGTGGTTCAGCAAGTTGGATGTGAAAGCCCTGGGCTCAACCTGGGAACTGCATTTGAAACTAGTCGCTAGAGTATGGCAGAGGGGTAGGAATTCCACGTGTAGCAGTGAAATGCGTAGAGATGTGGAGGAATACCGATG	k__Bacteria; p__Proteobacteria	0	0	0	0	0	0	0	0	0	0	1	0	1	0	0	0		0	0	0	0	0	0	0	0	0	0	0	0	0	0	0	0
denovo652	TACGTAGGACCCCAAGCGTTATCCGGAGTGACTGGGCGTAAAGAGTTGCGTAGGTGGCTTGTAAAGCAAATAGTGAAATCTGGGGCGTCAACCTCACAGGCTATTATTTGAACTCACAAGCTCGAGAACAGCAGAGGTAACTGGAATTTCTGAAGTAGGGGTAATATCCGTAGATATCAGAAGGAACACCAATGGCGTAGGCAGGTTACTGGGCTGTTTCTGACACTGAGGCACGAAAGCGTGGGGAGCGAACCGGATTAGATACCCTGGTAGTCCCTAGACTGCC	k__Bacteria; p__TM7; c__TM7-3	0	0	0	0	0	0	0	0	1	0	0	0	0	0	0	0		0	0	0	0	0	0	0	0	0	0	0	0	0	0	0	0
denovo653	TACGTAGGGGGCAAGCGTTGTCCGGAATCATTGGGCGTAAAGAGCGCGTAGGCGGCCCGACAAGTCCGCTGTGAAAGTCAGGGGCTTAACCCTTGAATGCCGGTGGATACTGTCGGGCTAGAGTCCGGAAGAGGCGAGTGGAATTCCTGGTGTAGCGGTGAAATGCGCAGATATCAGGAGGAACACCGGTGGCGAAGGCGGCACTCTGGGCCGGAACTGACGCTGAGGAGCGAAAGCGTGGGGAGCGAACAGGATTAGATACCCTTGTAGT	k__Bacteria; p__Actinobacteria; c__Thermoleophilia; o__Solirubrobacterales	0	1	0	0	0	0	0	0	0	0	0	0	0	0	0	0		0	0	0	0	0	0	0	0	0	0	0	0	0	0	0	0
denovo654	TACAGAGGGTGCAAGCGTTAATCGGAATTACTGGGCGTAAAGCGCGCGTAGGCGGCTTGTTAAGTCGAATGTGAAATCCCCGGGCTCAACCTGGGAACTGCATCCGATACTGGCTGGCTAGAGTGTGGTAGAGGGAAGTGGAATTCCAGGTGTAGCGGTGAAATGCGTAGATATCTGGGGGAACACCAGTGGCGAAGGCGGCTCACTGGACGCATATTGACGCTGAGGCACGAAAGCGTGGGGAGCAAACA	k__Bacteria; p__Proteobacteria; c__Gammaproteobacteria; o__PYR10d3; f__; g__; s__	0	0	0	0	0	0	0	1	0	0	0	0	0	0	0	0		0	0	0	0	0	0	0	0	0	0	0	0	0	0	0	0
denovo655	TACGTAGGGGGCAAGCGTTGTCCGGATTTATTGGGCGTAAAGAGCGTGTAGGCGGCTAGGTAGGTCCGTTGTGAAACTCGAGGCTCAACCTCGAGACGCCGGTGGAAACCATCTAGCTAGAGTCCGGAAGAGGCGAGTGGAATTCCTGGTGTAGCGGTGAAATGCGCAGATATCAGGAGGAACACCAATGGCGAAGGCAGCTCGCTGGGACGGTACTGACGCTGAGACGCGAAAGCGTGGGGAGCAAACAGGATTAGAAACCCCAGTAGT	k__Bacteria; p__Actinobacteria; c__Thermoleophilia; o__Gaiellales; f__Gaiellaceae; g__; s__	0	3	0	0	0	0	0	0	0	0	0	0	0	0	0	0		0	0	0	0	0	0	0	0	0	0	0	0	0	0	0	0
denovo656	TACATGTGGGGCAAGCGTTGTTCGGAATTACTGGGCATAAAGGGTGCGTAGGCGGCGGTATAAGTCAGCGGTGAAATCCTTCGGCCCAACCGGAGAACTGCCGTTGATACTGTACTGCTTGAGTGCGTGAGGGGTGGCTGGAACGAGTGGTGTAGCGGTGAAATGCGTAGATATCACTCGGAACACCCAAGGCGAAGGCAGGCCACTGGCACGCAACTGACGCTGAGGCACGAAAGCGTGGGGAGCAAACAGGATTAGATACCCTTGTAGT	k__Bacteria; p__Planctomycetes; c__vadinHA49; o__DH61; f__; g__; s__	0	0	1	0	0	0	0	0	0	0	0	0	0	2	0	0		0	0	0	0	0	0	1	2	0	0	0	1	0	0	0	0
denovo657	TACAGAGGGTGCGAGCGTTAATCGGAATTACTGGGCGTAAAGGGTGCGTAGGTGGTTATGTAAGATTGATGTGAAATCCCTGGGCTTAACCTAGGAACTGCATTGATTACTGCATAGCTGGAGTACTGTAGAGGGTAGTAGAATTTCCGGTGTAGCGGTGAAATGCGTAGAGATCGGAAGGAATACCAGTGGCGAAGGCGGCTACCTGGACAGATACTGACACTGAGGCACGAGAGCGTGGGGAGCAAACAGGATTAGAAACCCCAGTAGT	k__Bacteria; p__Proteobacteria; c__Gammaproteobacteria; o__Legionellales	0	0	3	0	0	0	0	1	0	0	0	0	0	0	0	0		0	1	1	0	0	0	1	0	0	0	0	0	0	0	0	0
denovo659	TACGAGTGCCCCCGAGCGTTATCCGGAATTATTGGGCGTAAAGGGTGTGTAGGCGGTCTTGTTAGTCTTTTGTTAAAGCTCCCGGCTTAACCCGGGAAAATGCAAAAGAAACGGCAAGACTAGAGGGTGCAAGGGGCTTATGGAACTCATGGTGTAGGGGTGAAATCCGTTAATATCATGGGGAACACCGAAGGCGAAGGCAGTAAGCTGGTGCACACCTGACGCTG	k__Bacteria; p__OD1; c__ZB2; o__; f__; g__; s__	0	0	0	0	0	0	0	0	1	0	0	0	0	0	0	0		0	0	0	0	0	0	0	0	0	0	0	0	0	0	0	0
denovo660	TACGTAGGGTGCGAGCGTTAATCGGAATTACTGGGCGTAAAGCGTGCGCAGGCGGCTTCGCAAGTCAGACGTGAAATCCCGGCTACTGGATGCGTTGAAACTACGGAGCTGGAGTGTGGCAGAGGGAGGTAGAATTCCACGTGTAGCGGTGAAATGCGTAGATATGTGGAGGAATACCGATGGCGAAGGCAGCCTCCTGGGCCAACACTGACGCTCATGCACGAAAGCGTGGGGAGCAAACAGGATTAGATACCCCGTGTACGT	k__Bacteria; p__Proteobacteria; c__Betaproteobacteria	0	0	0	0	0	0	0	0	0	0	0	0	0	0	0	0		0	1	0	0	0	0	0	0	0	0	0	0	0	0	0	0
denovo661	TACGGGGAGTGCAAGCGTTGTTCGGAATCATTGGGCGTAAAGCGAGCGCAGGTGGTCTTGTAAGTCTGAAGTGAAAGCCCTCGGCCTAACCGAGGAAGTGCTTTGGATACTGCGAGACTTGAATCTCGGAGGGGCGGGTAGAATTCCCAGTGTAGAGGTGAAATTCGTAGATATTGGGAGGAATACCAGTGGCGAAGGCGGCCCGCTGGACGATGATTGACACTGAGGCTCGAAAGCGTGGGGAGCAAACAGGATTAGAAACCCGAGTAGT	k__Bacteria; p__Proteobacteria	0	0	0	0	0	1	0	0	2	0	0	0	0	0	0	0		0	0	1	0	0	0	0	0	0	0	0	0	0	0	0	0
denovo662	TACGTAGGGTGCGAGCGTTAATCGGAATTACTGGGCGTAAAGCGTGCGCAGGCGGTTATGTAAGACAGATGTGAAATCCCCGGGCTCAACCTGGGAACTGCATTTGTGACTGCATGGCTAGAGTACGGTANAGGGGGAGTGGAAGTTCCGCGTGTAGCAGTGAAATGCGTAGATATGCGGAGGAACACCGATGGCGAAGGCAATCCCCTCGGACCGTGTACTGACGCTCATGCACGAAAGCGTGGGGAGCGAAACAGGATTAGATACCCTGGTAGT	k__Bacteria; p__Proteobacteria; c__Betaproteobacteria; o__Burkholderiales; f__Comamonadaceae	0	0	0	0	0	0	0	0	0	0	0	0	0	0	1	0		0	0	0	0	0	1	0	0	0	0	0	0	0	0	0	0
denovo663	GACGAAGGTGGCGAGCGTTGTTCGGAATCACTGGGCATAAAGCGCACGTAGGCGGTCCGTTAAGTTGGATGTGAAAGCCCTCGGCCCAACCGGGGAATTGCGTCCAAAACTGTCGGACTTGAGGACTAGAGAGGTGCATGGAATTCCTGGTGGAGCGGTGAAATGCGTTGATATCAGGAGGAACACCGGAGGCGAAGGCGATGCACTGGCTGGTTTCTGACGCTGAGGTGCGAAAGCCAGGGGAGCAAACGGGATTAGAAACCCTAGTAGT	k__Bacteria; p__Planctomycetes; c__BD7-11; o__; f__; g__; s__	0	1	0	1	0	0	0	0	0	0	0	0	0	0	0	0		0	0	0	0	0	0	0	0	0	0	0	0	0	0	0	0
denovo664	TACGTAGGTGGCAAGCGTTGTCCGGAATTATTGGGCGTAAAGCGCGCGCAGGCGGCCTTTTAAGTCTGATGTGAAAGCCCCCGGCTCAACCGGGGAGGGTCATTGGAAACTGGAAGGCTTGAGTGCAGAAGAGAAGAGCGGAATTCCACGTGTAGCGGTGAAATGCGTAGAGATGTGGAGGAACACCAGTGGCGAAGGCGGCTCTTTGGTCTGTAACTGACGCTGAGGCGCGAAAGCGTGGGGAGCGAACAGGATTAGAAACCCCAGTAGT	k__Bacteria; p__Firmicutes; c__Bacilli; o__Bacillales; f__Bacillaceae; g__Bacillus; s__badius	0	0	0	0	0	0	0	0	0	0	0	0	0	0	0	0		1	0	0	0	0	0	0	0	0	0	0	0	0	0	0	0
denovo665	TACAGAGGTCCCCAAGCGTTGTTCGGATTCACTGGGCGTAAAGGGTGCGCAGGCGGCCAGGCAAGTTCGGTGTGAAATCCCGGAGCCTAACTCCGGAATGGCATTGAATACTTCCTGGCTCGAGTATTGGCGGGGGGACTGGAATTCTCGGTGTAGCAGTGAAATGCGTAGATATCGAGAGGAACACCAGTGGCGAAGGCGAGTCCCTAGACAATTACTGACGCTGAGGCACGAAGGCTGGGGGAGCAAACAGGATTAGAAA	k__Bacteria; p__Verrucomicrobia	0	0	0	0	0	0	0	0	0	0	0	0	0	0	0	0		0	1	0	0	0	0	0	0	0	0	0	0	0	0	0	0
denovo666	TACGGGAGGGTGCAAGCGTTATCCGGATTCACGTTAGGGGTTTAAAGGGTGCGTAGGGCGGGCAGGTAAGTCAGTGGTGAAATCCTAGAGCTTAACTCTAGAACTGCCATTGATACTATCTGTCTTGAATATTGTGGAGGTAAGCGGAATATGTCATGTAGCGGTGAAATGCTTAGATATGACATAGAACACCTATTGCGAAGGCAGCTTACTACGCATATATTGACGCTGA	k__Bacteria; p__Bacteroidetes; c__Sphingobacteriia; o__Sphingobacteriales; f__Chitinophagaceae; g__; s__	0	0	0	0	0	0	0	0	0	0	0	0	0	0	0	0		0	0	0	0	0	0	0	0	0	0	0	0	0	1	0	0
denovo667	TACGTAGGGTGCGAGCGTTAATCGGAATTACTGGGCGTAAAGCGTGCGCAGGCGGTTATATAAGACAGATGTGAAATCCCCGGGCTCAACCTGGGCACTGCAGTTAGAACTGGCAAGCTAGAGTAGGGTAGAGGGGTGTGGAATTCCAGGTGTAGCGGTGAAATGCGTAGATATCTGGAGGAACATCAGTGGCGAAGGCGACACCCTGGACTCATACTGACACTGAGGTGCGAAAGCGTGGGGAGCAAACAGGATTAGATACCCGGGTAGT	k__Bacteria; p__Proteobacteria; c__Gammaproteobacteria; o__Alteromonadales; f__Alteromonadaceae; g__Cellvibrio; s__	0	0	0	0	0	0	0	0	0	0	0	0	2	0	0	0		0	0	0	0	0	0	0	0	0	0	0	0	0	0	0	0
denovo668	TACGAAGGGGCGTAGCGTTGCTCGGAATCACTGGGCGGTAAAGACGCACGTAGGCGGACTCTTAAGTCGGGGTGGAAATCCTGGAGCTCAACTCCAGAACTGCCTTCGATACTGGGAGTCTTCGAGTTCGGGAGAGGTGAGTGGAACTGCGAGTGTAGAGGTGAAATTCGTAGATATTCGCAAGAACACCAGTGGCGAAGGCGGCTCACTGG	k__Bacteria; p__Proteobacteria; c__Alphaproteobacteria; o__Rhizobiales; f__Hyphomicrobiaceae; g__Rhodoplanes; s__	0	0	0	0	0	0	0	0	0	0	0	0	0	0	0	0		0	0	0	0	2	0	1	0	0	0	0	0	0	0	0	0
denovo669	GACGAAGGACCCAAGCGTTATCCGGATTCATTGGGTTTAAAGGGTGCGTAGGCGGGTTGATAAGTCAGTGGTGAAAGCCCAACGCTTAACGTTGGAACTGCCATTGATACTGCCATGCTAGAGAACTGAAGAGGAGTGTAGAATTCTCGGTGTAGCAGTGAAATGCGTAGATATCGAGAGGAATACCAACGGCGAAGGCAGCACTCTGGGCAGTTTCTGACACTGAGGCACGAAGGCTAGGGGAGCAAACGGGATTAGAAACCCGT	k__Bacteria	0	0	0	0	0	0	0	0	0	0	0	0	0	0	0	0		0	0	0	0	0	0	0	1	0	0	0	0	0	0	0	0
denovo671	TACGGAGGTTGCGAGCGTTGTTCGGAATTACTGGGCGTAAAGGGAGCGCAGGCGGCCGGGCCAGTCTAAAGTGAAAGCCCACGGCTCAACCGTGGACGTGCTTTGGATACTATCCGGCTTGAGTACGTGAGAGGTGAGCGGAATTCCAGGTGTAGCGGTGAAATGCGTAGATATCTGGAGGAACATCGGTGGCGAAAGCGGCTCACTGGCACGAAACTGACGCTGAGGCTCGAAAGCGTGGGGAGCGAAC	k__Bacteria; p__NKB19; c__; o__; f__; g__; s__	8	0	0	0	0	0	0	0	0	0	0	0	0	0	0	0		0	5	0	0	1	0	0	0	0	0	0	0	0	0	0	0
denovo672	TACAGAGACTGCAAGCGTTATTCGGATTCACTGGGCGTAAAGGGTGCGCTAGGCGGCCGGGTGTGTCAGATGTGAAATCCCGAGGCTTAACCTCGGAACTGCGTCTGAAACTACTCGGCTAGAGTATTGGAGAGGGTAACGGAATTCACGGTGTAGCAGTGAAATGCGTAGATATCTGAAGGAACACCCAGTGGCGAAGGCGACTCCCTGGACTCAAACTGACGCTGAGGCACGAAAGCGT	k__Bacteria; p__Verrucomicrobia; c__Opitutae; o__Opitutales; f__Opitutaceae; g__; s__	0	0	1	0	0	0	0	0	0	0	0	0	0	0	0	0		0	0	0	0	0	0	0	0	0	0	0	0	0	0	0	0
denovo673	TACGTAGGAGGCGAGCGTTGTCCGAATTCACTGGGCGTAAAGGGCGAGTAGGCGGCTTGTTAAGTCCTGTGTGAAATCTCCCGGCTCAACTGGGAGGGGTCATGGGATACTGGCAGGCTTGAGGGCAGCAGAGGAAGGTGGAATTCCCGGAGTAGTGGTGAAATGCTTAGAGACCGGGAGGAACACCAGTGGCGAAAGCGGCCTTCTGGGCTGACCCTGACGCTGAGGCGCGAAAGCATGGGGAGCAAACCGGATTAGAAACCCG	k__Bacteria; p__Chloroflexi; c__SAR202; o__; f__; g__; s__	0	0	0	0	0	0	0	0	0	0	0	0	0	0	0	0		0	2	0	0	0	0	0	0	0	0	0	0	0	0	0	0
denovo674	GACGAACCCATGCAAACGTTATTCGGATTCACTGGGCTTAAAGCGTGCGTAGGCGGTCTTGTTAGTCAGGTGTGAAAGCCCCGGGCGTCAACCTGGGAACTGCGTTTGGAACTACAAGACTAGAGTGTGTCAGAGGGGGGTGGAATTCCGCGTGTAGCAGTGAAATGCGTAGAGATGCGGAGGAACACCGATGGCGAAGGCAGCCCCTCGGGATAACACTGACGCTCATGCACGAAAGCGTGGGGAGCAAACAGGATTAGAAA	k__Bacteria; p__Proteobacteria; c__Betaproteobacteria; o__Neisseriales; f__Neisseriaceae	0	0	0	0	0	0	0	1	0	0	0	0	0	0	0	0		0	0	0	0	0	0	0	0	0	0	0	0	0	0	0	0
denovo675	GACAGAGGTGTCAAGCGTTGCTCGGAATTACTGGGCGTAAAGAGCGTTCAGGTGGCATTGTAAGCCAGGTGTGAAATCCCTTGGCTAACCAAGGAACTGCGCTTGGGACTGCAGTACTAGAGGACGGGAGAGGAGAGTGGAATTTCCGGTGTAGCGGTGAAATGCGTAGATATCGGAAGGAACACCCGTGGCGAAGGCGGCTCTCTGGCTCGATCCTGACACTGATACGCGAAAGCTAGGGGAGCAAACGGGATTAGAAACCC	k__Bacteria	0	4	0	0	0	0	0	0	0	0	0	0	0	0	0	0		0	0	0	0	0	0	0	0	0	0	0	0	0	0	0	0
denovo676	TACCCGCTCCCCCGAGTGGTGGGGACGTATTACTGGGCCGTAAAGACGCCCGTAGCCGGCTCGGCGTGTCTCTCGTTAAATCCACAGGCCTAACCTGTGGGCTGCGGGAGATACTGCCGGGCCTGGGGTGGGAGAGGCGCCCGGTATTCCCGGGGTAGGGTAAAATCCTCTGATCCCGGGAGGACCATCAGTGGCGAAGGCGGGGCGCCAGAACACGCCCGACGGTGAGGGGCGAAAGCTGGGGGAGCAAACGGGATTAGAAA	k__Archaea; p__Crenarchaeota; c__pSL4; o__; f__; g__; s__	0	2	0	0	0	0	0	0	0	0	0	0	0	0	0	0		0	0	0	0	0	0	0	0	0	0	0	0	0	0	0	0
denovo677	TACGGAGGGTGCGAGCGTTAATCGGAATTACTGGGCGTAAAGGGCGTGTAGGCGGGGATGTAAGTCAGATGTGAAACTCCGAAGCTTAACTTCGGAACTGCATCTGAAACTGTGTCTCTTGAGTGCTGGAGAGGAAAGCGGAATTCCTAGTGTAGCGGTGAAATGCGTAGATATTAGGAGGAACACCAGTGGCGAAGGCGGCTTTCTGGACAGTAACTGACGCTGAGGCGCGAAAGCGTGGGGAGCAAACAGGATTAGATACCCTGTA	k__Bacteria	0	0	0	0	0	0	0	0	0	0	0	0	0	2	1	2		0	0	0	0	0	0	0	0	0	0	0	0	0	0	0	1
denovo678	TACGTAGGACCCCGAGCGTTGTCCGGATTTACTGGGTATAAAGGGTGCGTAGGCGGCCTTGTGCGTCAGAGGTGAAATATCCGGGCTTAACCCGGAGGGTGCCTTTGATACGGCAGGGCTTGAGTGCGAGAGAGGATGATGGAATTCCTGGTGTAGCGGTGAAATGCGTAGATATCAGGAGGAACACCGGTGGCGAAGGCGGTCATCTGGCTCGTAACTGACGCTGAGGCACGAAAGCGCGGGGATCAAACAGGATTAGAAACCCTTGTAGT	k__Bacteria; p__Chlorobi; c__OPB56; o__; f__; g__; s__	3	0	0	0	0	0	0	0	1	0	0	0	0	0	0	0		0	2	0	2	1	0	5	0	0	0	0	1	0	0	0	1
denovo679	TACAGAGGTGGCAAGCGTTGCTCGGAATCACTGGGCTTAAAGGGCATGTAGGCGGCCGGACAAGCGTCGAGTGAAATCCCCCGGCTCAACTGGGGAACCGCTCGACGGACTGTTCGGCTCGAGGCAGACAGGGGCGACCGGAACTCTGGGTGGAGCGGTGAAATGCGTAGATATCCAGGGGAACGCCGGCGGTGAAAACGGGTCGCTGGGTCTTGCCTGACGCTGAGGTGCGAAAGCCA	k__Bacteria; p__Planctomycetes	2	0	0	0	0	0	0	0	0	0	0	0	0	0	0	0		0	0	0	0	0	0	1	0	0	0	0	0	0	0	0	0
denovo680	TACGTAGGGTCCAAGCGTTAATCGGAATTACTGGGCGTAAAGCGTGCGCAGGCGGTTTCGTAAGCCAGACGTGAAATCCCCGGGCTTAACCTGGGAACTGCGTTTGGGACTGCGAGGCTGGAGTGCGGCAGAGGGAGGTGGAATTCCACATGTAGCAGTGAAATGCGTAGATATGTGGAGGAACACCGATGGCGAAGGCAGCCTCCTGGGCTAGCACTGACGCTCATGCACGAAAGCGTGGGGAGCAAACAGGATTAGAAACCCTGGTAGT	k__Bacteria; p__Proteobacteria; c__Betaproteobacteria; o__; f__; g__; s__	0	0	0	0	0	0	0	0	0	0	0	0	0	0	0	0		0	0	0	0	0	0	0	0	0	0	0	1	0	0	0	0
denovo681	TACAGAGGGTGCAAGCGTTAATCGGAATTACTGGGCGTAAAGCGCACGTAGGCGGTTTTTTAAGTCAGATGTGAAAGCCCCGGGCTCAACCTGGGAATTGCATTTGAAACTGGAAAACTAGAGTGTGTGAGAGGGGGGTAGAATTCCAAGTGTAGCGGTGAAATGCGTAGATATCGGGAGGAACACCAGTGGCGAAGGCGGCATCCTGGCTCATAACTGACGCTGAGTCGCGAAAGCGTGGGGATCAAACAGGATTAGATACCCGTGTAGT	k__Bacteria; p__Proteobacteria; c__Gammaproteobacteria; o__Alteromonadales; f__[Chromatiaceae]; g__Rheinheimera; s__	0	0	0	0	0	0	0	1	0	0	0	0	0	0	0	0		0	0	0	0	0	0	0	0	0	0	0	0	0	0	0	0
denovo683	TACGGAGGGAGCTAGCGTTGTTCGGAATTACTGGGCGTAAAGCGCACGTAGGCGGCGATTTAAGTCAGAGGTGAAAGCCCGGGGCTCAACCCCGGAACTGCCTTTGAGACTGGATTGCTAGAATCTTGGAGAGGCGAGTGGAATTCCGAGTGTAGAGGTGAAATTCGTAGATATTCGGAAGAACACCAGTGGCGAAGGCGGCTCGCTGGACAAGTATTGACGCTGAGGTGCGAAAGCGTGGGGAGCAAACAGGATTAGAAACCCTGGTAGT	k__Bacteria; p__Proteobacteria; c__Alphaproteobacteria; o__Sphingomonadales; f__Sphingomonadaceae; g__Sphingobium	12	5	10	21	10	4	7	15	10	8	4	16	59	9	23	5		0	6	2	2	1	5	2	0	6	1	3	10	10	11	16	2
denovo684	TACGGAGGGGCGTAGCGTTGTTCGGAATTACTGGGCGGTAAAGACGCACGTAGGCGGCTTGAAAAGTTAGGGGGTGAAAGCCCGGAGCTCAACTCCGGAATTGCCTTCAAAACTCTTAAGCTAGAGTTCGGAAGAGGAGAGTGGAATTCCCAGTGTAGAGGTGAAATTCGTAGATATTGGGAAGAACACCAGTGGCGAAGGCGGCTCTCTGGTCCGATACTGACGCTGAGGTGCGAAAAGCGTGGGGGANC	k__Bacteria; p__Proteobacteria; c__Alphaproteobacteria	0	0	1	0	0	0	0	0	0	0	0	0	0	0	0	0		0	0	0	0	0	0	0	0	0	0	0	0	0	0	0	0
denovo685	TACGTAGGGTGCGAGCGTTAATCGGAATTACTGGGCGTAAAGCGTGCGCAGGCGGCTTTGCAAGACAGATGTGAAATCCCCGGGCTCAACCTGGGAACTGCGCTTGTGACTGCCTCACTAGAGTACGGCAGAGGGGGGTGGAATTCCGCGTGTAGCAGTGAAATGCGTAGATATGCGGAGGAACACCGATGGCGAAGGCAATCCCCTGGGCCTGCACTGACGCTCATGCACGAAAGCGTGGGGAGCAAACAGGATTAGAAACCCTAGTAGT	k__Bacteria; p__Proteobacteria; c__Betaproteobacteria	0	0	0	0	0	0	0	0	0	0	0	0	0	0	0	0		0	0	0	0	0	0	0	0	0	0	0	1	0	0	0	0
denovo686	TACGTAGGGGGCAAGCGTTGTTCGGAATTACTGGGCGTAAAGCGCGCGTAGGTGGACGGTCAAGTCCGGCTTGAAAGCCCCCGGCTCAACCGGGGAGTGTGGCTGGAAACTGGCGGTCTTGAGGGCGAGAGAGGAGGGTGGAATTCCTGGTGTAGCGGTGAAATGCGTAGAGATCAGGAGGAACACCCGAGGCGAAGGCGGCCCTCTGGCTCGACCCTGACGCTGAGGCGCGAAAGCGTGGGGAGCGAACGGGATTAGAACCGGT	k__Bacteria; p__Armatimonadetes; c__S1a-1H; o__; f__; g__; s__	0	1	0	0	0	0	0	0	0	0	0	0	0	0	0	0		0	0	0	0	0	0	0	0	0	0	0	0	0	0	0	0
denovo687	TACAGAGACCACAAACGTTATCCGGAATCATTGGGCGTAAAGCGTACCGATAGGTGGTTTACTAAGCCAGAGGTGAAATCTCCGAGCCCAACTCGGAATCTGTCCTTTGGAACTGGTAAACTAGAGGGACAAAGAGGAAGCTGGAACAAACGGTGTAGTAGTGAAATGCGTTGATATCGTTTGGAACACCAATAGCGAAGGCTGGCTTCTGGGTGTCACCTGACACTGCTAGGACGAAAGCGTGGGGAGCGAATGGGATTAGAAA	k__Bacteria; p__OD1; c__SM2F11; o__; f__; g__; s__	0	0	0	0	0	0	0	0	0	1	0	0	0	0	0	0		0	0	0	0	0	0	0	0	0	0	0	0	0	0	0	0
denovo688	TACAGAGGCCTCAAGCGTTGTTCGGAATTACTGGGCGTAAAGGGTGTGTAGGTGGTGATGCAAGTCAGATGTGAAAGCCCTGGGCTTAACCCGGGAACTGCATTTGATACTGCATTGCTAGAGTGCGGAAGAGGAGAGCGGAATTCCTAGTGTAGGAGTGAAATCCGTAGATATTAGGAGGAATACCGATGGCGAAGGCAGCTCTCTGGTCCGTAACTGACACTGAGACACGAAAGCGTGGGTAGCAAACAGGATTAGATACCCTAGT	k__Bacteria; p__Proteobacteria; c__Deltaproteobacteria; o__Bdellovibrionales; f__; g__; s__	0	0	0	0	0	0	0	0	2	0	0	0	0	0	0	0		0	0	0	0	0	0	0	0	0	0	0	0	0	0	0	0
denovo689	TACGGAGGGTGCGAGCGTTAATCGGAATTATTGGGCGTAAAGGGTGCGTAGGTGGTTGAATAAGTTATCTGTGAAATCCCCGGGCTTAACCTGGGACGGTCAGATAAGACTGTTTGACTCGAGTACGGGAGAGGGTAGTGGAATTTCCGGTGTAGCGGTGAAATGCGTAGAGATCGGAAGGAACACCAGTGGCGAAGGCGGCTACCTGGCCTGATACTGACACTGAGGCACGAAAGCGTGGGGAGCAAACAGGATTAGATACCCGTAGT	k__Bacteria; p__Proteobacteria; c__Gammaproteobacteria; o__Legionellales; f__Legionellaceae	0	0	0	0	0	1	0	0	0	0	1	0	0	0	0	0		0	0	0	0	0	0	0	0	0	0	0	0	0	0	0	0
denovo690	TACGTAGGGTGCGAGCGTTAATCGGAATTACTGGGCGTAAAGCGTGCGCAGGCGGTGACCCAAGTCAGATGTGAAAGCCCCGGGCTCAACCTGGGAACTGCGTTTGGAACTACAAGACTAGAGTGTGTCAGAGGGGGGTGGAATTCCGCGTGTAGCAGTGAAATGCGTAGAGATGCGGAGGAACACCGATGGCGAAGGCAGCCCCTGGGATAACACTGACGCTCATGCACGAAAGCGTGGGGAGCAAACAGGATTAGATACCCCTGTAGT	k__Bacteria; p__Proteobacteria; c__Betaproteobacteria; o__Neisseriales; f__Neisseriaceae; g__Vogesella; s__	0	0	0	0	0	0	0	0	0	0	0	1	0	1	0	0		0	0	0	0	0	0	0	0	0	0	0	0	0	0	0	0
denovo692	TACAGAGGGTGCGAGCGTTGTCCGGAATCACTGGGCGTAAAGGGCGTGTAGGCGGCTTGGTAAGCCGCGTGTGAAAGCCCGGGGCTCAACCCCGGAACGGCACGCGGGACTGTCAGGCTCGAGACTGGTAGAGGCGAGTGGAATTCCTGGTGTAGCGGTGGAATGCGTAGAGATCAGGAAGAACACCGGTGGCGAAGGCGGCTCGCTGGGCCAGTTCTGACGCTGAGGCGCGAAAGCGTGGGGAGCAAACAGGATTAGATACCCCAGTAGT	k__Bacteria; p__Gemmatimonadetes; c__Gemm-1; o__; f__; g__; s__	1	0	0	0	0	0	0	0	2	0	0	0	0	0	0	0		0	0	0	0	1	0	0	0	0	0	0	0	0	0	0	0
denovo693	TACGTAAGGGGCAAGCGTTGTCCGGAATCACTGGGCGTAGAGGGCGCGTAGGCTGTTTGGTAAGTAGAGGGTGAAAGATTCGGGCTCAACCCGAAAACTGCCTTCTAAACTGCCTTACTTGAGGGTCTGAGGGGAAGCTGGAATTCACGGTGTAGCGGTGAAATGCGTAGATATCGTGGAGAACACCCGTGGCGAAAGCGGGCTTCTGGCAGACTCCTGACGCTGAGGCGCGAAGGCTAGGGGAGCAAACGGGATTAGATACCCGGGTAGT	k__Bacteria	5	0	0	0	0	0	0	4	0	1	0	0	0	0	0	0		0	2	0	0	0	0	0	0	0	1	0	0	0	0	0	0
denovo694	TACGAGTGCCCCCAAGCGTTATCCGGAATCATTGGGCGTAGAGGGTGTGTAGGTGGTTATGTTAGTCTTTTGTAAAATCTCCGGGCTTAACTCGGAAACCGCGAAAGAAACGGCATGACTAGAGGGTGCGAGGGGTCTGTGGAACTCGTGGAGTAGGGGTGAAATCCGTTGATATCATGGGGAACACCAAAAGCGAAGGCAGCAGACTGGCGCATTCCTGACACTGAGACACGAAAGCGTGGGTAGCGAATGGGATTAGATACCCTGGTAGT	k__Bacteria; p__OD1	0	0	0	0	0	0	0	0	0	0	0	0	0	0	0	0		0	0	0	0	0	0	0	0	3	0	0	0	0	0	0	0
denovo695	GACGAGGGATCCTAGCGTTGTTCGGAATTATTGGGCGTAAAGCGGGTGTAGGCGGACTTATAAGTCAGGTGTGAAATCCCAGGGCTCAACCCTGGAAGTGCACTTGATACTGTAAGTCTTGAGTGTGGTAGAGGCTATTAGAATTCCTGGTGTAGTGGTGAAATACGTAGATATCAGGAGGAATACCGGAGGCGAAGGCGGATAGCTGGGCCAACACTGACGCTGAGACCCGAAAGCGT	k__Bacteria; p__Proteobacteria; c__Deltaproteobacteria; o__Bdellovibrionales; f__Bdellovibrionaceae; g__Bdellovibrio; s__	0	0	1	0	0	0	0	0	0	0	0	0	0	0	0	0		0	0	0	6	1	7	2	0	0	0	0	0	0	0	0	0
denovo696	TACGGAGGGTGCAAGCGTTGTCCGGATTTATTGGGCGTAAAGCGCGCGCAGGCGGCCGTGCAAGTCGGATGTGAAAACACGAGGCTCAACCTCGTGCCTGCATTCGATACTGCTCGGCTCGAGGCAGGTAGGGAGATCGGAATTCCCGGTGTAGCGGTGAAATGCGCAGATATCGGGAGGAACACCGGTGGCGAAGGCGGATCTCTGGGCCTGTCCTGACGCTCAGGCGCGAAAGCTAGGGGAGCGAACAGGATTAGAAACCCC	k__Bacteria; p__Actinobacteria; c__MB-A2-108; o__0319-7L14; f__; g__; s__	0	1	0	0	0	0	0	0	0	0	0	0	0	0	0	0		0	0	0	0	0	0	0	0	0	0	0	0	0	0	0	0
denovo697	TACGAGAGGTCCAAACGTTATTCGGAATCACTGGGCTTACAGAGTTCGTAGGCGGCTCTACAAGTGAGGTGTGAAAGCCCTCGGCTCAACCGAGGAACTGCGCTTCAAACTGTAGAACTAGAGGAAGATAGAGGTGAGCGGAACTGATGGTGGAGCGGTGAAATGCGTTGATATCATCAGGAACACCGGAGGCGAAGGCGGCTCACTGGGTCTTTTCTGACGCTGAGGAACGAAAGCTAGGGGAGCAAAC	k__Bacteria; p__Planctomycetes; c__Planctomycetia; o__Pirellulales; f__Pirellulaceae	2	0	2	4	0	2	1	5	9	0	0	0	0	0	0	0		0	0	0	0	1	0	0	0	0	0	0	0	0	0	0	0
denovo699	TACGTAGGTGGCAAGCGTTGTCCGGATTTACTGGGCGTAAAGCGCGCGCAGGCGGCCTGTCAAGTCTAGGGTGAAATCTCCCGGCTCAACCGGGAGAGGTCTCCGGATACTGGCAGGCTTGAGGAGAGCAGAGGAGAGTAGAATTCCCGGTGTAGCGGTGATATGCGTAGATATCGGGAGGAATACCAGTGGCGAAGGCGACTCTCTGGGCTCTTCCTGACGCTGAGGCGCGAAAGCGTGGGGAGCAAA	k__Bacteria; p__Chloroflexi; c__TK17; o__S085; f__; g__; s__	1	0	0	0	0	0	0	0	0	0	0	0	0	0	0	0		0	0	0	0	0	0	0	0	0	0	0	0	0	0	0	0
denovo700	TACGGAGGTTCCAAGCGTTGTTCGGAATTACTGGGCGTAAAGGGAGCGCAGGCGGACAGGTCAGTTTAAAGTGGAATCCCAGGGCTCAACCCTGGACGTGCTTTGGATACTGCCTGTCTTGAGTTCGTGAGAGGAAAGTGGAATTCAGGGTGTAGTGGTGAAATGCGTAGATATCGGGAGGAACACCAGTGGCGAAGGCGGCTTTCTGGCCTGCATCCGACGCTGAGGCGCGAAGGCTGGGGGAGCGAACGGGATTAGAAACCCTAGTAGT	k__Bacteria; p__NKB19; c__TSBW08; o__; f__; g__; s__	0	0	0	0	0	0	0	0	0	0	0	0	1	0	0	0		0	0	0	0	0	0	0	0	0	0	0	0	0	0	0	0
denovo702	GACGAGCCCGTCCTAACGTTGTTCGGATTCACTGGGCTTAAAGGGCGCGTAGGCGGGTGAGCAAGTCCGGGGTGAAATCTTTCGGCTTAACCGGAAAACTGCCTTGGATACTGCTCGTCTAGAGGGAGGTAGGGGTCTGTGGAACTTCCGGTGGAGCGGTGAAATGCGTTGATATCGGAAGGAACGCCGGTGGCGAAAGCGACGGACTGGACCTCTTCTGACGCTGAGGCGCGAAAGCTAGGGTAGCGAACGGGATTAGATACCCGT	k__Bacteria; p__Planctomycetes; c__Planctomycetia; o__Gemmatales; f__Gemmataceae; g__; s__	21	0	0	0	0	0	1	0	0	0	0	0	0	0	0	0		0	1	0	0	0	0	0	1	0	0	0	0	0	0	0	0
denovo703	GACGAACCGAGCGAACGTTGTTCGGAATCACTGGGCTTAAAGGGCGCGTAGGCGGGCTATCAAGTCTGGGGTGAAATGCCACGGCTCAACCGTGGAACTGCCTCGGATACTGACGGCCTCGAGGGAGGTAGGGGCATGCGGAACTGTAGGTGGAGCGGTGAAATGCGTTGATATCTACAGGAACTCCGGTGGTGAAAGCGGCGTGTTGGACCTCTTCTGACGCTGAGGCGCGAAAGCTA	k__Bacteria; p__Planctomycetes; c__Planctomycetia; o__Gemmatales; f__Gemmataceae; g__Gemmata; s__obscuriglobus	4	0	1	2	0	3	0	2	0	0	0	0	0	0	0	0		0	0	0	1	0	0	0	0	0	0	0	0	0	0	0	0
denovo704	TACGTAGGGGGCAAGCGTTGTCCGGAATTATTGGGCGTAAAGCGCGCGCAGGCGGTCAATTAAGTTGGGTGTTTAAGCCCGGGGCTCAACCCCGGTTCGCATCCAAAACTGGTTGACTTGAGTGTAGGAGAGGAAAGTGGAATTCCACGTGTAGCGGTGAAAATGCGTAGAGATGTGGAGGAACACCAGTGGCGAAGGCGGCTTCTTGGGCCTTTACTGACGCTGAGGCGCG	k__Bacteria; p__Firmicutes; c__Bacilli; o__Bacillales; f__Paenibacillaceae; g__Paenibacillus; s__chondroitinus	0	2	0	0	0	0	0	0	0	0	0	0	0	0	0	0		0	0	0	0	0	0	0	0	0	0	0	0	0	0	0	0
denovo705	TACGGAGGGTGCGAGCGTTAATCGGAATTACTGGGCGTAAAGGGCGCGCAGGCGGCTTGGCAAGTCGAGTGTGAAATCCCTTGGCTTAACTAAGGAATGGCGCTCGAAACTACCTCGCTAGAGGGCGGGAGAGGGAAGTGGAACTCTCGGTGTAGGGGTGAAATCTGTAGATATCGAGAGGAACACCGGTGGCGAAGGCGGCTTCCTGGCCCGTATCTGACGCTGAGGCGCGAAAGCGTGGGGGCAACA	k__Bacteria; p__Actinobacteria; c__Actinobacteria; o__; f__; g__; s__	0	1	0	0	0	0	0	0	0	0	0	0	0	0	0	0		0	0	0	0	0	0	0	0	0	0	0	0	0	0	0	0
denovo706	GACGGACCCACACAAACGTTATTCGGAATCACTGGGCTTAAAGGGTGTGCAGGCTGTGCAGTAAGTCGGGTGTGAAATCCCTCGGCTCAACCGAGGAACTGCGCCCGATACTACTGTGCTCGAGGGAGATAGAGGTGAGCGGAACTTAGGGTGGAGCGGTGAAATGCGTTGATATCCTAAGGAACACCGGTGGCGAAAGCGGCTCACTGGATCTCTTCTGACGCTCAGGCACGAAAGCTAGGGGAGCGAACGGGATTAGATACCCGAGTAGT	k__Bacteria; p__Planctomycetes; c__Planctomycetia; o__Pirellulales; f__Pirellulaceae	6	0	0	0	0	0	0	0	0	0	0	0	0	0	0	0		0	2	0	0	2	0	0	0	0	0	0	0	0	0	0	0
denovo707	TACGGAGGGTGCAAGCGTTGTCCGGATTTATTGGGTTTAAAGGGTGCGCAGGCGGGAAGGTCAGTCCGCGGTGAAAGACGATCGCTTAACGATTGCAGTGCCGTGGATACTGCCTTTCTTGAATCTGGTTGAGGCCGGTGGAATTGACCGTGTAGCGGTGAAATGCATAGATATGGTCAAGAACTCCAATTGCGAAGGCAGCCGGCTGGGCCAGCATTGACGCTCAGGCACGAGAGTGC	k__Bacteria; p__Bacteroidetes; c__Sphingobacteriia; o__Sphingobacteriales; f__Flexibacteraceae; g__; s__	0	0	0	0	0	0	0	0	1	0	0	0	0	0	0	0		0	0	1	0	0	0	0	0	0	0	0	0	0	0	0	0
denovo709	TACGTAGGGTGCAAGCGTTGTCCGGATTTATTGGGCGTAAAGAGCGCGTAGGTGGTTCGTAAAGTCGGATGTGAAAGTCCAGGGCTCAACCCTGGGATGCCATTCGATACTTGCGAACTAGAGCACGGTAGGGGGATCTGGAATTCCTGGTGTAGCGGTGAAATGCGCAGATATCAGGAGGAACACCGGTGGCGAAGGCGGGATCCTGGGCCGTTGCTGACACTGAGGCGCGAAAGCTGGGGGAGCGAACAGGATTAGAAC	k__Bacteria; p__Actinobacteria; c__MB-A2-108; o__0319-7L14; f__; g__; s__	0	15	0	0	0	0	0	0	0	0	0	0	0	0	0	0		0	7	0	0	0	0	0	0	0	0	0	0	0	0	0	0
denovo710	TACAGAGGTGGCAAGCGTTGTTCGGATTTATTGGGCGTAAAGGGTCCGTAGGCGGTTTGAAAGTCAGATGTGAAACGCCCACAGCTCAACTGTGGAACTGCATTTGAAACTTCCAGACTAGAGTATGAGAGGGGTTAAGGGAATTCCCGGTGTAAGGGTGAAATCTGCAGAGATCGGGAGGAACACCAGTCGCGAAGGCGCTTAACTGGCTCATTACTGACGCTCA	k__Bacteria; p__OP3; c__PBS-25; o__; f__; g__; s__	0	0	0	0	0	0	0	0	1	0	0	0	0	0	0	0		0	0	1	0	1	0	0	0	0	0	0	0	0	0	0	0
denovo711	TACGAAGGTGGCAAGTGTTACTCGGAATTACTAGGCGTAAAGCGCAGGTAGGTGGTTAGGTAAGTCTGTAATGAAATCTCCCGGCTTAACTGGGAGGGGTTTACGGATACTGCTTGACTCGAGTGTGGAAGAGGCAACTGGAATTCCCGGTGTAGCGGTGAAATGCGTAGATATCGGGAGGAACACCAATGGCGAAAGCAGGTTGCTGGTCCAATACTGACGTTGAGCTGCGAAAGCTAGGGGAGCAAACAGGATTAGATACCCCGAGTAGTCCCTG	k__Bacteria; p__Elusimicrobia	0	0	0	0	0	0	0	0	0	0	0	0	0	0	0	0		0	0	0	0	0	0	1	0	0	0	0	0	0	0	0	0
denovo712	TACAGAGGTGGCAAGCGTTGTTCGGAATTACTGGGCGTAAAGGGCGCGTAGGCGGCCTTGTCAGTCAGTTGTGAAATCCCCAGGCTTAACTTGGGAATGGCGTCTGATACTACAAGGCTCGAGTGCGGGAGAGGGATGTGGAATTCCAGGTGTAGCGGTGAAATGCGTAGATATCTGGAGGAACACCGGTGGCGAAGGCGGCATCCTGGACCGACACTGACGCTGAGGCGCGAAAGCCAGGGGAGCAAACGGGATTAGAAACCCG	k__Bacteria; p__Acidobacteria; c__Acidobacteria-6; o__iii1-15; f__mb2424; g__; s__	3	0	0	0	0	0	0	0	0	0	0	0	0	0	0	0		0	0	0	0	0	0	0	0	0	0	0	0	0	0	0	0
denovo713	TACGTAGGGTGCAAGCGTTAATCGGAATTACTGGGCGTAAAGGGTGCGCAGGCGGTCGCTTAAGTCAGATGTGAAAGCCCCGGGCTTAACCTGGGAATTGCGTTTGAAACTGGGCGGCTTGAGTGTAGCAGAGGGGGGTAGAATTCCGCGTGTAGCAGTGAAATGCGTAGATATGCGGAGGAATACCGATGGCGAAGGCAGCCCCCTGGGTTAACACTGACGCTCATGCACGAAAGCGTGGGGAGCAAACAGGATTAGATACCCGGGTAGT	k__Bacteria; p__Proteobacteria; c__Betaproteobacteria	0	0	0	0	0	0	0	0	0	0	0	0	0	0	0	0		0	0	0	0	0	0	0	0	0	1	0	0	0	0	0	0
denovo714	TACGGAGGGTGCGAGCGTTAATCGGAATCACTGGGCGTAAAGGGCGCGTAGGCGGCTGTGCAAGTCAGATGTGAAAGCCCGCGGCTTAACCGCGGAATTGCATCTGAAACTGCACGGCTTGAGTATGGGAGAGGAAAGTGGAATTCCCGGTGTAGAGGTGAAATTCGTAGATATCGGGAGGAACACCAGTAGCGAAGGCGACTTTCTGGCCCAATACTGACGCTGAGGCGCGAAAGCGTGGGGAGCAAACAGGATTAGATACCCGGTAGT	k__Bacteria; p__Proteobacteria; c__Deltaproteobacteria	0	0	0	0	0	0	0	0	0	0	0	0	0	0	0	0		0	0	0	0	0	0	0	0	0	0	0	1	0	0	0	0
denovo716	TACGTAGGGAGCGAGCGTTGTCCGGAATCATTGGGCGTAAAGAGCATGTAGGTGGATCAATAAGTCTGCTGTGAAAGTCGAAGGCTCAACCTTCGAAAGCCGGTGGATACTGTTGATCTAGAGTACGGAAGAGGCGAGTGGAATTCCTGGTGTAGCGGTGGAATGCGCAGATATCAGGAGGAACACCGGTGGCGAAGGCGGGTCTCTGGGCAACTACTGACGCTGAGGAGCGAAAGCGTGGGG	k__Bacteria; p__Actinobacteria	0	0	0	0	0	0	0	0	0	0	0	0	0	0	0	0		0	0	0	0	0	0	0	1	0	0	0	0	0	0	0	0
denovo717	TACGTAGGGTGCAAGCGTTAATCGGAATTATTGGGCGTAAAGGGTGCGTAGGCGGTGATATAAGTCGGGTGTGAAATTTCGGAGCCTAACTCCGAAACTGCATTCGAAACTGTATCGCTCGAGGTCTGGAGAGGTGATTGGAATTCTTGGTGTAGCAGTGAAATGCGTAGATATCAAGAGGAACACCAGAGGCGAAAGCGAATCACTGGACAGAACCTGACGCTGAGGCACGAAAGCTAGGGGAGCAAACGGGATTAGAAACCCCGGTAGT	k__Bacteria	0	0	0	0	0	0	0	0	0	0	0	0	0	0	0	0		0	0	0	0	0	0	1	0	0	0	0	0	0	0	0	0
denovo718	TACAGAGAGTGCGAGCGTTAATCGGAATTACTGGGCGTAAAGCGCGCGTAGGTGGAACTCTAAGTCGATTGTGAAATCCCCGAGCTTAACTTGGGAATTGCATTCGATACTGAAGTTCTCGAGTATGGTAGAGGGAAGTGGAATTTCCGGTGTAGCGGTGAAATGCGTAGATATCGGAAAGAACACCAGTGGCGAAAGCGGCTTCCTGGACCAATACTGACACTTAGGCGCGAAAGCGTGGGGAGCAAACAGGATTAG	k__Bacteria; p__Proteobacteria; c__Gammaproteobacteria; o__Legionellales; f__Coxiellaceae	1	0	0	0	0	0	0	0	0	0	0	0	0	0	0	0		0	0	0	0	0	0	0	0	0	0	0	0	0	0	0	0
denovo719	TACGTAGGGTGCAAGCGTTAATCGGAATTACTGGGCGTAGAGCGTGCGCAGGCGGCTTTGCAAGACAGATGTGAAATCCCCGGGCTCAACCTGGGACTGCATTTGTGACTGCATCGCTCGAGTGCGGCAGAGGGGGAGTGGAATTCCAGGTGTAGCGGTGAAATGCGTAGATATCTGGGGGAACGATCAGTGGCGAAGGCGGCTTCCTGGACCAACACTGACGCTGAGGCGCGAAAGCGTGGGGAGCAAACAGGATTAGATACCC	k__Bacteria; p__Proteobacteria; c__Betaproteobacteria	0	0	0	0	0	0	0	0	0	0	0	0	0	0	0	0		0	0	0	0	1	0	0	0	0	0	0	0	0	0	0	0
denovo720	TACGTAGGTGGCAAGCGTTGTCCGGATTTACTGGGCGTAAAGCGCACGCAGGCGGCTGGCTAAGTCTGATGTGAAATCTCCCGGCTTAACCGGGAGGGGTCATCGGATACTGGCCGGCTCGAGGAAGGTAGAGGAGAGTGGAATTCCCGGTGTAGTGGTGGAATGCGTAGATATGCGGAGGAACACCAATGGCGAAGGCAATCCCCTGGGCCGTGCACTGACGCTCATGCACGAAAGCGT	k__Bacteria	0	0	0	0	0	0	0	0	0	0	0	0	0	0	0	0		0	0	0	0	0	1	0	0	0	0	0	0	0	0	0	0
denovo721	TACGAAGGGGGCGTAGCGTTGCTCGGAATCACTGGGCGTAAAGGGTGCGTAGGCGGGTCTTTAAGTCAGAGGTGAAATCCTGGAGCTCAACTCCAGAACTGCCTTTGATACTGAGGATCTTGAGTTCGGGAGAGGTGAGTGGAACTGCGAGTGTAGAGGTGAAATTCGTAGATATTCGGAAGAACACCAGTGGCGAAGGCGGCATACTGGCCCAATACTGACGCTGAGGCGCG	k__Bacteria; p__Proteobacteria; c__Alphaproteobacteria; o__Rhizobiales; f__Bradyrhizobiaceae	0	0	0	0	0	0	0	0	0	0	0	0	0	0	0	0		0	0	0	0	0	0	0	0	0	0	0	0	1	0	0	0
denovo722	TATGTAGGGTGCGAGCGTTAATCGGAATTACTGGGCGTAAAGCGTGCGCAGGCGGTGATGTAAGACAGATGTGAAATCCCCGGGCTCAACCTGGGAACTGCGTTTGTGACTGCATCACTCGAGTACGGCAGAGGGAGGTGGAATCCCGCGTGTAGCAGTGAAATGCGTAGATATGCGGAGGAACACCGATGGCGAAGGCAAGCCCTCGGTCGCGCACTGACGCTCATGCACGAAAGCGTGGGGAGC	k__Bacteria; p__Proteobacteria; c__Betaproteobacteria; o__Rhodocyclales; f__Rhodocyclaceae; g__Zoogloea; s__	0	0	0	0	0	0	0	0	0	0	0	0	0	0	1	0		0	0	0	0	0	0	0	0	0	0	0	0	0	0	0	0
denovo723	GACAGAGGTGGCGAGCGTTATCCGGATTGACTGGGCGTAAAGGGCGTGTAGGCGGTTCCACAAGTCGGTCGTGAAAGGCGTCGGCTCAACCGAAGCAGTGCGACCGAGACTGTGGGGCTTGGAGGACGGGAGAGGAAAGTGGAATTCCCGGTGTAGCAGTGAAATGCGTAGATATCGGGAAGAACACCAATGGCGAAGGCGACTTTCTGGCCCGTTTCTGACGCTGAGGCGCGAAAGCCAGGGGAGCGAACGGGATTAGATACCCTGGTAGT	k__Bacteria	3	0	0	0	0	0	0	0	0	0	0	0	0	0	0	0		0	0	0	0	0	0	0	0	0	0	0	0	0	0	0	0
denovo724	TACGGAGGATGCAAGCGTTATCCGGATTCATTGGGTTTAAAGGGTGCGCAGGTGGGAATGTAAGTCAGTGGTGAAATACTGCCGCTTAACGGTAGAGCTGCCATTGATACTGCGTTTCTTGAGTATGGTTGAGGTAGGTGGAATGTGTTGTGTAGCGGTGAAATGCATAGATATGTCACAGAACGCCGATTGCGAAGGCAGCCAGCTGGGCCTTTATTGACGCTGAGGCACGAAAGCGTGGGGAGCAAACAGGATTAGAAACCCTCGT	k__Bacteria; p__Bacteroidetes; c__Bacteroidia; o__Bacteroidales; f__; g__; s__	0	0	0	0	0	0	0	0	0	0	0	0	0	0	0	0		0	0	0	0	1	0	0	0	0	0	0	0	0	0	0	0
denovo725	GACGGAGGTGGCGAGCGTTGCTCGGATTCATTGGGTGTAAAGGGCATGTAGGCGGCCTGATAAGCCCTGGCTGAAATCCTCCAGCTCAACTGGAGAACTGGTCAGGGGACTGCCGGGCTTGAGTGCGGAAGAGGAGAGCGGAATTCCCGGTGTAAGGGTGAAATCTGTAGAGATCGGGAGGAACACCAGTGGCGAAGGCGGCTCTCTGGTCCGCAACTGACGCTGAGAGGCGAAAGCGTGGGGAGCAAACAGGATTAGAAACCCCGGTAGT	k__Bacteria	0	1	0	0	0	0	0	0	0	0	0	0	0	0	0	0		0	0	0	0	0	0	0	0	0	0	0	0	0	0	0	0
denovo726	TACGAGTGGTCCAAGCGTTATCCGGAATTATTGGGCGTAAAGGATGTGTAGGTGGTTGTATTAGTCCGACGTCTAACCTCTGTGCTTCACATGGAGACTGCGTTGGAAACGGTACGACTAGAGTATGTTAGGGGTAAGCGGAACTAATAGTGTAGGGGTGAAATCCGTTGATATTAGGAGGAACACCAGTGGCGAAGGCGGCTTTCTGGACAGTAACTGACGCTGAGGCGCGAAAGCGTGGGGAGCAAACAGGATTAGATACCCGGGTAGT	k__Bacteria	0	0	0	0	0	0	0	0	0	1	0	0	0	0	0	0		0	0	0	0	0	0	0	0	0	0	0	0	0	0	0	0
denovo727	TACGTAGGGGGCAAGCGTTGTCCGGATTTACTGGGCGTAAAGAGCGTGTAGGCGGCCAAGCAGGTCTGTTGTGAAAACTGGAGGCTCAACCTCCAGACGTCGACAGAAACCGCTTGGCTAGAGTCCGGAAGAGGAGAGTGGAATTCCTGGTGTAGCGGTGAAATGCGCAGATATCAGGAAGAACACCAATGGCGAAGGCAGCTCTCTGGGACGGTACTGACGCTGAGACGCGAAAGCGT	k__Bacteria; p__Actinobacteria; c__Thermoleophilia; o__Gaiellales; f__Gaiellaceae; g__; s__	0	1	0	0	0	0	0	1	0	0	0	0	0	0	0	0		0	0	0	0	0	0	0	0	0	0	0	0	0	0	0	0
denovo728	TACGTAGGGTGCGAGCATTAATCGGAATTACTGGGCGTAAAGCGTGCGCAGGCGGTTTTGTAAGACAGGCGTGAAATCCCCGGGCTCAACCTGGGAACGTGCGCTTGTGACTGCAAAGCTAGAGTACGGCAGAGGGGGTGGAATTCCACGTGTAGCAGTGAAATGCGTAGAGATGTGGAGGAACACCAATGGCGAAGGCGAGCCCCCTC	k__Bacteria; p__Proteobacteria; c__Betaproteobacteria; o__Rhodocyclales; f__Rhodocyclaceae	0	0	0	0	0	1	0	0	0	0	0	0	0	0	0	0		0	0	0	0	0	0	0	0	0	0	0	0	0	0	0	0
denovo729	TACGTAGGGGGCAAGCGTTGTCCGGAATCATTGGGCGTAAAGCGCGCGTAGGCGGTCCGGTAAGTCCGCTGTGAAAGTCCAGGGCTCAACCCTGGGAGGCCGGCGGATACTGTCGGGCTAGAGTCCGGAAGAGGCGGGTGGAATTCCCGGTGTAGCGGTGAAATGCGCAGATATCGGGAGGAACACCTATGGCGAAGGCAGCCCGCTGGGACGGAACTGACGCTGAGGCGTCGAAAGCGTGGGGAGCAAACAGG	k__Bacteria; p__Actinobacteria; c__Thermoleophilia; o__Solirubrobacterales; f__; g__; s__	0	0	0	0	0	0	0	0	0	0	0	0	0	0	0	0		0	4	0	0	0	0	0	0	0	0	0	0	0	0	0	0
denovo730	TACAGAGGGGGCAAGCGTTATTCGGAATTACTGGGTGTAAAGGGCGTGTAGGCGGGGATGTAAGTCAGATGTGAAACTCCGAAGCTTAACTTCGGAACTGCATCTGAAACTGTGTCTCTTGAGTGCTGGAGAGGAAAGCGGAATTCCTAGTGTAGCGGTGAAATGCGTAGATATTAGGAGGAGCACCAGTGGCGAAGGCGGCTTTCTGGACAGTAACTGACGCTGAGGCGCGAAAGCGTGGGGAGCAAACAGGATTAGAAACCCTTGTAGT	k__Bacteria; p__Firmicutes; c__Clostridia; o__Clostridiales; f__Clostridiaceae; g__Clostridium; s__	0	0	0	0	0	0	0	0	0	0	0	0	0	0	0	1		0	0	0	0	0	0	0	0	0	0	0	0	0	0	0	0
denovo731	TACAGAGGTGGCAAGCGTTGTTCGGATTTACTGGGCGTAAAGGGTCCGTAGGCGGTTTGGAAAGTTGAATGTGAAATCCCGCAGCTTAACTGCGGAACTGCATTCAAAACTTCCAGACTAGAGTATGAGAGGGGTAAAGGGAATTCCCGGTGTAAGGGTGAAATCTGCAGAGATCGGGAGGAACACCAGTCGCGAAGGCGCTTTACTGGCTCATTACTGACGCTCAGGGACGAAAGCTAGGGTAGCAAACGGGATTAGATACCCGTGTAGT	k__Bacteria; p__OP3; c__PBS-25; o__; f__; g__; s__	0	0	0	1	0	1	2	0	0	0	0	0	0	0	0	0		0	0	0	0	1	0	1	0	0	0	0	0	0	0	0	0
denovo732	TACGAAGGGGGCTAGCGTTGCTCGGAATTACTGGGCGTAAAGGGAGCGTAGGCGGATAGTTTAGTCAGAGGTGAAAGCCCGGGGCTCAACCCCGGAATTGCCTTTGAGACTGGATTGCTAGAATCCGGGAGAGGTGAGTGGAATTCCGAGTGTAGAGGTGAAATTCGTAGATATTCGGAAGAACACCAGTGGCGAAGGCGGCTCACTGGACCGGCATTGACGCTGAGGTGCGAAAGCGTGGGGAGCAAACAGGATTAGATACCCGGGTAGT	k__Bacteria; p__Proteobacteria; c__Alphaproteobacteria	0	0	0	0	0	0	0	0	0	1	0	0	0	0	0	0		0	0	0	0	0	0	0	0	0	0	0	0	0	0	0	0
denovo733	TACGTAGGTGGCAAGCGTTACTCGGAATCACTAGGCGTAAAGCGCAGGTAGGCGGTTTTGATAAGTCTGTTAGTGAAAGCTCCCGGCTCAACTGGGAGAGGTCAACGGAAACTGTCAGGCTAGAGTGTGGTAGAGGAAGCTGGAATTCCCGGTGTAGCGGTGAAATGCGTAGATATCGGGAGGAACACCTATGGCG	k__Bacteria; p__Elusimicrobia; c__Elusimicrobia; o__FAC88; f__; g__; s__	0	0	0	0	0	0	0	1	0	0	0	0	0	0	0	0		0	0	0	0	0	0	2	0	0	0	0	0	0	0	0	0
denovo734	TACGTAGGGGGCGAGCGTTGTCCGGAATTACTGGGCGTAAAGGGCGTGTAGGCGGCCCGTGAAGTCAGGAGTGAAAACTCGGGGCTCAACCTCGAGATTGCTTTTGAAACCAGCGGGCTTGAGTGCAGGAGAGGAAAGTGGAATTCCCAGTGTAGCGGTGAAATGCGTAGATATTGGGAGGAACACCAGTGGCGAAAGCGGCTTTCTGGCCTGTAACTGACGCTGAGGCGCGAAAGCGTGGGGAGCAAACAGGATTAGATACCCTTGTAGT	k__Bacteria; p__Firmicutes; c__Clostridia; o__Clostridiales; f__Peptococcaceae; g__Desulfurispora; s__	5	0	0	0	0	0	0	0	0	0	0	0	2	1	5	3		31	0	0	0	0	0	0	0	0	0	0	0	3	1	3	2
denovo735	TACGAAGGGAGCTAGCGTTGTTCGGAATGACTGGGCGTAAAGGGCGCGTAGGCGGTGAGATACGTTCCATGTGAAAGCCCCGGGCTCGACCCGGGAACGGCATTGAATACGGTCACACTAGAGGACGAGAGGGGGAAACGGAGTAGCACGTGGAGTAGTGAAATGCGTTGATATGTGCTAGAACACCGGGGGGCGAAGGCGGTTTCCTGGCTCGTTACTGACGCTGAGGCGCGAAAGCGTGGGGAGCAAACAGGATTAGATACCCGTGTAGT	k__Bacteria	0	0	0	0	0	0	1	0	0	0	0	0	0	0	0	0		0	0	0	0	0	0	0	0	0	0	0	0	0	0	0	0
denovo736	GACAGAGGATGCAAACGTTGCTCGGAATTACTGGGCGTAAAGCGCGTGTAGGCGGTCTGATAAGTCGGACGTGAAATCCCGGGGCTCAACCCCGGAAGAGCGCTCGATACTGCCAGACTTGGGTTCTGAAGAGGAGAGCGGAATTCCCGGTGTAGAGGTGAAATTCGTAGATATCGGGAGGAATACCGGTGGCGAAGGCGACTTTCTGGACGAATACTGACGCTCATGCACGAAAGCGTGGGGAGCAAACAGGATTAGAAACCCGAGTAGT	k__Bacteria; p__Proteobacteria	0	0	0	0	0	0	0	0	0	0	0	0	0	1	0	0		0	0	0	0	0	0	0	0	0	0	0	0	0	0	0	0
denovo738	TACAGAGGGTGCAAGCGTTAATCGGAATTACTGGGCGTAAAGCGCACGTAGGCGGCTTTTCAAGTCAGGGGTGAAATCCCGGGGCTCAACCTCGGAACTGCCCTTGAAACTGGAAAGCTAGAATCCTGGAGAGGCGAGTGGAATTCCGAGTGTAGAGGTGAAATTCGTAGATATTCGGAAGAACACCAGTGGCGAAGGCGACTCGCTGGACAGGTATTGACGCTGAGGTGCGAAAGCGTGGGGAGCAAACAGGATTAGATACCCCAGTAGT	k__Bacteria; p__Proteobacteria; c__Alphaproteobacteria; o__Sphingomonadales; f__Erythrobacteraceae	0	0	0	0	0	0	0	0	0	0	0	0	0	0	0	0		0	0	1	0	0	0	0	0	0	0	0	0	0	0	0	0
denovo739	TACGGAGGGTGCAAGCGTTAATCGGAATTACTGGGCGTAAAGCGCACGTAGGCGGTTCGTTAAGTCGGATGTGAAATCCCCGGGCTCAACCTGGGACCGTGCATTCGATACTGGCGAACTTGAGTATGATAGAGGGGGGTGGAATTCCAGGTGTAGCGGTGAAATGCGTAGATATCTGGAGGAACATCAGTGGCGAAGGCGGCCCCCCTGGAGTCAA	k__Bacteria; p__Proteobacteria; c__Gammaproteobacteria	0	0	0	2	0	2	9	5	3	0	0	0	0	0	0	0		0	0	0	0	1	8	0	0	0	0	0	0	0	0	0	0
denovo740	TACGGAGGGGGCGAGCGTTGTTCGGAATTACTGGGCGTAAAGGGCGCGTAGGCGGCCCATCAAGTTAGGCGTGAAAGCCCCGGGCTCAACCTGGGAATTGCGTTTAAGACTGGTGAGCTAGAGTACGAGAGAGGAAAGTGGAATTCCTAGTGTAGCGGTGAAATGCGTAGATATCCGGAGGAACACCAGTGGCGAAGGCGGCTTTCTGGACCGACACTGACGCTGAGGCGCGAAAGCTAGGGGAGCAAACGGGATTAGATACCCGGGTAGT	k__Bacteria	0	0	0	0	0	0	0	0	0	0	0	0	0	0	0	0		0	0	0	1	0	0	0	0	0	0	0	0	0	0	0	0
denovo741	TACGGAGGTGGCGAGCGTTGCTCGGATTCATTGGGTGTAAAGGGTCGGTAGGCGGTCTGATAAGTGCCCGGTGAAATTCTGCAGCTCAACTGCAGAGCGTTCGGGTAGACTGTCGGACTTGAGGACTGGAGGGGCAAGCGGAATTCCCGGTGTAAGAGTGAAATCTGTAGATATCGGGAGGAACACCAGTGGCGAAGGCGGCTTGCTGGACAGTCCCTGACGCTGAGCGACGAAAGCGTGGGGAGCAAACAGGATTAGAAACCCCAGTAGT	k__Bacteria	1	0	0	0	0	0	0	0	0	0	0	0	0	0	0	0		0	0	0	0	0	0	0	0	0	0	0	0	0	0	0	0
denovo742	GACGAACCCGTGCGAACGTTATTCGGATTCACTGGGCTTAAAGCGCGTGTAGGCGGGCCGATACGTCCGTGGCTGAAAGCCCCCGGCTCAACCGGGGAAGTGGCCCGGATACGGTCGGCCTGGAGGGGCATAGGGGGAGCTGGAACTTCCGGTGGAGCGGTGAAATGCGTTGAGATCGGAAGGAACGCCCGTGGCGAAAGCGAGCTCCTGGATGTCTTCTGACGCTGAGACGCGAAAGCCAGGGGAGCGAACGGGATTAGAAACCCTTGTAGT	k__Bacteria; p__Planctomycetes; c__Planctomycetia; o__Gemmatales; f__Isosphaeraceae; g__; s__	0	0	0	0	0	0	0	0	0	0	0	0	0	0	0	0		2	0	0	0	0	0	0	0	0	0	0	0	0	0	0	0
denovo743	TACAGAGACCTCAAACGTTGTCCGGATTTATTGGGCGTAAAGGGTCCGCAGGCGGTCTGATACGTCGGTGGTCAAATCATCGGGCTTAACCCGGTGGCTGCCATCGATACGGTCAGACTCGAGCATGGGAGAGGTAAGCGGAATTGCCGGTGTAGTAGTAAAATGCGTTCATATCGGCAAGAACACCAAATGCGAAGGCAGCTTACTGGAACATTGCTGACGCTCAGGGACGAAAGCGTGGGGAGCGAAAGGGATTAGATACCCGGGTAGT	k__Bacteria; p__OD1; c__ABY1; o__; f__; g__; s__	0	0	0	0	1	0	0	0	0	0	0	0	0	0	0	0		0	0	0	0	0	0	0	0	0	0	0	0	0	0	0	0
denovo744	TACGTAGGGTGCAAGCGTTAATCGGAATTACTGGGCGTAAAGCGCACGTAGGCGGTTCGTTAAGTCGGATGTGAAATCCCCGGGCTCAACCTGGGACCTGCATTCGATACTGGCGAACTTGAGTACTGGAGGGGTGCGTGGAATTCCCGGTGTAGCGGTGAAATGCGTAGATATCGGGAGGAACACCAGAGGCGAAAGCGGCGCACTGGACAGTAACTGACACTCAATTGCGAAAGCGTGGGGAGCAAACAGGATTAGAAACCCTTGTAGT	k__Bacteria; p__Proteobacteria	0	0	0	0	0	0	0	1	0	0	0	0	0	0	0	0		0	0	0	0	0	0	0	0	0	0	0	0	0	0	0	0
denovo745	TACAGAGGTCCCCAAGCGTTGTTCGGATTCACTGGGCGTAAAGGGTTCGTAGGCGGTGCGGCAAGTTGGGAGTGAAATCTCTGGGCTTAACCCAGAGGCTGCTTCCAAAACTGCTGTGCTTGAGTGTGAGAGAGGCTCGTGGAATTGCAGGTGTAGCGGTGAAATGCGTAGATATCTGCAGGAACACCCGTGGCGAAAGCGGCGAGCTGGATCACAACTGACGCTGAGGAACGAAAGCTAGGGGAGCAAACAGGATTAGAAACCCTTGTAGT	k__Bacteria; p__Acidobacteria; c__Acidobacteria-2; o__; f__; g__; s__	0	0	0	0	0	0	0	0	0	1	0	0	0	0	0	0		0	0	0	0	0	0	0	0	0	0	0	0	0	0	0	0
denovo746	TACAGAGGGGGCAAGCGTTGTTCGGAATTACTGGGCGTAAAGGGCGCGTAGGCGGCCTGCTAAGTCGAACGTGAAATCCCCGAGCTCAACTCGGGAACTGCGTCCGATACTGACAGGCTTGAATCCGGGAGAGGAATGCGGAATTCCAGGTGTAGCGGTGAAATGCGTAGATATG	k__Bacteria; p__Acidobacteria; c__Acidobacteria-6; o__iii1-15; f__; g__; s__	0	3	0	0	0	0	0	0	0	0	0	0	0	0	0	0		0	0	0	0	0	0	0	0	0	0	0	0	0	0	0	0
denovo747	TACGTAGGGCGCAAGCGTTGTCCGGAATTATTGGGCGTAAAGAGCTCGTAGGCGGCTTGTCACGTCGGATGTGAAAGCTCAGAGCTCAACTCAGAGAGGCCATTCGATACGGGATAGCTAGAGGCAGCTAGGGGAGAGTGGAATTCCTGGTGTAGCGGTGAAATGCGCAGATATCAGGAGGAACACCGGTGGCGAAGGCGGCTCTCTGGGGC	k__Bacteria; p__Actinobacteria; c__Actinobacteria; o__Actinomycetales	0	1	0	0	0	0	0	0	0	0	0	0	0	0	0	0		0	0	0	0	0	0	0	0	0	0	0	0	0	0	0	0
denovo748	TACGGAGGGGGCTAGCGTTATTCGGAATTACTGGGCGTAAAGCGCACGTAGGCGGATCAGAAAGTCAGAGGTGAAATCCCAGGGCTCAACCTTGGAACTGCCTTTGAAACTCCTGGTTTTGAGGTCGAGAGAGGTGAGTGGAATTCCGAGTGTAGAGGTGAAATTCGTAGATATTCGGAGAACACCAGTGGCGAAGGCGGCTCACTGGACTCGATAC	k__Bacteria; p__Proteobacteria; c__Alphaproteobacteria; o__Rhodobacterales; f__Rhodobacteraceae	0	0	0	1	0	0	0	6	0	3	0	0	0	0	0	0		0	1	0	2	0	4	0	1	1	0	0	0	0	0	0	0
denovo749	TGCGTAGGTGGCGAGCGTTACTCGGAATTACTAGGCGTAAAGCGCGTGTAGGCGGGAGCTTAAGTTTGCTGTTAAATCTCATGGCTCAACCATGAAATGCCGGCGAATACTGGGCTTCTTGAATTCGGTAGAGGTAACTGGAATTCCAGGTGTAGCGGTGAAATGCGTAGATATCTGGAAGAACGCCAAAGGCGAGGGCAGGTTACTGGGCCGCAATTGACGCTGAGACGCGAAAGCTAGGGGAGCAAACAGGATTAGAACTCCGAGT	k__Bacteria; p__Elusimicrobia; c__Elusimicrobia; o__Elusimicrobiales; f__; g__; s__	0	0	0	0	0	0	0	0	0	0	2	8	2	0	0	2		0	0	0	0	0	0	0	0	1	0	0	2	7	1	0	2
denovo750	CACCAGCGTCGCGAGTGGTGACCGGATTATTGGGCCTAAAGCGTTCGTAGCAGGTTTTGTAAATCTTTTGTGAAATTGTTGGGCTTAACCTAACAACGTGCAAGAGACACTGCAAGACTAGGAACCGGGAGAGGTAAGGAGTATGCTGGGGGAGCGTAAATAGTGATAATCCTCGGTGGACTACCAGTGGCGAAGGCGCCTTACC	k__Archaea; p__Euryarchaeota; c__[Parvarchaea]; o__YLA114; f__; g__; s__	0	1	0	0	0	0	0	0	0	0	0	0	0	0	0	0		0	0	0	0	0	0	0	0	0	0	0	0	0	0	0	0
denovo751	TACGTAGGGTGCGAGCGTTAATCGGAATTACTGGGCGTAAAGCGTGCGCAGGCGGCTTTGCAAGACAGATGTGAAATCCCCGAGCTCACCTAGGACGTAGCATTTGTTGACTGCGAAGGCGTAGAGTACGGCGAGAGGGGAGTGAATTCCGCGTGTAGCAGTGAAATAGCGTAGATATGCGGAGGAACACCAATGGTCGAAGGCGAATACCCCTCGGGCGTGTACTGACGCTCATGC	k__Bacteria; p__Proteobacteria; c__Betaproteobacteria; o__Burkholderiales; f__Comamonadaceae	0	0	0	0	0	0	0	0	0	0	0	0	0	0	0	0		0	0	0	0	0	0	0	0	0	0	0	0	1	0	0	0
denovo752	TACGAAGGGGGCTAGCGTTGTTCGGATTTACTGGGCGTAAAGCGCACGTAGGCGGATCGTTAAGTCGGGGGTGAAATCCTGGAGCTCAACTCCAGAACTGCCTTCGATACTGGCGATCTTGAGTCCGGAAGAGGTGAGTGGAACTCCTAGTGTAGAGGTGAAATTCGTAGATATTGGGAAGAACACCGGTGGCGAAGGCGGCCATCTGGACGGACACTGACGCTGAGGCGCGAAAGCGTGGGGAGCAAACAGGATTAGATACCCGAGTAGT	k__Bacteria; p__Proteobacteria; c__Alphaproteobacteria; o__Rhizobiales	0	0	0	0	0	0	0	1	0	0	0	0	0	0	0	0		0	0	0	0	0	0	0	0	0	0	0	0	0	0	0	0
denovo754	TACGAGGGGTGCAAGCGTTAATCGGAATTACTGGGCGTAAAGGGCGCGTAGGCGGCTGATCAAGTCAGGTGTGAAAGCCCACGGCTTAACCGTGTGAAGCGCATCTGAAGCTGGTCGGCTTGAGTATCGGAGAGGAAAGTGGAATTCCCGGTGTAGAGGTGAAATTCGTAGATATCGGGAGGAATACCGGTGGCGAAGGCGACTTTCTGGACGAATACTGACACTGAGGCACGAAAGCGTGGGGATCAAACAGGATTAGATACCCGGGTAGT	k__Bacteria; p__Proteobacteria; c__Deltaproteobacteria; o__Desulfobacterales; f__Desulfobulbaceae	0	0	0	0	0	0	0	0	0	0	0	0	1	0	0	0		0	0	0	0	0	0	0	0	0	0	0	0	0	0	0	0
denovo755	TACGAACTGTGCGAACGTTATTCGGAATCACTGGGCTTACAGGGTGCGTAGGTGGCCGGACAAGTCAGGTGTGAAATCCCTCAGCTCAACTGAGGAACTGCGCTTGAAACTGTTTGGCTAGAGTGAGCTAGGGGTGCTTGGAACTGCCAGTGGAGCGGTGAAATGTGTTGATATTGGCAGGAACACCGGAGCCGAAAGGGAAGCACTGGGGCTTAACTGACACTGAGGCACGAAAGCCAGGGGAGCAAAC	k__Bacteria; p__Planctomycetes; c__Planctomycetia; o__Planctomycetales; f__Planctomycetaceae; g__Planctomyces; s__	87	0	4	0	0	0	0	0	2	0	1	0	0	0	2	0		9	0	1	0	1	0	0	0	0	0	0	0	0	0	0	0
denovo757	TACGTAGGGTGCAAGCGTTAATCGGAATTACTGGGCGTAAAGCGTGCGCAGGCGGTGATGTAAGACAGATGTGAAATCCCCGGGCGTCAACCTGGGAACTGCATTTGTAAACTAGGTCGCTAGAGTATGGCGAGAGGGGGGTAGGAATTCCACGTGTAGCAGTGAAATGCGTAGAGATGTGGAGGAATACCGATGGCGAAGGCAGCCCCCTGGGTCAATACTGACGCTCATGCACGAAAGCGTGGGGAGCAAACAGGATTAGAAACCCCGGTACGT	k__Bacteria; p__Proteobacteria; c__Betaproteobacteria	0	0	0	0	0	0	0	0	0	0	0	1	0	0	0	0		0	0	0	0	0	0	0	0	0	0	0	0	0	0	0	0
denovo758	TACGTAGGGGGCGAGCGTTGTCCGGAATGACTGGGCGTAAAGCGTGCGTAGGTGTCCCGGCAAGCCTCGGTTTAAATCCTTCTGCTCAACAGAAGACGAGGTCGGGGAACTGCCGGGATTGAGAGCAGGAGAGGGCGATGGAATTCTCGGTGTAGCGGTGAAATGCGTAGATATCGGGAGGAACACCAGTGGCGAAAGCGGTCGCCTGGCCTGTTTCTGACACTGAAGTGCGAAAGCTGGGGGAGCAAAC	k__Bacteria	2	0	0	0	0	0	0	0	0	0	0	0	0	0	0	0		0	0	0	0	0	0	0	0	0	0	0	0	0	0	0	0
denovo759	TACAGAGGGTGCGAGCGTTGTTCGGAATTATTGGGCGTAAAGCGCGTGTAGGCGGCTCTGCAAGTTGGGTGTGAAAGCCCTCGGCTTAACCGAGGAAGTGCGCCCAAAACTACAAGGCTTGAGTACCGGAGAGGATGGCGGAATTCCCGGTGTAGAGGTGAAATTCGTAGATATCGGGAGGAACACCAGCGGCGAAGGCGGCCATCTGGACGGATACTGACGCTGAGACGCGAAAGCGTGGGGAGCAAACAGGATTAGAAACCCTTGTAGT	k__Bacteria; p__Proteobacteria; c__Deltaproteobacteria; o__Myxococcales; f__Myxococcaceae; g__Anaeromyxobacter; s__	2	0	0	0	0	0	0	0	0	0	0	0	0	0	0	0		0	0	0	0	0	0	0	0	0	0	0	0	0	0	0	0
denovo760	TACGTAGGGTGCAAGCGTTAATCGGAATTACTGGGCGTAAAGCGTGCGCAGGCGGTTGTGCAAGACAGATGTGAAAATCCCCGGGCGTTAACCTGGGAACGTGCATTTGTTGACTGCAAAGCTAGAGTGTGGCAGAGGGGGGTGGGAATTCCACGTGTAGCAGTGAAATGCGTAGAGATGTGGAGGAACACCGATGGCGAAGGCAGCCCCCTGGG	k__Bacteria; p__Proteobacteria; c__Betaproteobacteria	0	0	0	0	0	0	0	0	0	0	0	1	0	0	0	0		0	0	0	0	0	0	0	0	0	0	0	0	0	0	0	0
denovo761	TACGTAGGGTGCGAGCGTTAATCGGAATTACTGGGCGTAAAGCGTGCGCAGGCGGTTTTGTAAGACAGGCGTGAAAATCCCCGGGCGTCAACCTGGGAAGTAGGCGGCTTGTGACTGCAAAGACTGGAGTGCGGCAGAGGGGGAGTGGAATTCCGCGTGTAGCAGTGAAATGCGTAGATATGCGGAGGAACACCAATGGCGAAGGCAATCCCCTCGGGCCTGCACTGACGCTCATGCACG	k__Bacteria; p__Proteobacteria; c__Betaproteobacteria; o__Burkholderiales; f__Comamonadaceae	0	0	0	0	0	0	0	0	0	1	0	0	0	0	0	1		0	0	0	0	0	2	1	0	0	0	0	2	0	0	0	1
denovo762	TGCGAAGGGGGCGAGCGTTATTCGGAATCACTGGGCGTAAAGCGTGCGTAGGCTGTTCTGCAAGTCAGAAGTGAAAGCCCAAGGCTCAACCTTGGAAGCGCTTTTGAAACTGCAGGACTAGAATTTGGGAGAGGATAGCGGAATTGTCAGTGTAGCAGTGAAATGCGTAGATATTGACAGGAACACCAGTGGCGCAAGCGGCTATCTGGACCAACATTGACGCTGAGGCACGAAAGCGTGGGGATCAAACAGGATTAGATACCCTTGTAGT	k__Bacteria; p__Proteobacteria; c__Alphaproteobacteria; o__BD7-3; f__; g__; s__	0	0	0	11	3	0	5	0	8	0	0	0	0	0	0	0		0	0	11	0	18	0	2	0	0	0	0	0	0	0	0	0
denovo763	TACAGAGGGGGCAAGCGTTATTCGGAATTATTGGGCGTAAAGGGCGCGTAGGCGGCCCTTCAAGTGGTAGGTGAAATCCCTCGGCTCAACCGAGGAGCTGCCCGCCAAACTGAAGAGCTTGAGTCCGGGAGAGGTGAGTGGAATTCCCAGTGTAGCGGTGAAATGCGTAGATATTGGGAGGAACACCAGTGGCGAAGGCGGCTCACTGGACCGGAACTGACGCTGAGGCGCGAAAGCGTGGGGAGCAAAC	k__Bacteria; p__Acidobacteria; c__iii1-8; o__DS-18; f__; g__; s__	4	5	0	3	1	4	2	4	14	1	6	6	1	0	3	1		0	4	1	0	1	2	2	3	7	3	2	2	3	2	0	3
denovo764	TACAGAGGTCTCAAGCGTTGTTCGGATTTATTGGGCGTAAAGGGTGCGTAGGCGGCAGGGTAAGTTAGGTGTGAAATGCCGAGGCTCAACCTCAGCACTGCACTTGATACTGCCCCGCTCGAGTGCTAGAGAAGAAGCTGGAATTTACGGTGTAGCAGTGAAATGCGTAGATATCGTAAGGAACGCCAGTGGCGAAAGCGAGCTTCTAGATAGTTACTGACGCTGAGGCACGAAAGCTGGGGGAGCAAACGGGATTAGATACCCGTGTAGT	k__Bacteria; p__Verrucomicrobia; c__[Spartobacteria]; o__[Chthoniobacterales]; f__[Chthoniobacteraceae]; g__OR-59; s__	2	2	0	0	0	2	7	0	21	0	2	0	0	0	0	0		0	0	0	0	0	0	0	0	0	0	0	0	0	0	0	0
denovo766	TACGAAGGTCCCCGAGCGTTATCCGGATTCATTGGGTTTAAAGGGTGCGTAGGTGGGTCGATAAGTCAGTGGTGAAAGCCTGATGCTTAACATCAGAACTGCCATTGATACTGTCGATCTTGAGTTTAGTTGAAGTGGGCGGAATGTGTCATGTAGCGGTGAAATGCTTAGGTATGACACAGAACACCGATTGCGAAGGCAGCTCACTAAGCTAATACTGACACTGAGGCACGAAAGCGT	k__Bacteria; p__Bacteroidetes	0	0	0	0	0	0	0	0	0	0	0	0	0	0	0	0		0	0	0	0	4	0	1	0	0	0	0	0	0	0	0	0
denovo767	TACGGAGGGTGCAAGCGTTGTTCGGAATTATTGGGCGTAAAGGGCGTGTAGGTGGCACTCCAAGTCTGTTGTGAAAGCCCACGGCTCAACCGTGGAACTGCAATGGAAACTGGGGCGCTCGAGTATTGGAGGGGGTCGCGGAATTCCCGGTGTAGAGGTGAAATTCGTAGATATCGGGAGGAACACCAGCGGCGAAGGCGGCTTTCTGGACCAATACTGACGCTGAGACGCGAAAGCGTGGGGAGCAAACAGGATTAGAAACCCGTAGTAGT	k__Bacteria; p__Proteobacteria	0	0	0	0	0	0	0	0	1	0	0	0	0	0	0	0		0	0	0	0	0	0	0	0	0	0	0	0	0	0	0	0
denovo768	TACGTAGGATCCGAGCGTTGTCCGGAATTACTGGGTATAAAGGGTGCGTAGGCGGCTTTTTGCGTCAGAGGTGAAATCCACAGGCTTAACCTGTGGGGTGCCTTTGAAACGGGAAGGCTTGAGTATGACAGAGGCGGATGGAATTCCAGGTGTAGCGGTGAAATGCGTAGATATCTGGGGGAACATCAGTGGCGAAGGCGGCTTCCTGGACCAACACTGACGCTGAGGCGCGAAAGCGTGGGGAGCAAACAGGATTAGATACCCCGGTAGT	k__Bacteria	0	0	0	0	0	0	0	1	0	0	0	0	0	0	0	0		0	0	0	0	0	0	0	0	0	0	0	0	0	0	0	0
denovo769	TACGTAGGTGGCAAGCGTTGTCCGGATTTATTGGGTTTAAAGGGTGCGTAGGCGGTTCCATAAGTCAGTGGTGAAATACGGCAGCTTAACTGTCGAGGTGCCATTGATACTGCGGGACTTGAGTACAGACGAGGTAGGCGGAATTGACGGTGTAGCGGTGAAATGCTTAGATATCGAGAGGAACATCAGTGGCGAAAGCGAGTTTCTGGTCGGATTCCGACGCTGAGGCACGAAAGCGAAGGTAGCAAACGGGATTAGAAACCCGAGTAGT	k__Bacteria; p__Bacteroidetes	0	0	0	0	0	0	0	0	0	0	0	0	0	0	0	0		0	0	0	0	2	0	0	0	0	0	0	0	0	0	0	0
denovo770	TACGTAGGGGGCAAGCGTTGTCCGGATTTATTGGGCGTAAAGCGCGTGTAGGCGGCCATGCAGGTCCGCTGTGAAAACTCGAGGCTCAACCTCGAGAGGTCGGTGGAAACCGCATGGCTAGAGTCCGGAAGAGGGGACTGGAATTCCCGGTGTAGCGGTGGAATGCGCAGATATCGGGAGGAACACCCGTGGCGAAGGCGGGTCCCTGGGACGGTACTGACGCTGAGACGCGAAAGCGTGGGGAGCGAACAGGATTAGATACCCTGGTAGT	k__Bacteria; p__Actinobacteria; c__Thermoleophilia; o__Gaiellales; f__Gaiellaceae; g__; s__	0	6	0	0	0	0	0	0	0	0	0	0	0	0	0	0		0	0	0	0	0	0	0	0	0	0	0	0	0	0	0	0
denovo771	GACGGAGGAGGCTAGCGTTGTTCGGAATTACTGGGCGTAAAGCGTGCGCAGGTTGTGAGTTCAGTTGGATGTGAAAGCCCGGGGCTTAACCTCGGATGTGCATCCAATACTGGCTCGCTGGAGGTTGGAAGAGGAGAGTGGAATTCCCAGTGTAGAGGTGAAATTCGTAGATATTGGGAAGAACACCAGTGGCGAAGGCGGCTCTCTGGTCCATACCTGACACTCATGCATGAAAGCGTGGGGAGCAAACAGGATTAGAAACCC	k__Bacteria; p__Proteobacteria; c__Alphaproteobacteria; o__Rhodospirillales; f__Rhodospirillaceae; g__Phaeospirillum; s__fulvum	0	0	0	0	0	0	0	6	0	1	0	0	0	0	0	0		0	0	0	0	0	0	0	0	0	0	0	0	0	0	0	0
denovo772	TACGGAGGGTGCAAGCATTAATCGGATTTATTGGGCGTAAAGGGCGCGTAGGCGGGATTGTCAGTCAGATGTGAAATCCTGGGGCTCAACCTCAGAACAGCATTTGAAACTTCAATTCTAGAGGGTAGACGGAGAAACAGAATTCCACAAGTAGCGGTGAAATGCGTAGATATGTGGAAGAATACCGGTGGCGAAGGCGGTTTTCTAGTTTATACCTGACGCTAAAGCGCGAAAGCAAGGGGATCAAACAGGATTAGAAACCCGTGTAGT	k__Bacteria; p__Chlamydiae; c__Chlamydiia; o__Chlamydiales; f__Parachlamydiaceae	3	0	0	0	0	0	0	0	0	0	0	0	0	0	0	0		0	0	0	0	0	0	0	0	0	0	0	0	0	0	0	0
denovo773	TACGGAGGGTCCCAAGCGTTATCCGGATTCATTGGGTTTAAAGGGTGCGTAGGCGGAATAATAAGTCAGTGGTGAAATCCTACGGCTCAACTGTAGAATTGCCATTGATACTGTTATTCTTGAGTACAGTTGGAGTAGGCGGAATGTGTCATGTAGCGGTGAAGTGCATAGATATGACACAGAACACCGATCGCGAAGGCAGCTTGCTAAACTGTTACTGACGCTGAGGCACGAAAGCGTGGGGATCAAACAGGATTAGATACCCTAGTAGT	k__Bacteria; p__Bacteroidetes	0	0	0	0	0	0	0	0	0	1	0	0	0	0	0	0		0	0	0	0	0	0	0	0	0	0	0	0	0	0	0	0
denovo774	TACGGAGGGTGCGAGCGTTAATCGGAATTACTGGGCGTAAAGGGTGCGTAGGTGGTTTATTAAGTTATCTGTGAAAGCCCCGGGCTCAACCTGGGAAGGTCAGATAAGACTGGTAGACTCGAGTATGGGAGAGGGTAGTGGAATTTCCGGTGTAGCGGTGAAATGCGTAGAGATCGGAAGGAACACCAGTGGCGAAGGCGGCTACCTGGCCTAATACTGATACTGAGGCACGAAAGCGTGGGGAGCAAACAGGATTAGAAACCCGGGTAGT	k__Bacteria; p__Proteobacteria; c__Gammaproteobacteria; o__Legionellales; f__Legionellaceae	0	0	0	0	0	0	0	0	0	0	0	0	0	0	0	0		0	0	1	0	0	0	0	0	0	0	0	0	0	0	0	0
denovo775	TACAGAGGTCTCAAGCGTTGTTCGGATTCATTGGGCGTAAAGGGTGCGTAGGTGGCGGGGTTAGTCAGGTGTGAAATCTCGGGGGCTCAACCCCGAACTAGCACTTGTATACTGCCGTTCGTCGTAGAGGTACTTCGGTAGGAGGAGGATTGGTAAGTTTAACGGTTGGTAGCAGTGAAATAGCGTAGATATCGTAAGGAAGACCACGTGGCGAA	k__Bacteria	0	0	0	0	0	0	0	0	0	0	0	0	0	0	1	0		0	0	0	0	0	0	0	0	0	0	0	0	0	0	0	0
denovo776	TACGTAGGGGGCGTAGCGTTGTCCGGAATCACTGGGCGGTAAAGGGTTACGCAGGCGGAAATGCAAGTCAGGTGTAAAAGGCAGTAGCTTAACTACTGTAAGCATTTGAAACTGCATATCTTGAGAAGAGTAGAGGTAAGTGGAATTTTTAGTGTAGCGGTGAAATGCGTAGATATTAAAAAGAATACCGGTGGCGAAGGCGACTTACTGGGCTCATTCTGACGCTGAGGAACGAAAGCGTGGGTAGC	k__Bacteria; p__Firmicutes; c__Clostridia; o__Clostridiales; f__Clostridiaceae; g__Peptoniphilus; s__asaccharolyticus	0	0	0	0	0	1	0	0	0	0	0	0	0	0	0	0		0	0	0	0	0	0	0	0	0	0	0	0	0	0	0	0
denovo777	TACGGGGGGAGCAAGCGTTGTTCGGATTTACTGGGCGTAAAGGGCGCGTAGGCGGCGCAACAAGTCACTTGTGAAATCTCCGGGCTTAACCCGGAGCGGTCAAGTGATACTGTCGTGCTAGAGTGCGGAAGGGGCAACTGGAATTCTCGGTGTAGCGGTGAAATGCGTAGATATCGAGAGGAACACCTGCGGCGAAGGCGGGTTGCTGGGCCGACACTGACGCTGAGGCGCGAAAGCCAGGGGAGCGAACGGGATTAGAAACCGTGTAGT	k__Bacteria; p__Acidobacteria; c__Chloracidobacteria; o__; f__; g__; s__	0	26	0	0	0	0	0	0	0	0	0	0	0	0	0	0		0	1	0	0	0	0	0	0	0	0	0	0	0	0	0	0
denovo779	TACAGAGATGGCAAGCGTTGTTCGGAATCACTGGGCTTAAAGCGCGTGTAGGCGGAGCGAAAGGCGCCTTGTGAAATCCCTCGGCTCAACCGGGGAACTGCTTGGCGAACCGGCGCTCTTGAGGCAGGTAGAGGTCACTGGAACCATTGGTGGAGCGGTGAAATGCGTAGATATCAGGAGGAACGCCGGTGGCGAAGGCGACTCTCTGGACGGTAACTGACGCTGATTGTGCGAAAGCTAGGGGAGCAAA	k__Bacteria; p__Planctomycetes	0	0	0	1	0	0	0	0	0	0	0	0	0	0	0	0		0	0	0	0	0	0	0	0	0	0	0	0	0	0	0	0
denovo780	TACGGAGGGTGCTAGCGTTGTTCGGAATCACTGGGCGTAAAGGGCGTGTAGGCGGTCTGTTAAGTCTGATGTGAAATCCCCTCGCTTAACGTAGGGAACGTGCGTCGGAGTACTGGCAGACTTGAGTACCGGAGAGGAAGGTGGAATTCCCGGTGTAGAGGTGAAATTACG	k__Bacteria; p__Proteobacteria; c__Deltaproteobacteria	0	0	0	2	0	0	0	0	0	0	0	0	0	0	0	0		0	0	0	0	0	0	0	0	0	0	0	0	0	0	0	0
denovo781	TACGTAGGGGGCTAGCGTTGTCCGGATTTATTGGGCGTAAAGAGCGTGTAGGCGGCCGGGTAAGTCCGGTGTGAAAACTCGAGGCTTAACCTCGAGATGTCATCGGAAACTATTCGGCTAGAGTCCGGAAGAGGAGAGTGGAATTCCTGGTGTAGCGGTGAAATGCGTAGAGATCAGTCGGAACACCCAAGGCGAAGGCAGCCTTCTGGGCCTCATCTGACGCTGTGGCGCGAAAGCGTGGGGAGCGAACGGGATTAGATACCCCCTGTAGT	k__Bacteria	0	1	0	0	0	0	0	0	0	0	0	0	0	0	0	0		0	0	0	0	0	0	0	0	0	0	0	0	0	0	0	0
denovo782	TACGTAGGGTGCGAGCGTTAATCGGAATTACTGGGCGTAAAGCGTGCGCAGGCGGTTTTGTAAGACAGGCGTGAAATCCCCGGGCTCAACCTGGGAACTGCGCTTGTGACTGCAAGGCTAGAGTACGGCAGAGGGGGGTGGAATTCCACGTGTAGCAGTGAAATGCGTAGAGATCAGGAGGAACACCCATGGCGAAGGCAGCACTCTGGACCGGACCTGACGCTGAGACGCGAAAGCGTGGGGAGCGAAC	k__Bacteria; p__Proteobacteria; c__Betaproteobacteria; o__Rhodocyclales; f__Rhodocyclaceae	0	0	0	0	0	0	0	0	0	0	0	0	0	0	0	0		0	0	0	1	0	1	0	0	0	0	0	0	0	0	0	0
denovo783	TACGTAGGTGGCAAGCGTTGTCCGGAATTATTGGGCGTAAAGCGCGCGCAGGCGGTTCCTTAAGTCTGATGTGAAAGTCCAAGGCTCAACCTTGAAATTGCATGTGATACTGGCTAGCTTGAGTTCGGTAGAGGAGGGCGGAATTCCTGGTGTAGCGGTGAAATGCGTAGATATCAGGAGGAACACCTGTGGCGAAGGCGGCTCTCTGGTCCGATACTGACGCTGAGGCGCGAAAGTTAGGGTAGCAAACAGGATTAGAAACCCTTGTAGT	k__Bacteria	0	1	0	0	0	0	0	0	0	0	0	0	0	0	0	0		0	0	0	0	0	0	0	0	0	0	0	0	0	0	0	0
denovo784	TACGGAGGGCGCGAGCGTTGTCCGGAATCACTGGGCGTAAAGGGCGCGTAGGCGGCCCTGATAAGGCTCGCGTGAAAGCCGGGGGCTCAACCCCGGGTCGGCGCGGGCGACTGTCGGGCTCGGGCACGGTAGGGGCAGGCGGAATTCCGGGTGTAGCGGTGGAATGCGTAGAGATCCGGAGGAACACCGGTGGCGAAGGCGGCCTGCTGGGCCGGGAGGTGGTAGAGATCACATCAATACCACCGTGCCGACGCTGAGGCGCGACAGCGTGGGGAGCAAACAGGATTAGAAACCCGTGTAGT	k__Bacteria	0	1	0	0	0	0	0	0	0	0	0	0	0	0	0	0		0	0	0	0	0	0	0	0	0	0	0	0	0	0	0	0
denovo785	AACGTAGGGGGCAAACGTTGCTCGGAATCACTGGGCGTAAAGCGCACGTAGGCGGTTCCGTAAGTCGGGCGTGAAAGCCCTCGGCTCAACCGGGGAATCGCGCCCGAAACTGCGGGACTCGAGGACGGGAGGGGAGAGTGGAACTCCTGGTGGAGCGGTGAAATGCGTTGATATCAGGAGGAACGCCGGCGGCGAAAGCGACTCTCTGGTCCGTCCCTGACGCTGAGGTGCGAAAGCTGGGGGAGCAAAC	k__Bacteria; p__Planctomycetes	0	1	0	0	0	0	0	0	0	0	0	0	0	0	0	0		0	0	0	0	0	0	0	0	0	0	0	0	0	0	0	0
denovo786	TACGAAAGGGGCGTAGCGTTGTTTCGGTAAGTAGACTGGGCGGTAAAGGGACGGCGTAGGCGGCGATTTTAGTTCAGGCGTGAAAGACCCTCGGGCGTCAACCTAGGAACTGCGTTTGTATACTGGATCGCTTGAGTGTGGGAGAGGATGGTGGAATTCCCACGTGTAGAGGTGAAATTCG	k__Bacteria	0	0	0	0	0	0	0	1	0	0	0	0	0	0	0	0		0	0	0	0	0	0	0	0	0	0	0	0	0	0	0	0
denovo787	TACGAGGGAGCGAGCGTTGTTCGGAATTATTGGGCGTAAAGGGCGCGTAGGCGGCCAGTACAAGTCTGGGGTGAAAGCCCTCGGCTCAACCGAGGAATTGCCCCAGAAACTAGTATGGCGTTGTAGTATTGGTAGAGGAAAGACGGAAGTTACCCTACGTGTAGCGGTGAAATAGCGTAGATATT	k__Bacteria	1	0	0	0	0	0	0	0	0	0	0	0	0	0	0	0		0	0	0	0	0	0	0	0	0	0	0	0	0	0	0	0
denovo788	TACGTAGGGTGCAAGCGTTAATCGGAATTACTGGGCGTAAAGCGTGCGCAGGCGGTTATATAAGACAGATGTGAAATCCCCGGGCTCAACCTGGGAACTGCTATTTGTAGACTGTATAGTCTAGAGTACGGTAGAGGGGAGGTGGAATTCCGCGTGTAGCAGTGAAATGCGTAGATATGCGGAGGAACACCGATGGCG	k__Bacteria; p__Proteobacteria; c__Betaproteobacteria; o__Burkholderiales; f__Comamonadaceae	0	1	1	0	0	0	0	0	0	0	0	0	0	0	1	1		0	2	0	0	0	0	1	0	0	0	0	0	1	0	0	0
denovo790	TACGTAGGGGGCAAGCGTTATCCGGATTTACTGGGCGTAAAGCGCGCGTAGGCGGAAGTTTAAGTCTGGCCTGAAAGCCCCGGGCTCAACCTGGGAACTGCGTTTGGAACTACAAGACTAGAGTGTGTCAGAGGGGGGTGGAATTCCGCGTGTAGCAGTGAAATGCGTAGAGATGCGGAGGAACACCGATGGCGAGGGCAGCCCCCTGGGATAACACTGACGCTCATGCACGAAAGCGTGGGGAGCAAACAGGATTAGAACCTACGGTAGT	k__Bacteria; p__Proteobacteria; c__Betaproteobacteria; o__Neisseriales; f__Neisseriaceae	0	0	0	0	0	0	0	0	0	1	0	0	0	0	0	0		0	0	0	0	0	0	0	0	0	0	0	0	0	0	0	0
denovo791	TACGGAGGGTGCGAGCGTTAATCGGAATTACTGGGCGTAAAGGGCGCGTAGGCGGCCGATCAAGTCAGATGTGAAAGCCCACGGCTTAACCGTGTGAAGTGCATCTGAAACTGGTCGGCTTGAGTATCGGAGAGGAAAGTGGAATTCCCCGGTGTAGAGGTGAAATTCGTAGATATCGGAGAGACGTC	k__Bacteria; p__Proteobacteria; c__Deltaproteobacteria; o__Desulfobacterales; f__Desulfobulbaceae; g__; s__	0	0	0	0	0	0	0	0	0	0	0	1	0	1	0	1		0	0	0	0	0	0	0	0	0	0	0	0	0	0	0	0
denovo793	GACGAGGATCCTAGCGTTGTTCGGAATTAGTTGGGACGTAAAGGCGGGTGTAGGTGGTCTTTAGTAAGTCAGGTGTAGAAACGCCCGAGGGCTCAACCCTGGAAGTGCATTTGATACTGCGAAGCTTGAGTGTAGGAGAGGTTACTAGAATTCTTGGTGTAGTGGTGAAATACGTAGATATCAAGAGGAATACCGGTGGCGAAGGCGGGTAACTGGCCTAACACTGACACTCAGA	k__Bacteria; p__Proteobacteria; c__Deltaproteobacteria; o__Bdellovibrionales; f__Bdellovibrionaceae; g__Bdellovibrio; s__bacteriovorus	0	0	0	0	0	0	0	0	0	0	0	0	0	0	0	0		0	0	1	0	0	0	0	0	0	0	0	0	0	0	0	0
denovo794	TACGGAGGGTGCGAGCGTTAATCGGAATTACTGGGCGTAAAGGGTGCGTAGGTGGTTGATTAAGTTATCTGTGAAATCCCTGGGCTCAACCTGGGCAGGTCAGATAAGACTGGTTAACTCGAGTATGGGAGAGGGTAGTGGAATTTCCGGTGTAGCGGTGAAATGCGTAGAGATCGGAAGGAACACCAGTGGCGAAGGCGGCTACCTGGCCTAATACTGACACTGAGGCACGAAAGCGTGGGGAGCAAACAGGATTAGATACCCCTGTAGT	k__Bacteria; p__Proteobacteria; c__Gammaproteobacteria; o__Legionellales; f__Legionellaceae	7	0	0	0	0	0	0	0	0	0	0	0	0	0	0	0		0	0	0	0	1	0	2	0	1	0	0	0	0	0	0	0
denovo795	TACGAAGGGAGCTAGCGTTGTTCGGAATCACTGGGCGTAAAGCGCACGTAGGCGGATGTGCCAGTCAGGGGTGAAATCCCGGAGCTCAACTTCGGAACTGCCCTTGATACAGCACGTCTTGAGTCCGAGAGAGGTGAGTGGAATTCCTAGTGTAGAGGTGAAATGCGTAGATATCGGGAGGAACATCAGTGGCGAAGGCGGCCCTCTGGTCCAGTACTGACACTCAAGTGCGAAAGCGTGGGGAGCAAACAGGATTAGAAA	k__Bacteria; p__Proteobacteria; c__Alphaproteobacteria; o__Rhizobiales; f__Hyphomicrobiaceae; g__Pedomicrobium	0	0	0	0	0	0	1	0	0	0	0	0	0	0	0	0		0	0	0	0	0	0	0	0	0	0	0	0	0	0	0	0
denovo796	TACGGAGGGAGCTAGCGTTGTTCGGAATTACTGGGCGTAAAGCGCACGTAGGCGGCGATCTAAGTCAGAGGTGAAAGCCCGGGCTCAACCCCGGAATTGCCTTTGAGACTGGATTGCGTAGAATCCGGGAGAGGTGAGTGGAATTCCGAGTGTAGAGGTGAAATTCGTAGATATTGGGAAGAACACCGGTGGCGAAGGCGGCCCACTGGACGAACACTGACGCTGAGGCGCGAAAGCGTGGGGAGCAAACAGGATTAGAAACCCC	k__Bacteria; p__Proteobacteria; c__Alphaproteobacteria; o__Sphingomonadales; f__Sphingomonadaceae	0	0	0	0	1	0	0	0	0	0	0	0	0	0	0	0		0	0	0	0	0	0	0	0	0	0	0	0	0	0	0	0
denovo797	TACAGAGGTCCCCGAGCGTTGTTCGGATTCACTGGGCGTAAAGGGTGCGTAGGCGGTCACGCAAGTTTGATGTGAAATCTCCAGGCTTAACCTGGAAATTGCATTGGATACTGCGTGGCTAGAGGATTGGAGGGGAGACTGGAGTGCTCGGTGTAGCAGTGAAATGCGTAGATATCGAGCGGAACACCAGTGGCGAAGGCGAGTCTCTGGACAATTCCTGACGCTGAGGCACGAAAGCCAGGGGAGCAAACGGGATTAGATACCCT	k__Bacteria; p__Verrucomicrobia; c__[Pedosphaerae]; o__[Pedosphaerales]	0	0	0	1	0	0	0	1	1	1	0	0	0	0	0	0		0	1	0	0	0	0	2	0	0	0	0	0	0	0	0	0
denovo798	TACGGGAGGGGCAAGCATTATTCGTAAGTACTGGGCGTAAAGGGTTTTTAGGCTGCTTCTTATTTGTTTACAAAAACATAATAGAAGCTTTTTGTGTTTTATTTTTAGAGTAATGGAGGGAGGTTAGAAGTATTTCTAATGTAAGGGTAATATCTATTGAGATTAGTAAAGACTTTCAGGGGCGAAGGCGTCTAACTACAGATTACTAACGCTGACGAACGAAAGCAGGGGGAGCAAACGGGATTAGAACCGTACGGT	k__Bacteria	0	0	1	0	0	0	0	0	1	0	0	0	0	0	0	0		0	0	0	0	0	0	0	0	0	0	0	0	0	0	0	0
denovo799	TCCCGGCGGTCCAAGTCGCATCCACAATTATTGGGTCTAAAACATTCGTAGCTTGTTTTGTAAGTCTCTTGTGAAATCTCAAATCTTAAATTTGAGGCGTGCAAGAGATACTGCATTGCTTGAGACCGGAAGACGCAAAGAGTATGACTAAGGTAGTGGTAAAATACGTTAATCTTGGTCAGACTAACAACGGCGAAGGCACTTTGCGAGTACGGATCTGACAGTGAGGGATGAAGGCTA	k__Archaea; p__Euryarchaeota; c__[Parvarchaea]; o__WCHD3-30; f__; g__; s__	1	0	0	0	0	0	0	0	0	0	0	0	0	0	0	0		0	0	0	0	0	0	0	0	0	0	0	0	0	0	0	0
denovo800	TACGGAGGGGGCAAGCGTTGTTCGGAATTACTGGGCGTAAAGCGCACGTAGGCGGCTAACCAAGTTGGGGGTGAAAGCCCAGGGCTTAACCCTGGAACTGCCTTCAAGACTGGTTGGCTAGAGGCCGAGAGAGGTAAGGGGAATTCCTAGTGTAGAGGTGAAATTCGTAGATATTAGGAAGAACACCGGTGGCGAAGGCGCCTTACTGGCTCGGAACTGACGCTGAGGTGCGAAAGCGTGGGGATCAAACAGGATTAGAAA	k__Bacteria; p__Proteobacteria; c__Alphaproteobacteria	0	0	0	0	0	0	0	0	0	0	1	0	0	1	0	0		0	0	0	0	0	1	2	0	2	0	4	0	0	0	0	0
denovo801	TACGTAGGGGGCAAGCGTTGTCCGGAATTATTGGGCGTAAAGAGCGCGTAGGCGGTCCGGTAAGTCCGCCGTAAAAGTCAAGGGCTCAACCCTTGAAGGCCGGTGGAAACTGCCGGACTAGAGTCCGGAAGAGGCGAGTGGAATTCCTGGTGTAGCGGTGAAATGCGCAGATATCAGGAGGAACACCGATGGCGAAGGCAGCTCGCTGGGACGGTACTGACGCTGAGGCGCGAAAGCGTGGGGAGCAAACAGGATTAGATA	k__Bacteria; p__Actinobacteria; c__Thermoleophilia; o__Solirubrobacterales; f__; g__; s__	0	4	0	0	0	0	0	0	0	0	0	0	0	0	0	0		0	0	0	0	0	0	0	0	0	0	0	0	0	0	0	0
denovo802	TACGTAGGGTGCAAGCGTTAATCGGAATTACTGGGCGTAAAGCGTGCGCAGGCGGTTTGCTAAGACAGGTGTGAAATCCCCGAGCTTAACTTGGGAACTGCGCTTGTAATTGGCAAGCTAGAGTGTGGCAGAGGGGGGTGGAATTCCACGTGTAGCAGTGAAATGCGTAGAGATGTGGAGGAACACCGATGGCGAAGGCAGCCCCCTGGGCTAACACTGACGCTCATGCACGAAAGCGTGGGGAGCAAACAGGATTAGATACCCCTGTAGT	k__Bacteria; p__Proteobacteria; c__Betaproteobacteria	0	0	0	0	0	0	0	0	0	0	0	0	0	1	0	0		0	0	0	0	0	0	0	0	0	0	0	0	0	0	0	0
denovo804	CACGTAGGGGGCGAGCGTTGTCCGGATTTATTGGGCGTAAAGAGCTCGTAGGCGGCTAAGTAAGTCAGGTGTGAAAACTCCAGGCTCAACCTGGAGACGCCACCTGATACTGCTTTGGCTAGAGTCCGGTAGGGGAGCATGGAATTCCTGGTGTAGCGGTGAAATGCGCAGATATCAGGAGGAACACCAGTGGCGAAGGCGGTGCTCTGGGCCGGTACTGACGCTGAGGAGCGAAAGCGTGGGGAGCAAACAGGATTAGAAACCCGTGTAGT	k__Bacteria; p__Actinobacteria; c__Acidimicrobiia; o__Acidimicrobiales; f__; g__; s__	0	0	1	0	0	0	0	0	0	0	0	0	0	0	0	0		0	0	0	0	0	0	0	0	0	0	0	0	0	0	0	0
denovo805	GACGAAGGGGGCTAGCGTTGTTCGGAATTACTGGGCGTAAAGGGCGCGTAGGCGGTTTGTTAAGTCAGGCGTGAAAGCCCTGGGCTCAACCTGGGAGGTGCGCTTGATACTGGCAAGCTTGAGTGCAGGAGAGGATGGTGGAATTCCCAGTGTAGAGGTGAAATTCGTAGATATTGGGAAGAACACCGGTGGCGAAGGCGGCCATCTGGACTGCAACTGACGCTGAGGCGCGAAAGCGTGGGGAGCAAACAGGATTAGAAACCCCTGTAGT	k__Bacteria; p__Proteobacteria; c__Alphaproteobacteria; o__Rhodospirillales; f__Rhodospirillaceae	4	0	0	0	1	0	1	0	0	0	0	0	0	0	0	0		0	1	1	0	0	0	0	0	0	0	0	0	0	0	0	0
denovo806	TACAGAGGGTGCAAGCGTTAATCGGAATTACTGGGCGTAAAGCGCGCGTAGGTGGTTTGTTAAGTTGGATGTGAAATCCCCGGGCTCAACCTGGGAACCGCATTCAAAACTGACAAGCTAGAGTATGGTAGAGGGTGGTGGAATTTCCTGTGTAGCGGTGAAATGCGTAGATATAGGAAGGAACACCAGTGGCGAAGGCGACTCACTGGGCTTTAACTGACGCTGAGGTGCGAAAGCGTGGGGAGCAAACAGGATTAGAAACCCGGGTAGT	k__Bacteria; p__Proteobacteria; c__Gammaproteobacteria; o__Pseudomonadales; f__Pseudomonadaceae	0	0	0	0	0	0	0	0	0	0	0	0	0	0	0	0		0	0	0	0	1	0	0	0	0	0	0	0	0	0	0	0
denovo807	TACGTAGGGTGCGAGCGTTAATCGGAATTACGTGGGACGTAAAGCGTGCGCAGGTCGGTTTTGTAAGACAGGCGTAGAAACGTCCCCGGGCTCAACCTGGGAATGGCGTTGGAGACTGCAAGGCTTGAATCTGGCAGAGGGGGGTAGAATTCCACGTGTAGCAGTGAAATGCGTAGAGATGTGGAGGAACACCGATGGCGAAGGCAGCCCCCTGGGTCAAGATTGACGCTCATGC	k__Bacteria; p__Proteobacteria; c__Betaproteobacteria	0	0	0	0	0	0	0	0	0	0	0	0	0	0	0	0		0	0	0	0	0	0	0	0	0	0	0	0	1	0	0	0
denovo809	GACAGAGGGGGCGAAGCGTTGCTCGGAATCACTGGGCGGTAAAGGGACGCGTAGGCGGGAGGCCAGGTCGGTCGTGAAAGTCCAGGGCTCAACCCTGGGATGCCATTCGATACTTGCGAACTAGAGCACGGTAGGGGGATCTGGAATTCCTGGTGTAGCGGTGAAATGCGCAGATATCAGGAGGAACACCGGTGGCGAAGGCGGGATCCTGGGCCGTTGCTGACACTGAGGCGCGAAAGCTGGGGGGAGCG	k__Bacteria	0	1	0	0	0	0	0	0	0	0	0	0	0	0	0	0		0	0	0	0	0	0	0	0	0	0	0	0	0	0	0	0
denovo810	TACGTGGGATACAAGCGTTATCCGGATTTACTGGGCGTAAAGAGTTCGTAGGCGTCTGACCAAGTTCTGCTTGAAAGACCGAGGCTCAACTTCGGGAGCAAGCAGAAAACTGATCAGATTGAGTCTGTTAGGGGGTACTGGAATTCGCAGTGTAGCAGTGAAATGCGTTGATATTGCGAAGAACACCAAGGGCGAAGGCAGGTACCTGGGACATGACTGACGCTGAGGAACGAAAGCTAGGGGAGCGAAAGGGATTAGATACCCTAGTAGT	k__Bacteria	0	0	0	0	0	0	0	0	0	0	0	0	0	0	1	0		0	0	0	0	0	0	0	0	0	0	0	0	0	0	0	0
denovo811	TACGGAGGGGCGTAGCGTTGTTCGGAATTACTGGGCGGTAAAGACGCACGTAGGCGGCTTGAAAAGTTAGGAGGTGAAAGCCCAGAGCTCAACTCTGGAATTGCCTTCAAAACTCTCAAGCTAGAGTTCGGAAGAGGAGAGTGGAATTCCCAGTGTAGAGGTGAAATTCGTAGATATTGGGAAGAACACCAGTGGCGAAGGCGGCTCTCTGGTCCGATACTGACGCTGAGGTGCGAAAGCGTGGGGANCAAACA	k__Bacteria; p__Proteobacteria; c__Alphaproteobacteria	0	0	0	0	0	0	0	0	0	0	0	0	0	0	0	0		0	0	0	0	1	0	0	0	0	0	0	0	0	0	0	0
denovo812	TACGAAGGGGGCTAGCGTTGTTCGGAATTACTGGGCGTAAAGCGAGCGTAGGTTGCTCGGAAAGTCAGTGGTGAAAGCCCAGAGCTCAACTCTGGAACTGCCATTGAAACTCCCGAGCTGGAATGTCAGAGGGGATAGCGGAATTCCAAATGTAGGGGTGAAATCCGTAGATATTTGGAGGAACACCGGTGGCGAAGGCGGCTATCTGGATGACTATTGACACTGAGGCTCGAAAGCGTGGGGATCAAACAGGATTAGATACCCCGGTAGT	k__Bacteria; p__Proteobacteria; c__Alphaproteobacteria; o__Rickettsiales; f__; g__; s__	0	0	3	0	1	0	0	0	0	2	0	0	0	0	0	0		0	0	1	1	0	0	0	0	0	0	0	0	0	0	0	0
denovo813	TACGTAGGGTGCAAGCGTTAATCGGAATTACTGGGCGTAAAGCGTGCGCAGGCGGTTGTGCAAGACAGATGTGAAATCCCCGGGCTTAACCTGGGAACTGCATTTGTGACTGCACGGCTAGAGTGTGTCAGAGGGGGGTAGAATTCCGCGTGTAGCAGTGAAATGCGTAGATATGTGGAGGAACACCAATGGCGAAGGCAGCCCCCTGGGCCGATACTGACGCTCATGCACG	k__Bacteria; p__Proteobacteria; c__Betaproteobacteria; o__Burkholderiales	0	0	0	0	0	0	0	0	0	0	0	0	0	1	0	1		0	0	0	0	0	0	0	0	0	0	0	0	0	0	0	0
denovo814	TACAGAGGTCCCCAAGCGTTGTTCGGATTCACTGGGCGTAAAGGGTGCGCAGGTGGGCTGGTAAGTTCGATGTGAAAGCCCCGGGCGTTAACCCGGTAACGTGCGATTGGTAGTACTACTGGTCGTGGAGGATTGGTAGGGGGGACGTGGAATTCTTGGTGTAGCAGTGAAATGCGTAGATATCAAGAGGAACACCAGTGGCGAAGGCGAGTCCCTGGACAATTCCTGACACTGAGGCACGAAAGCCAA	k__Bacteria; p__Verrucomicrobia; c__[Pedosphaerae]; o__[Pedosphaerales]; f__Ellin517; g__; s__	0	0	0	0	0	0	0	0	0	0	0	0	0	0	0	0		0	0	0	0	2	0	0	0	0	0	0	0	0	0	0	0
denovo816	TACGGAGGGAGCTAGCGTTGTTCGGAATTACTGGGCGTAGAGCGTGCGCAGGCGGTGACTCAAGTCAGATGTGAAATCCCCGGGCTTAACCTGGGAACTGCATTTGAAACTAGGTCGCTAGAGTGTAGCAGAGGGGGGTAGAATTCCACGTGTAGCAGTGAAATGCGTAGAGATGTGGAGGAATACCGATGGCGAAGGCAGCCCCCTGGGTTAACACTGACGCTCATGCACGAAAGCGTGGGGAGCAAACAGGATTAGAAA	k__Bacteria; p__Proteobacteria; c__Betaproteobacteria	0	0	0	0	0	0	0	0	0	0	0	0	0	0	0	0		0	0	0	0	0	0	0	0	0	0	0	0	1	0	0	0
denovo818	TACAGAGGTCCCCAAGCGTTGTTCGGATTTACTGGGCGTAAAGGGTGCGTAGGTGGTGAGGTAAGTTTGATGTGAAATCTCCGGGCCTAACCCGGAAACTGCATCGAATACTATCTTGCTAGAGGATTGGAGGGGAGACTGGAATACTTGGTGTAGCAGTGAAATGCGTGGATATCAAGTAGAACACCAGTGGCGAAGGCGAGTCTCTGGACAACTCCTGACACTGAGGCACGAAAGCTAGGGGAGCAAACAGGATTAGAAACCCTGGTAGT	k__Bacteria; p__Verrucomicrobia; c__[Pedosphaerae]; o__[Pedosphaerales]; f__; g__; s__	0	0	0	2	0	0	0	0	0	0	0	0	0	0	0	0		0	0	0	0	0	0	0	0	0	0	0	0	0	0	0	0
denovo819	TACGTAGGGGGCAAGCGTTATCCGGATTTACTGGGTGTAAAGGGAGCGTAGGTGGTTCGATGAGTCAGATGTGAAAGCCCGGGGCTCAACCCCGGGACTGCATTTGAAACTATCGGACTAGAGTGCAGGAGAGGTAAGTGGAATTCCTAGTGTAGCGGTGAAATGCGTAGATATTAGGAGGAACACCAGTGGCGAAGGCGACTTACTGGACTGTAACTGACACTGAGGCTCGAAAGCGTGGGGAGCAAACAGGATTAGATACCCG	k__Bacteria; p__Firmicutes; c__Clostridia; o__Clostridiales	2	0	0	0	0	0	0	0	0	0	0	0	0	0	0	0		0	0	0	0	0	0	0	0	0	0	0	0	0	0	0	0
denovo820	TACGGAGGAGGCTAGCGTTGTTCGGAATTACTGGGCGTAAAGCGTACGCAGGCGGCTGATCAAGTCAGGTGTGAAAGCCCGGGGCTCAACCTCGGAATAGCGCCTGAGACTGGTCAGCTAGAGTTCGGAAGAGGAGAGTGGAATTCCCAGTGTAGAGGTGAAATTCGTAGATATTGGGAAGAACACCAGTGGCGAAGGCGACTCTCTGGTCCGATACTGACGCTCAAGTACGAAAGCGTGGGGAGCAAACAGGATTAGAAACCCTTGTAGT	k__Bacteria; p__Proteobacteria; c__Alphaproteobacteria; o__Rhodospirillales; f__Rhodospirillaceae; g__Phaeospirillum; s__	0	0	0	5	0	1	0	0	0	0	0	0	0	0	0	1		0	1	0	0	0	0	0	0	0	0	0	0	0	0	0	0
denovo821	TACGAAGGGGCGTAGCGTTGTTCGGAATTACTGGGCGTAAGCGCACGTAGGCGGGTTGTTAAGTCAGGGGTGAAATCCCGGAGCTCAACTCCGGAACTGCCTTTGATACTGGCAATCTAGAGACTGGAAGAGGTTAGTGGAATTCCCAGTGTAGAGGTGAAATTCGTAGATATTGGGAAGAACACCAGTGGCGAAGGCGGCTAACTGGTCCAGTACTGACGCTGAGGTGCG	k__Bacteria; p__Proteobacteria; c__Alphaproteobacteria; o__Rhizobiales; f__Hyphomicrobiaceae; g__; s__	0	0	0	0	0	0	0	0	1	0	0	0	0	0	0	0		0	0	0	0	0	0	1	0	0	0	0	0	0	0	0	0
denovo822	TACAGAGGTCTCAAGCGTTGTTCGGATTCATTGGGCGTAAAGGGTGCGCAGGCGGCGTGGAAAGTTGAGTGTGAAATCCTGGGGCTCAACCTCAGAACTGCACTCAATACTCCCATGCTAGAGGAATGTAGAGGAGAGTGGAATTCACGGTGTAGCAGTGAAATGCGTAGATATCGTGAGGAAGACCAGTTGCGAAGGCGACTCTCTGGGCATTTCCTGACGCTCATGCACGAAGGCCAGGGGAGCAAACGGGATTAGATACCCTTGTAGT	k__Bacteria; p__Verrucomicrobia; c__[Spartobacteria]; o__[Chthoniobacterales]; f__[Chthoniobacteraceae]; g__Candidatus Xiphinematobacter; s__	1	0	0	0	0	0	0	0	1	0	0	0	0	0	0	0		0	0	0	0	0	0	0	0	0	0	0	0	0	0	0	0
denovo824	GACAGAGGGTGCAAACGTTGCTCGGAATTACTGGGCGTAAAGCGCGTGTAGGTGGACCGGTAAGTCAGATGTGAAAGCCCTGGGCTCAACCCAGGAATTGCATTTGTAAACTAGCCGGCCTTGAGTGGTGGAGAGGGAAGCGGAATTCCTGGTGTAGAGGTGAAATTCGTAGATATCAGGAGGAACACCGGTGGCGAAGGCGGCTTCCTGGACACCAACTGACACTGAGACGCGAAAGCGTGGGGAGCAAACAGGATTAGAAACCCCTGTAGT	k__Bacteria; p__Proteobacteria; c__Deltaproteobacteria; o__Myxococcales	2	0	0	0	0	0	0	0	0	0	0	0	0	0	0	0		0	2	0	0	0	0	0	0	0	0	0	0	0	0	0	0
denovo825	TACGAAGGGTGCAAGCGTTAATCGGAATTACTGGGCGTAAAGCGCGCGTAGGTGGTTCAGCAAGTTGGATGTGAAAGCCCTGGGCTCAACCTGGGAACTGCATCCAAAACTACTGAGCTAGAGTACGGTAGAGGGTAGTGGAATTTCCTGTGTAGCGGTGAAATGCGTAGATATGGGAAGGAACACCAGTGGCGAAGGCGAGTCCCTGGACAACACCTGACACTGAGGCACGAAAGCCGGGGGAGCAAACAGGATTAGAAACCC	k__Bacteria; p__Proteobacteria; c__Gammaproteobacteria; o__Pseudomonadales; f__Pseudomonadaceae	0	0	0	0	1	0	0	1	0	0	0	0	0	0	0	0		0	0	0	1	0	0	0	0	2	1	0	0	0	0	0	1
denovo826	TACATAGGGTGCAAGCGTTGTCCGGAATTATTGGGCGTAAAGAGCTCGTAGGTGGTCGATCACGTCGGATGTGAAATTCTGAGGCTTAACCTCGGACCTGCATTCGATACGGGTTGACTAGAGTGTGGTAGGGGAGACTGGAATTCCTGGTGTAGCGGTGGAATGCGCAGATATCAGGAGGAACACCGATGGCGAAGGCAGGTCTCTGGGCCATTACTGACACTGAGGAGCGAAAGCGTGGGGAGCGAACAGGATTAGATACCCGGGTAGT	k__Bacteria; p__Actinobacteria; c__Actinobacteria; o__Actinomycetales; f__ACK-M1; g__; s__	0	0	0	0	0	0	0	0	0	0	2	0	0	0	0	0		0	0	0	0	0	0	0	0	0	0	0	0	0	0	0	0
denovo827	TACGTAGGGTGCGAGCGTTAATCGGAATTACTGGGCGTAAAGCGTGCGCAGGCGGTTTGGTAAGACAGGCGTGAAATCCCCGGGCTCAACCTGGGAACTGCGCTTGTGGCTGCCTCACTAGAGTACTGGAGAGGGTGGTAGAATTCCACGTGTAGCGGTGAAATGCGTAGAGATGTGGAGGAATACCGGTGGCGAAGGCGACCACCTGGCCAAATACTGACGCTGAGGTGCGAAAGCGTGGGGAGC	k__Bacteria; p__Proteobacteria	0	0	0	0	0	0	0	0	0	0	0	0	0	0	0	0		0	0	0	0	0	0	0	0	0	0	0	0	0	0	0	1
denovo829	TACGTAGAGTACAAGCGTTATCCGGATTTATTGGGCGTAAAGCGTATCGCAGGTGGGTATGTGCGTGGTAGGTGTAAGACCAAGGCTCAACTTTGGGAACGCTTATCATACGGCATATCTTGAGTCTGTTGGAGGGAACTGGAATTCTTCGTGGAGGGGTGAAATCCGTAGATACGAAGAGGAACGCCAAGGGTGAAGACAAGTTCCTACGGCAGCACTGACACTCATGAACGACAGCTAGGGGAGCAAAAGGGATTAGATACCCGGGTAGT	k__Bacteria	0	0	0	0	1	0	0	0	0	0	0	0	0	0	0	0		0	0	0	0	0	0	0	0	0	0	0	0	0	0	0	0
denovo830	TACGGAGGGTGCAAGCGTTATCCGGATTCACTGGGTTTAAAGGGTGCGTAGGTGGCTTTGTAAGTCAGTGGTGAAAGCCCGGAGCTTAACTCCGGAACTGCCATTGATACTGCTTAGCTTGAATCAACTTGAGGTGGATGGAATATTACATGTAGCGGTGAAATGCTTAGATATGTAATAGAACACCGATTGCGAAGGCAGTTCACTAAGGTTGTATTGACACTGAGGCACGAAAGCGTGGGGATCAAACAGGATTAGAAACCCTAGTAGT	k__Bacteria; p__Bacteroidetes; c__Sphingobacteriia; o__Sphingobacteriales	0	0	0	1	0	1	0	2	0	0	0	3	0	0	0	0		0	2	0	1	0	0	1	0	0	0	0	0	0	0	0	0
denovo831	GACGAACCCGTACAAACGTTATTCGGAATCACTGGGCTTAAAGGGTGCGTAGGCGGCGCTGTAAGTTGGGTGTGAAATCCCTCGGCTCAACCGAGGAACTGCGCCCAAAACTACAGTGCTTGAGGGAGATAGAGGTGAGCGGAACTTAGGGTGGAGCGGTGAAATGCGTTGATATCCTAAGGAACGCCAGTGGCGAAAGCGGCTCACTGGGTCTCTTCTGACGCTGAGGCACGAAAGCTAGGGTAGCGAACGGGATTAGAAACCCCGGTAGT	k__Bacteria; p__Planctomycetes; c__Planctomycetia; o__Pirellulales; f__Pirellulaceae; g__; s__	3	0	0	0	0	0	0	0	0	0	0	0	0	0	0	0		0	3	0	1	3	1	4	0	2	0	0	0	0	0	0	0
denovo832	TACAGAGGGTGCAAGCGTTGCTCGGAATTACTGGGCGTAAAGCGTGAGTAGGCGGCCTGTCAAGTGGGTGTGAAAGCCCTGGGCTCAACCTGGGAACTGCATCCAGAACTGCCAAGCTAGAGTATGGTAGAGGGCAGTGGAATTTCCGGTGTAGCGGTGAAATGCGTAGAGATCGGAAGGAACACCAGTGGCGAAGGCGACTGCCTGGACCAATACTGACGCTGAGGTGCGAAAGCGTGGGGAGCAAACAGGATTAGATA	k__Bacteria; p__Proteobacteria; c__Gammaproteobacteria; o__Alteromonadales; f__Alteromonadaceae; g__HB2-32-21; s__	0	0	0	0	0	0	0	0	0	0	0	0	0	0	0	0		0	0	0	0	0	0	1	0	0	0	0	0	0	0	0	0
denovo835	TACGGGGGGTGCAAGCGTTATTCGGATTTATTGGGCGTAAAGAGCGCGTAGGCGGTTTATCAAGTCAGATGTGAAAGCCCTGGGCTCAACCTGGGAAGTGCATTTGAAACTGTCAGGCTTGAGTAGGGGAGAGGGAAGTGGAATTCCTGGTGTAGAGGTGAAATTCGTAGATATCAGGAGGAACACCGGTGGCGAAGGCGACTTCCTGGCCCTATACTGACGCTGAGACGCGAGAGCGTGGGTAGCAAACAGGATTAGATA	k__Bacteria; p__Proteobacteria; c__Deltaproteobacteria; o__Syntrophobacterales; f__Syntrophaceae	0	0	0	0	0	0	0	0	0	0	0	0	0	0	0	0		0	0	0	0	0	0	0	0	0	0	0	0	0	0	0	1
denovo836	TACGTAGGGTGCAAGCGTTAATCGGAATTACTGGGCGTAAAGCGTGCGCAGGCGGTGATGTAAGACAGATGTGAAATCCCCGGGCGTCAACCTGGGAACGTAGCATTTGTTGACTGCATCGCTGGAGTACGGCACGAGGGGAGTGGAATTACCGCGTGTAGCAGTGGAAATAGCGTAGATATGCGGAGGAACACCGATGGCGAAGG	k__Bacteria; p__Proteobacteria; c__Betaproteobacteria; o__Burkholderiales; f__Comamonadaceae	0	0	0	0	0	0	0	0	1	0	0	0	0	0	0	0		0	0	0	0	0	0	0	0	0	0	0	0	0	0	0	0
denovo837	TACAGAGGTGGCAAGCATTGTTCGGATTCATTGGGTGTAAAGGGTCTGTAGGCGGTCAAGCAAGTTGGGTGTGAAATACCGTGGCTCAACCACGGAACTGCGCTCAAAACTACTTAACTAGAGTTTGGAAGAGGAAGATGGAATTCCCGGTGTAAGGGTGAAATCTGCAGATATCGGGAGGAACACCAGTTGCGAAGGCGATCTTCTGGTCCAAAACTGACGCTGAACGACGAAAGCCAGGGGAGCAAACGGGATTAGAACCC	k__Bacteria; p__OP3; c__PBS-25; o__; f__; g__; s__	0	0	0	0	0	0	0	0	0	0	0	0	0	0	0	0		0	0	0	0	0	1	0	0	0	0	0	0	0	0	0	0
denovo838	TACGGAGGGGCCAGCGTTGCTCGGAATTACTGGGCGTAAAGGGCTTGTAGGCGGTCTGATAAGTCCTGTGTGAAATCCCCTGGCTCAACCAGGGAACTGCGCCGGATACTGTCGGACTAGAGGCCGGGAGAGGGAAGCGGAATTCCCAGTGTAGCGGTGAAATGCGTAGATATTGGGAGGAACACCGGTGGCGTAGGCGGCTTCCTGGACCGGTTCTGACGCTGAGGAGCGAAAGCTA	k__Bacteria; p__Acidobacteria; c__RB25; o__; f__; g__; s__	0	1	0	0	0	0	0	0	0	0	0	0	0	0	0	0		0	0	0	0	0	0	0	0	0	0	0	0	0	0	0	0
denovo839	CACGTAGGGGGCGAGCGTTGTCCGGATTTATTGGGCGTAAAGAGCTCGTAGGCGGCTCGGTAAGTGAGGTGTGAAAACTCCAGGCTCAACCTGGAGACGCCACCTCATACTGCCGTGGCTAGAGTCCGGTAGGGGAGCATGGAATTCCTGGTGTAGCGGTGAAATGCGCAGATATCAGGAGGAACACCAGTGGCGAAGGCGGTGCTCTGGGCCGGAACTGACGCTGAGGAGCGAAAGCGTGGGGAGCAAACAGGATTAGATACCC	k__Bacteria; p__Actinobacteria; c__Acidimicrobiia; o__Acidimicrobiales; f__; g__; s__	0	0	1	0	0	0	0	0	1	0	0	0	0	0	0	0		0	0	0	0	0	0	0	0	2	0	0	0	0	0	0	0
denovo840	TACAGAGGTGGCAAGCGTTGTTCGGAATTACTGGGCGTAAAGCGTGCGCAGGCGGTTGTGCAAGACAGATGTGAAATCCCCGGGCTTAACCTGGGAATTGCATTTGTGACTGCACGGCTAGAGTGTGTCAGAGGGGGGTAGAATTCCACGTGTAGCAGTGAAATGCGTAGAGATGTGGAGGAATACCGATGGCGAAGGCAGCCCCCTGGGATAACACTGACGCTCATGCACGAAAGCGTGGGGAGCAAACAGGATTAGATACCCGGGTAGT	k__Bacteria; p__Proteobacteria; c__Betaproteobacteria; o__Burkholderiales; f__Oxalobacteraceae	0	0	0	0	0	0	0	1	0	0	0	0	0	0	0	0		0	0	0	0	0	0	0	0	0	0	0	0	0	0	0	0
denovo841	TACGTAGGGGGCCAGCGTTGCTCGGAATTACTGGGCGTAAAGGGTTCGTAGGCGGTGCGGCAAGTCTTGCGTGAAATCTCCCGGCTCAACCGGGAGGCTGCGCAGGAAACTGCCGTGCTCGAGTCCGGGAGAGGTGCGTGGAATTGCAGGTGTAGCGGTGAAATGCGTAGATGTCAAGCGGAACACCAGTGGCGAAGGCGAGTCCCTGGACAACTCCTGACACTGAGGCACGAAAGCTAGGGGAGCAAAC	k__Bacteria	0	0	0	0	0	0	0	1	0	0	0	0	0	0	0	0		0	0	0	0	0	0	0	0	0	0	0	0	0	0	0	0
denovo842	TACGGAGGTGGCGAGCGTTGCTCGGATTTACTGGGTGTAAAGGGCACGTAGGCGGTCCTGTAAGCCCTGCCTTAAAGGCTCTGGCTCAACCAGAGTAGGCGGTAGGGGACTGCAGGACTTGAGGATGGGAGAGGCAAGCGGAATTCCCGGTGTAAGGGTGAAATCTGTAGAGATCGGGAGGAACACCAGTGGCGAAGGCGGCTTGCTGGACCATTTCTGACGCTGAGGTGCGAAAGCTAGGGGAGCAAACAGGATTAGATACCCCGGTAGT	k__Bacteria; p__OP3; c__koll11; o__; f__; g__; s__	0	3	0	0	0	0	0	0	0	0	0	0	0	0	0	0		0	0	0	0	0	0	0	0	0	0	0	0	0	0	0	0
denovo843	TACGGAGGGAGCTAGCGTTGTTCGGAATTACTGGGCGTAAAGCGCACGTAGGCGGCTTTTCAAGTCAGGGGTGAAATCCCGGGGCTCAACCTCGGAACTGCCCTTGAAACTGGAAGGCTAGAATCCTGGAGAGGCGAGTGGAACTCCGAGTGTAGAGGTGAAATTCGTAGATATTCGGAGAACACCAGTGGCGAAGGCGCTCGCTGGTCAGTATGACGCTGAGGTGCGAAAGCGTGGGGAGCAAACAGGATTAGATACCCCAGTAGTCCCTGAGACC	k__Bacteria; p__Proteobacteria; c__Alphaproteobacteria; o__Sphingomonadales; f__Erythrobacteraceae	0	0	0	0	0	0	0	1	0	0	0	0	0	0	0	0		0	0	0	0	0	0	0	0	0	0	0	0	0	0	0	0
denovo844	TACGGAGGGTGCGAGCGTTAATCGGAATGACTGGGCGTAAAGGGTGCGTAGGTGGTTTGATAAGTTAACTGTGAAATTCCTGGGCTCAACCTGGGGTGGTCAGTTAAGACTGTTGGACTGGAGTATGGGAGAGGGTAGTGGAATTTCCGGTGTAGCGGTGAAATGCGTAGAGATCGGAAGGAACACCGGTGGCGAAGGCGGCTACCTGGCCTGATACTGACACTGAGGCACGAAAGCGTGGGGAGCAAACAGGATTAGAAACCCTGGTAGT	k__Bacteria; p__Proteobacteria; c__Gammaproteobacteria; o__Legionellales; f__Legionellaceae; g__; s__	0	0	0	1	0	0	0	0	0	0	0	0	0	0	0	0		0	0	0	0	0	0	0	0	0	0	0	0	0	0	0	0
denovo845	TACGTAGGGTGCGGGCGTTAATCGGAATTACTGGGCGTAAAGCGTGCGCAGGTGGTTCGTTAAGACAGATGTGAAATCCCCGGGCTCAACCTGGGAACTGCGTTTGTGACTGGCGAGCTAGAGTGCGGCAGAGGGGGGTAGAATTCCACGTGTAGCAGTGAAATGCGTAGAGATGTGGAGGAATACCGATGGCGAAGGCAGCCCCCTGGGTCGACACTGACGCTCATGCACGAAAGCGTGGGGAGCAAACAGGATTAGAAA	k__Bacteria; p__Proteobacteria; c__Betaproteobacteria	0	0	0	0	0	1	0	0	0	0	0	0	0	1	0	0		0	0	0	0	0	2	0	0	0	0	0	0	0	0	0	0
denovo846	TACGTAGGGTGCAAGCGTTAATCGGAATTACTGGGCGTAAAGCGTGCGCAGGCGGTTTTTTAAGCCAGATGTGAAATTCCCGAGCTTAACTTGGGAACTGCATTTGGGACTGGAAGGCTAGAGTATGGCAGAGGGGGGTGGAATTCCACGTGTAGCAGTGAAATGCGTAGAGATGTGGAGGAACACCGATGGCGAAGGCAGCCCCCTGGGCCTATACTGACGCTCATGCACGAAAGCGTGGGGAGCAAACAGGATTAGAAACCCC	k__Bacteria; p__Proteobacteria; c__Betaproteobacteria	0	0	1	0	1	0	0	0	0	0	2	0	0	0	0	0		0	0	0	0	0	0	0	0	0	0	0	0	0	0	0	0
denovo847	TACGAGGGTGCAAGCGTTAATCGGAATTACTGGGCGTAAAGCGCGCGTAGGCGGCTTGATAAGTCGGATGTGAAAGCCCTGGGCTCAACCTGGGAACTGCATTCGATACTGTCGAGCTAGAGTGTGGGAGAGGGTGGTGGAATTCCCGGTGTAGCGGTGAAATGCGTAGATATGCGGAGGAACACCGATGGCGAAAGGCAATCCCCTGGGCCGTGTACTGACGCTCATGCACGAAAGCGTGGGGAGCAAACAGGATTAGAAACCCGAGTAGT	k__Bacteria; p__Proteobacteria	0	0	0	0	0	0	0	0	0	0	0	0	0	0	1	0		0	0	0	0	0	0	0	0	0	0	0	0	0	1	0	0
denovo849	GACGAACCGTGCGAACGTTGTTCGGATTCACTGGGCTTAAAGGGCGCGTAGGCGGGTTTTCAAGTCCGGGGTGAAATCCTCTTGCTCAAACGAGAGAACTGCCTTGGATACTGAGGACCTCGAGGGAGGTAGGGGCATGTGGAACTTCCGGTGGAGCGGTGAAATGCGTAGATATCGGAAGGAACGCCGGTGGCGAAAGCGACGTGCTGGACC	k__Bacteria; p__Planctomycetes; c__Planctomycetia; o__Gemmatales; f__Gemmataceae; g__; s__	6	0	0	0	0	0	0	0	0	0	0	0	0	0	0	0		0	0	0	0	0	0	0	0	0	0	0	0	0	0	0	0
denovo850	TACGGAGGGTGCAAGCGTTGTTCGGAATTATTGGGCGTAAAGCGCGTGTAGGCGGTTTTTTAAGTCTGATGTGAAAGCCCCGGGCTCAACCTGGGAAGTGCATTGGATACTGGAAGACTTGAGTACGGGAGAGGGTAGTGGAATTCCTAGTGTAGGAGTGAAATTCGTAGATATTCGGAGGAACACCGGTGGCGAAGGCGGCTTCCTGGCATGTAACTGACACTCATGTTCGAAAGCGTGGGTAGCAAACAGGATTAGAAACCCCGGTAGT	k__Bacteria; p__Proteobacteria; c__Deltaproteobacteria; o__Desulfuromonadales	0	0	0	0	0	0	0	0	0	0	0	1	0	2	0	0		0	0	0	0	0	0	0	0	0	0	0	0	0	0	0	0
denovo852	GACGTAGGTCGCGAGCGTTATTCGGAATTACTAGGCGTAAAGCGAGTGTAGGCGGGTGCTTAAGTCCGCTGTGAAATCTCCCGGCTCAACTGGGAGGGGTCAGTGGATACTGGGCGTCTTGAGTGGGGTAGGGGCAGTGGAATTCCCAGTGTAGAGGTGAAATTCGTAGATATTGGGAGGAACACCAGTGGCGAAGGCGGCTATCTGGACGAACACTGACGCTGAGACACGAAAGCGTGGGGAGCAAACAGGATTAGAAACCCCGGTAGT	k__Bacteria	0	0	0	0	0	0	0	1	0	0	0	0	0	0	0	0		0	0	0	0	0	0	0	0	0	0	0	0	0	0	0	0
denovo854	TACAGAGACTGCAAGCGTTATTCGGATTCACTGGGCGTAAAGGGTGCGCAGGCGGCCGGGTGTGTCAGATGTGAAATCCCGAGGCTCAACCTCGGAACTGCGTCTGAAACTACTCGGCTAGAGTATTGGAGAGGGTAACGGAATTCATGGTGTAGTGGTGAAATACGTAGATATCAACAGGAATACCGGAGGCGAAGGCGAGTAACTGGGCCAACACTGACACTGGGACCCGAAAGCGTGGGGATCAAACAGGATTAGAAACCCGAGTAGT	k__Bacteria	0	0	0	0	0	0	0	1	0	0	0	0	0	0	0	0		0	0	0	0	0	0	0	0	0	0	0	0	0	0	0	0
denovo855	TACGAAGGTGGCAAGCGTTGTTCGGATTTACTGGGCGTACAGGGAGCGTAGGCGGTTTGGTAAGCCCTCCGTGAAATCTTCGGGCTCAACCCGGAAAGTTCAGAGGGGACTGCCAGGCTAGAGGACGGGAGAGGAGCGCGGAATTCCCGGTGTAGCGGTGAAATGCGTAGAGATCGGGAGGAAGGCCGGTGGCGAAGGCGGCGCTCTGGAACGTTTCTGACGCTGAGGCTCGAAAGCGTGGGGAGCAAACAGGATTAGAAACCCGTGTAGT	k__Bacteria; p__Nitrospirae; c__Nitrospira; o__Nitrospirales; f__Nitrospiraceae	0	0	0	1	0	0	1	0	0	0	0	0	0	0	0	0		0	3	0	0	0	0	1	0	0	0	0	0	0	0	0	0
denovo856	TACAGGGGATGCAAGTGTTATCCGGATTTATTTGGCGTAAAGTGTCTGTAGGCGGACAAATAAGTCTTATGTTAAAATTTTGGGCCTAACCCAAAATTGCGTAGGAAACTATTTTGTCTTGAGTTTAGGAGAGGTAAAGGGAATTTTCAGTGTAGCGGTGAAATGTGTTGATATTGAAAGGTACACCAATGGCGAAAGCATTTTACTGGTCTAATACTGACGCTGATAGACGAAAGCTAGGGGAGCAAATGGGATTAGAAACCCCTGTAGT	k__Bacteria	0	0	0	0	0	0	0	0	0	0	0	0	0	0	0	0		0	0	0	0	1	0	0	0	0	0	0	0	0	0	0	0
denovo857	TACGGAGGGCGCAAGCGTTAATCGGAATCACTGGGCGTAAAGCGTGCGTAGGCTGTTTGATGAGTCAGACGTGAAATCCCTCGGCTCAACCGGGGAACTGCGTTTGATACTGTTGAACTAGAGTCCTGGAGAGGGTGGCGGAATTCCTGGTGTAGGAGTGAAATCCGTAGATATCAGGAGGAACACCGGTGGCGAAGGCGGCCACCTGGACAGGTACTGACGCTGAGGTACGAAAGCGTGGGGAGCAAACAGGATTAGATACCCCGGTAGT	k__Bacteria; p__Proteobacteria; c__Deltaproteobacteria; o__Desulfovibrionales; f__Desulfovibrionaceae; g__Desulfovibrio; s__putealis	2	0	0	0	0	0	0	0	1	0	0	0	0	0	1	0		0	0	0	0	0	0	0	0	0	0	0	0	0	0	0	0
denovo858	TACGTAGGGTGCGAGCGTTAATCGGAATTACTGGGCGTAAAGCGTGCGCAGGCGGTTTTGTAAGACAGGCGTGAAATCCCCGGGCTCACCTGGAACGTGCGTTTGTGACTGCAAGGCTAGAGTATGGCAGAGGGGGGTGGGAATTCCGCGTGTAGCAGTGAAATGCGTAGAGATGTGGAGGAACACCGATGGCGAAGGCAGCCCCCTCGGG	k__Bacteria; p__Proteobacteria; c__Betaproteobacteria	0	0	1	0	0	0	1	0	0	1	0	0	0	0	0	0		0	0	0	0	0	0	0	0	0	0	0	0	0	0	0	0
denovo859	TACGTAGGGGGCAAGCGTTGTCCGGATTTATTGGGCGTAAAGAGCGTGTAGGCGGCTAGGTAGGTCCGTTGTGAAAACTCGAGGCTCAACCTCGAGACGTCGATAGAAACCATCTGGCTAGAGTCCGGAAGAGGAGAGTGGAATTCCCAGTGTAGCGGTGAAATGCGTAGATATTGGGAGGAACACCAGTGGCGAAGGCGGCTCACTGGACCGGTACTGACGCTGAGGCGCGAAAGCATGGGGAGCGAACAGGATTAGATACCCCAGTAGT	k__Bacteria	0	1	0	0	0	0	0	0	0	0	0	0	0	0	0	0		0	0	0	0	0	0	0	0	0	0	0	0	0	0	0	0
denovo860	TACGGAGGATCCAAGCGTTATCCGGATTCATTGGGTTTAAAGGGTGCGTAGGCGGAATGGTAAGTCAGAGGTGAAAGCCTGCAGCTTAACTGCAGAATTGCCTTTGATACTGCCAATCTTGAGTACATTTGAAGTGGGCGGAATGTGTCATGTAGCGGTGAAATGCTTAGATATGACCCAGAACACCGATTGCGAAGGCAGCTCACTAAACTGTAACTGACGCTGAGGCACGAAAGCGTGGGGATCAAACAGGATTAGATACCCTTGTAGT	k__Bacteria; p__Bacteroidetes	0	0	0	0	0	0	0	0	1	0	0	0	0	0	0	0		0	0	3	1	0	1	3	0	0	0	0	0	0	0	0	0
denovo861	TACAGAGGGGGCAAGCGTTATTCGGAATTATTGGGCGTAAAGGGCGCGTAGGCGGTTTTTTAAGTCAGATGTGTAATCCCCGAGCTCAACTTGGGAACTGCCCTTGAAACTGGAAGGCTAGAATCCTGGAGAGGCGAGTGGAATTCCGAGTGTAGAGGTGAAATTCGTAGATATCCGGAAGAACACCAGTGGCGAAGGCGACTCGCTGGACAGGTATTGACGCTGAGGTGCGAAAGCGTGGGGAGCAAACAGGATTAGATACCCGAGTAGT	k__Bacteria	0	0	0	0	0	0	0	0	0	0	0	0	0	0	0	0		0	0	0	0	0	0	0	0	0	0	0	0	0	0	0	1
denovo862	GACGAACCGTGCGAACGTTATTCGGAATCACTGGGCTTAAAGCGCGTGTAGGCGGCCCGGCACGTCCGTCGCTGAAATCCCCCGGCTCAACCGGGGAAGTGGCGTGGATACGACCGGGCTGGAGGGGGGTAGGGGGAGCCGGAACTTCCGGTGGAGCGGTGAAATGCGTTGAGATCGGAAGGAACGCCCGTGGCGAAAGCGGGCTCCTGGACCCCACCTGACGCTGAGACGCGAAAGCCA	k__Bacteria; p__Planctomycetes; c__Planctomycetia; o__Gemmatales; f__Isosphaeraceae; g__; s__	0	0	0	0	0	0	0	0	0	0	0	0	0	0	0	0		4	0	0	0	0	0	0	0	0	0	0	0	0	0	0	0
denovo863	TACGGAGGGGGCTAGCGTTGTTCGGAATTACTGGGCGTAAAGCGCGCGTAGGCGGCTTTGTAAGTTAGAGGTGAAAGCCCGGAGCTTAACTCCGGAACTGCCTTTAAGACTGCATCGCTAGAATTGTGGAGAGGTGAGTGGAATTCCGAGTGTAGAGGTGAAATTCGTAGATATTTCGGAAGAACACCAGTGGCGAAGGCGACTCACTGGACACATATTGACGCTGAGGTGCGAAAGCGTGGGGAGCAAACG	k__Bacteria; p__Proteobacteria; c__Alphaproteobacteria; o__Sphingomonadales; f__Sphingomonadaceae; g__Kaistobacter; s__	1	8	1	2	0	0	0	0	2	0	0	0	0	0	0	0		0	0	0	1	0	0	0	0	0	0	0	0	0	0	0	0
denovo865	TACAGAGGTCCCCAAGCGTTGTTCGGATTCACTGGGCGTAAAGGGTGCGTAGGTGGCCGGGAAAGTTCGGTGTGAAAGCTCCAAGCTCAACTTGGAAATGTCATCGAAAACTTCCTGGCTAGAGGATTGAAAGGGAGACTGGAATTCTCGGTGTAGCAGTGAAATGCGTAGATATCGAGAGGAACACCGGTGGCGAAGGCGAGTCTCTGGGCAAATCCTGACACTGAGGCACGAAAGCTGGGGGAGCAAACAGGATTAGATACCCCCTCGTAGT	k__Bacteria; p__Verrucomicrobia; c__[Pedosphaerae]; o__[Pedosphaerales]	0	0	0	0	1	0	0	0	0	0	0	0	0	0	0	0		0	0	0	0	0	0	0	0	0	0	0	0	0	0	0	0
denovo866	TACAGAGGGTGCAAGCGTTAATCGGAATTACTGGGCGTAAAGCGCGCGTAGGTGGTTTGTTAAGTTGGATGTGAAATCCCCGGGCGTCAACCTGGGAACGTGCATTCAAAACTAGACAAGCTAGAGTATGGTAGAGGGTGGTGGAATTTCCGGTGTAGTGGTGAAATACGTAGATATCAAGAGG	k__Bacteria; p__Proteobacteria; c__Gammaproteobacteria	0	0	0	0	0	0	1	0	0	0	0	0	0	0	0	0		0	0	0	0	0	0	0	0	0	0	0	0	0	0	0	0
denovo867	TACCCGCAGCCCCAAGTGGTCGTCGTTGTTATTGGGCCTAAAACGTCCGTAGCCGGTTGCCAAAATGCCCGGGTAAATCGACGCGCTCAACGCGTCGAATTCCAGGTAGACTCGGCAGCTAGGGACCGGGAGAGGTTCGGGGTACTCCGTGGGTAGAGGTGAAATTCTGTAATCCTCGGGGGACCACCGGTGGCGAAGGCGCCGAACTAGAACGGATCCGACGGTGAGGGACGAAGCCCTGGGGCGCAAACGGGATTAGAAACCCCGGTAGT	k__Archaea; p__Euryarchaeota	0	1	0	0	0	0	0	0	0	0	0	0	0	0	0	0		0	0	0	0	0	0	0	0	0	0	0	0	0	0	0	0
denovo868	TACGTAGGGTCCAAGCATTATCCGGATTTATTGGGCGTAAAGCACATGTAGGTGGTTATGTCAGTCGCTGCTTAAATCTCTGGGCTCAACCTGGGAATGGCGCTTGTGACTGCAAAGCTGGAGTGCGGCAGAGGGGGATGGAATTCCGCGTGTAGCAGTGAAATGCGTAGATATGCGGAGGAACACCAATGGCGAAGGCAATCCCCTGGGCCTGCACTGACGCTCATGCACGAAAGCGTGGGGAGCAAACAGGATTAGATACCC	k__Bacteria; p__Proteobacteria; c__Betaproteobacteria; o__Burkholderiales; f__Comamonadaceae	0	0	0	0	0	0	0	0	0	0	0	0	0	0	0	0		0	0	0	0	0	1	0	0	0	0	0	0	0	0	0	0
denovo869	TACGAAGGGTGCAAGCGTTAATCGGAATTACTGGGCGTAAAGCGCGCGTAGGTGGTTCAGCAAGTTGGATGTGAAAGCCCTGGGCTCAACCTGGGAACTGCATCCAAAACTACTGAGCTAGAGTACGGTAGAGGAGAGTGGAATTCCCGGTGTAGCAGTGAAATGCGTAGAGATCGGGAGGAACATCAGTGGCGAAGGCGACTACCTGGACTGATACTGACACTGAGGTGCGAAAGCGTGGGGAGCAAACAGGATTAGAAACCCTAGTAGT	k__Bacteria; p__Proteobacteria; c__Gammaproteobacteria	0	0	0	0	0	0	0	0	0	0	0	0	0	0	0	0		0	0	0	0	0	0	0	0	1	0	0	0	0	0	0	0
denovo870	TACGAGAGGGGCAAGCGTTATCCTAAATGATTGGGCGTAAAGTGTTTGTAGGCTGTACTTTTAGTTGTAAGTAAAAACTAAGATAATATCTTTTTAATGCTTACAATACGTTAGTACTTGAGTATAATTGAGGATAACAGAATTTTATAGGGAAGAGTGAAATCTATAGATCTATGAAGGAATGCCAGAGGCGAAGGCGGTTATCTGGGTTAATACTGACGTTGAGGAACGAAAGCATGGGGAGCAAACAGGATTAGAAA	k__Bacteria; p__Proteobacteria; c__Alphaproteobacteria; o__Rickettsiales; f__mitochondria; g__; s__	0	0	0	0	0	0	0	0	0	0	2	0	0	0	0	0		0	0	0	0	0	0	0	0	0	0	0	0	0	0	0	0
denovo871	GACGAACCCGTGCGAACGTTGTTCGGAATCACTGGGCTTAAAGGGCGCGTAGGCGGGTCACCAAGTCCGGGGTGAAATACTTTCTAGCTCAACCGGAAAACGTAGCCTTGGATACTGGTGGTCTCGAGGGAGGTAGGGCGATGTGGAACTTCTGGTGGAGCGGTGAAATGCGTTGATATCAGAAGGAACGCCGGTGGCGAAAGCGACGTGCTGGACCTCTACTGACGCTGAGGCGCGAAAGCCAGGGGAGCAAA	k__Bacteria; p__Planctomycetes; c__Planctomycetia; o__Gemmatales; f__Gemmataceae; g__; s__	1	0	0	0	0	0	0	0	0	0	0	0	0	0	0	0		0	0	0	0	0	0	0	0	0	0	0	0	0	0	0	0
denovo872	TACGGAGGGTGCGAGCGTTAATCGGAATTACTGGGCGTAAAGCGCTCGTAGGCGGTTTCGTAAGTCGGATGTGAAAACTCCAGGCTCAACTTGGAGACGCCATTCGATACTGCGATGACTTGAGTCCGGTAGGGGAGTGTGGAATTCCTGGTGTAGCGGTGAAATGCGCAGATATCAGGAGGAACACCGGCGGCGAAGGCGGCACTCTGGGCCGGTACTGACGCTGAGGAGCGAAAGCGTGGGTAGCAAACAGGATTAGATACCCGAGTAGT	k__Bacteria; p__Actinobacteria; c__Acidimicrobiia; o__Acidimicrobiales	0	0	0	0	0	0	0	0	1	0	0	0	0	0	0	0		0	0	0	0	0	0	0	0	0	0	0	0	0	0	0	0
denovo873	GACGAACCCGTGCGAACGTTGTTCGGAATCACTGGGCTTAAAGGGCGCGTAGGCGGCCGACCTAGTCTGGGTGAAATCCTCCGGCTCAACCGGAGAATTGCCTGGGATACGTGGTCGGCTCGAAGAGGGTAGGGGCAGATGGAACTTCCAGTGGAGCGGTGAAATGCGTTGATATTGGAAGGAACGCCGGTGGCGAAAGCGATCTGCTGGATCCTCCTTGACGCTGAGGCGCGAAAGCTAGGGTAGCAACGGGGA	k__Bacteria; p__Planctomycetes; c__Planctomycetia; o__Gemmatales; f__Gemmataceae; g__; s__	1	0	0	0	0	0	0	0	0	0	0	0	0	0	0	0		0	0	0	0	0	0	0	0	0	0	0	0	0	0	0	0
denovo874	GACGAACCCGTGCGAACGTTATTCGGAATCACTGGGCTTAAAGCGCGTGTAGGCGGATCGGTGCGTCGGCGCCTGAAATCCCCCGGCTCAACCGGGGAACGCGGCCCGAAACGACCGGTCTGGAGGGACGTAGGGGGGTCTGGAACTTCCGGTGGAGCGGTGAAATGCGTTGAGATCGGAAGGAACGCCCGTGGCGAAAGCGAGACCCTGGACGTCTACTGACGCTGAGACGCGAAAGCTAGGGGAGCGAACGGGATTAGAAACCCGGGTAGT	k__Bacteria; p__Planctomycetes; c__Planctomycetia; o__Gemmatales; f__Isosphaeraceae; g__; s__	0	0	0	0	0	0	0	0	0	0	0	0	0	0	0	0		17	0	0	0	0	0	0	0	0	0	0	0	0	0	0	0
denovo875	TACGGAGGGTGCGAGCGTTAATCGGAATTACTGGGCGTAAAGCGCACGTAGGCGGTTACTTAAGTTGGATGTGAAAGCCCTGGGCTCAACCTGGGAACTGCATCCAAAACTACTGAGCTAGAGTACGGTAGAGGGTAGTGGAATTTCCTGTGTAGCGGTGAAATGCGTAGATATAGGAAGGAACACCAGTGGCGAAGGCGACTACCTGGACTGATACTGACACTGAGGTGCGAAAGCGTGGGGAGCAAACAGGATTAGATACCCGTGTAGT	k__Bacteria; p__Proteobacteria; c__Gammaproteobacteria; o__Pseudomonadales; f__Pseudomonadaceae	0	0	0	2	0	0	0	0	0	0	0	0	0	0	0	0		0	0	0	0	0	0	0	0	0	0	0	0	0	0	0	0
denovo876	TACGTAGGGTGCAAGCGTTAATCGGAATTACGTGGGACGTAAGCGTGCGCAGGCGGTTGTGCAAGACAGATGTAGAAACGTCCCCGGGCTTAACCGTGGGAACTGCATTTGTGACTGCACGGCTAGAGTGTGTCAGGAGGGGGGTAGAATTCCACGTGTAGCAGTGAAATGCGTAGATATGTGGAGGAATACCGATGGCGAAGGCAGCCCCCTGGGATAACACTGACGCTCATGCACGAAAGCGT	k__Bacteria; p__Proteobacteria; c__Betaproteobacteria; o__Burkholderiales; f__Oxalobacteraceae	0	0	0	0	0	0	0	0	0	0	1	0	0	0	0	0		0	0	0	0	0	0	0	0	0	0	0	0	0	0	0	0
denovo877	TACGTAGGGTGCGAGCGTTAATCGGAATTACTGGGCGTAAAGCGTGCGCAGGTGGTTGTGTAAGTCAGATGTGAAATCCCCGGGCTCAACCTGGGAACTGCATTTGAGACTGCACGGCTAGAGGATGGCAGAGGGGGATAGAATTCCACGTGTAGCAGTGAAATGCGTAGAGATGTGGAGGAATACCGATGGCGAAGGCAGCCCCCTGGGCTATTTCTGACACTCATGCACGAAAGCGTGGGGAGCAAACAGGATTAGAAACCCTAGTAGT	k__Bacteria; p__Proteobacteria; c__Betaproteobacteria; o__Rhodocyclales; f__Rhodocyclaceae; g__Propionivibrio; s__	0	0	0	0	0	0	5	0	0	0	0	1	0	0	0	0		0	0	0	0	0	0	0	0	0	0	0	0	0	0	1	2
denovo878	TACGAAGGGGGCTAGCGTTGCTCGGAATCACTGGGCGTAAAGCGCACGTAGGCGGCTTTCTAAGTCAGGGGTGAAATCCTGGAGCTCAACTCCAGAACTGCCTTTGATACTGGAGAGCTTGAGTTCGGGAGAGGTGAGTGGAACTGCGAGTGTAGAGGTGAAATTCGTAGATATTCGCAAGAACACCAGTGGCGAAGGCGGCTCACTGGCCCGATACTGACGCTGAGGTGCGAAAGCGTGGGGAGCAAACAGGATTAGAACCTTA	k__Bacteria; p__Proteobacteria; c__Alphaproteobacteria; o__Rhizobiales; f__Hyphomicrobiaceae; g__Rhodoplanes; s__	0	2	0	0	0	1	2	3	2	0	0	1	2	0	0	0		1	1	0	0	2	1	1	1	0	0	1	0	0	0	0	0
denovo879	GACGGAGGGAGCTAGCGTTGTTCGGAATGACTGGGCGTAAAGGGCGCGTAGGCGGTTTTTTAAGTGAGGCGTGAAAGCCCTGGGCTTAACCCAGGAGGTGCGTTTCATACTGGAAGACTTGAGTACGGGAGAGGGTAGTGGAATTCCTAGTGTAGGAGTGAAATCCGTAGATATTAGGAGGAACACCGGTGGCGAAGGCGGCTGCCTGGACCGATACTGACGCTGAGACGCGAAAGCGTGGGGAGCAAACAGGATTAGATACCCTAGTAGT	k__Bacteria; p__Proteobacteria	0	0	0	0	0	0	0	0	0	0	0	1	0	0	0	0		0	0	0	0	0	0	0	0	0	0	0	0	0	0	0	0
denovo881	TACGAAGGGTGCAAACGTTGCTCGGAATCATTGGGCGTAAAGCGCACGTAGGCGGCTTCATAAGTCGGATGTGAAATCCCTCGGCTTAACCGAGGGCGTGCATCCGAAACTGTGAGGCTTGAGTATGGAAGAGGGTCGCAGAATTCCCGGTGTAGAGGTGAAATTCGTAGATATCGGGAGGAATACCAGTGGCGAAGGCGGCGACCTGGGCCAATACTGACGCTGAGGTGCGAAAGCGTGGGGAGCAAACAGGATTAGATACCCT	k__Bacteria; p__Proteobacteria; c__Deltaproteobacteria; o__Myxococcales; f__Haliangiaceae; g__; s__	2	0	0	1	0	0	0	0	0	1	0	0	0	0	0	0		0	0	0	0	0	0	0	0	0	0	0	0	0	0	0	0
denovo883	TACGAGAGGCCCCAAACGTTATTCGGATTTACTGGGCTTAAAGAGTTCGTAGGCGGCGCGGAAAGTAGGGTGTGAAAGCCCTCGGCTCAACCGAGGAATTGCGCTCTAAACTGCCGTGCTTGAGGAACCTAGAGGTGAGCAGAACTGATGGTGGAGCGGTGAAATGCGTTGATATCATCAGGAATACCGGAGGCGAAGGCGGCTCACTGGGGGTTATCTGACGCTGAGGAACGAAAGCCAGGGGAGCAAACGGGATTAGAAACCCGAGTAGT	k__Bacteria; p__Planctomycetes; c__Planctomycetia; o__Pirellulales; f__Pirellulaceae; g__Pirellula; s__	3	0	0	0	0	0	0	0	0	0	0	0	0	0	0	0		0	0	0	0	0	0	0	0	0	0	0	0	0	0	0	0
denovo884	TACGTAGGGCCCAAGCGTTGTCCGGATTTATTGGGCGTAAAGAGCTCGTAGGCGGTTCGGCAAGTCAGGTGTGAAATCTCCGCGCTCAACGCGGAGGGGTCACCTGAAACTGCTGTGACTAGAGTCCGGTAGGGGAGTGTGGAATTCCCGGTGTAGCGGTGAAATGCGCAGATATTGGGAAGAATACCGATGGCGAAGGCAGCCCCCTCGGTGGAC	k__Bacteria; p__Actinobacteria; c__Acidimicrobiia; o__Acidimicrobiales	0	0	0	0	0	0	0	0	0	0	0	0	0	0	0	0		0	0	0	0	0	0	1	0	0	0	0	0	0	0	0	0
denovo885	TACGAAGGGGCTAGCGTTGCTCGGAATCACTGGGCGTAAAGGGTGCGTAGGCGGGTTTTAAGTCAGAGGTGAAATCCTGGAGCTCAACTCCAGAACTGCCTTTGATACTGGGAATCTTGAGTATGGAAGAGGTGAGTGGAACTCCTAGTGTAGAGGTGGAATTCGTAGATATTAGGAAGAACACCAGTGGCGAGGGCGGCTCACTGGTCCGGTACTGACGCTGAGGTGCGAAAGC	k__Bacteria; p__Proteobacteria; c__Alphaproteobacteria; o__Rhizobiales	0	0	0	1	0	0	0	0	0	0	0	0	0	0	0	0		0	0	0	0	0	0	0	0	0	0	0	0	0	0	0	0
denovo887	TACGAAGGGTGCAAGCGTTAATCGGAATTACTGGGCGTAAAGCGCGCGTAGGTGGTTCAGCAAGTTGGATGTGAAAGCCCTGGGCGTCAACCTACGGGAACGTGCATCCAAAAACTACTGAGCTAGAGTACGGTAGAGGGTAGTGGAATTTCCTGTGTAGCGGTGAAAATGCGTAGATATAGGAAGGAAACACCAGTGGCGAAAGGCGACTACCTGGACTGATACTGACACTGAGGTGCGAAAAG	k__Bacteria; p__Proteobacteria; c__Gammaproteobacteria; o__Pseudomonadales; f__Pseudomonadaceae; g__Pseudomonas	0	0	0	0	0	0	0	0	0	0	0	1	0	0	0	0		0	0	0	0	0	0	1	0	0	0	4	0	0	0	2	0
denovo888	TACGAAGGGGGCTAGCGTTGTTCGGATTTACTGGGCGTAAAGCGCACGTAGGCGGATCGTTAAGTCGGGGGTGAAATCCTGGAGCTCAACTCCAGAACTGCCTTCGATACTGGCGATCTTGAGTCCGGAAGAGGTGAGTGGAACTCCTAGTGTAGAGGTGGAATTCGTAGATATTAGGAAGAACACCAGTGGCGAAGGCGAGTCCCTGGACAACTCCTGACACTGAGGCACGAAAGCTAGGGGAGCAAACAGGATTAGATACCCCGGTAGT	k__Bacteria; p__Proteobacteria; c__Alphaproteobacteria; o__Rhizobiales	0	0	0	0	0	0	0	1	0	0	0	0	0	0	0	0		0	0	0	0	0	1	0	0	0	0	0	0	0	0	0	0
denovo889	GACGTAGGGGGCGAGCGTTGTCCGGATTTACTGGGCGTAAAGCGCGTGCAGGCGGCCTGTTAAGTCCCGTGTGAAAGCCTCCGGCTCAACCGGAGGAGGTCGCGGGAGACTGGCGGGCTTGAGGGCGGCAGAGGGTGGTGGAATTCCCGGTGTAGCGGTGAAATGCGTAGATATCGGGAGGAACGCCAGTGGCGAAGGCGGCCACCTGGGCCGTCCCTGACGCTGAGACGCGAAAGCTGGGGGAGCGAA	k__Bacteria; p__GAL15; c__; o__; f__; g__; s__	3	0	0	0	0	0	0	0	0	0	0	0	0	0	0	0		0	0	0	0	0	0	0	0	0	0	0	0	0	0	0	0
denovo891	TACGTAGGGTGCGAGCGTTAATCGGAATTACTGGGCGTAAAGCGTGCGCAGGCGGTTATGTAAGACAGATGTGAAAATCCCCGGGCGTCAACCTAGGGAACGTAGCATTTGTTGACTGCATGGCGTAGAGTACGGTAGAGGGGAGTGAATTCCGCGTGTAGCAGTGAAATAGCGTAGATATGCGGAGG	k__Bacteria; p__Proteobacteria; c__Betaproteobacteria; o__Burkholderiales; f__Comamonadaceae	0	0	0	0	1	1	0	1	0	0	0	1	0	0	0	0		0	1	0	0	0	1	0	0	0	1	0	0	0	0	0	0
denovo892	TACGTAGGGGGCAAGCGTTGTCCGGAATCATTGGGCGTAAAGAGCGCGTAGGCGGCCCAGCAAGTCCGCTCTGAAAGTCAGGGGCTCAACCCCTGAATGCGGGTGGATACTACTGGGCGTAGAGTCCGGAAGAGGCGAGTGGAATTCCTGGTGTAGCGGTGAAATGCGCAGATATCAGGAGGAACACCGATGGCGAAGGCAGCTCGCTGGGACGGTACTGACGCTGAGGCGCGAAAGCGT	k__Bacteria; p__Actinobacteria; c__Thermoleophilia; o__Solirubrobacterales	0	2	0	0	0	0	0	0	0	0	0	0	0	0	0	0		0	0	0	0	0	0	0	0	0	0	0	0	0	0	0	0
denovo893	TACGTAGGGGCGAAGCGTTGTCCGGATTTATTGGGCGTAAAGAGCTCGTAGGCGGCCTGGTAAGTCGGATGTGAAAGCCCGAGGCTCAACCTCGGAATTGCATTCGATACTGCTGGGCTTGAGGCAGGTAGGGGAGGATGGAATTCCCGGTGTAGCGGTGGAATGCGTAGATATCCGGAGGAACATCAGTGGCGAAGGCGGCTTTCTGGACTGAAACTGACGCTGAGGTGCGAAAGCGTGGGGAGCAAAC	k__Bacteria	0	1	0	0	0	0	0	0	0	0	0	0	0	0	0	0		0	0	0	0	0	0	0	0	0	0	0	0	0	0	0	0
denovo894	TACGTAGGTCTCGAGCGTTATCCGGAATTATTGGGCGTAAAGCGTCCGTATGCGGTTTTGTTAGTCCGTGGTTAAATCCCAGAGCTCAACTCTGGAATCGTCATGGAAACTGCAAAACTAGAGTAGTGCAGAGGCAGATGGAATTTCGGAAGTAGGGGTAAAATCCGTAGATCTCCGAAGGAACACCAAACGCGAAGGCATTCTGCTGGGCACTTACTGACGCTGAGGGACGAAAGCGTGGGGAGCAAACAGGATTAG	k__Bacteria; p__GN02; c__GN07; o__; f__; g__; s__	0	0	2	0	0	0	0	1	6	0	0	0	0	0	0	0		0	0	0	0	0	0	0	0	0	0	0	0	0	0	0	0
denovo895	TACGGAGGGTGCAAGCGTTAATCGGAATTACTGGGCGTAAAGCGCACGCAGGCGGTTTGTTAAGTCAGATGTGAAATCCCCGCGCTTAACGTGGGAACGTGCATTTGTAAACTAGGCAAGCTAGAGTCTTGTAGAGGGGGGTAGGAATTCCAGGTGTAGCGGTGAAATGCGTAGAGATCTGGAGGAATACCGGTGGCGAAGGC	k__Bacteria; p__Proteobacteria; c__Gammaproteobacteria; o__Enterobacteriales; f__Enterobacteriaceae	0	0	0	0	0	0	0	0	0	0	0	0	0	0	0	0		1	0	0	0	0	0	0	0	0	0	0	0	0	0	0	0
denovo896	TACGTAGGGTGCAAGCGTTGTCCGGAATTATTGGGCGTAAAGAGCTCGTAGGCGGTTTGTCGCGTCTGCTGTGAAAACCTGGGGCTTAACTCCGGGCCTGCAGTGGGTACGGGCAGACTAGAGTGCGGTAGGGGAGACTGGAATTCCTGGTGTAGCGGTGAAATGCGCAGATATCAGGAGGAACACCGGTGGCGAAGGCGGGTCTCTGGGCCGTAACTGACGCTGAGGAGCGAAAGCGTGGGGAGCGAACAGGATTAGATACCCTAGTAGT	k__Bacteria; p__Actinobacteria; c__Actinobacteria; o__Actinomycetales	0	0	0	0	1	0	0	0	0	0	0	0	0	0	0	0		0	0	0	0	1	0	0	0	0	0	0	0	0	0	0	0
denovo898	TACGAGAGGCCCCAACATTATTCGGAATTATTGGGCTTAAAGAGTTCGTAGGCGGCGTGGTAAGTAGGGTGTGAAAGCCCTCGGCTTAACCGAGGAATTGCGCTCTAAACTACCGTGCTTGAGGAAGCTAGAGGTGAGCGGAACTGATGGTGGAGCGGTGAAATGCGTTGATATCATCAGGAACACCGGAGGCGAAGGCGGCTCACTGGGGCTTTTCTGACGCTGAGGAACGAAAGCCAGGGTAGCGAACGGGATTAGATACCCTAGTAGT	k__Bacteria; p__Planctomycetes; c__Planctomycetia; o__Pirellulales; f__Pirellulaceae; g__Pirellula; s__	7	0	0	0	0	0	0	0	1	0	0	0	0	0	0	0		0	0	0	0	0	0	0	0	0	0	0	0	0	0	0	0
denovo899	TACAGAGGGTGCAAGCGTTAATCGGAATTACTGGGCGTAAAGCGCGCGTAGGTGGTTTGTTAAGTTGGATGTGTAATCCCCGAGCTCAACTTGGGAACTGCATCCAAGACTGGATTGCTAGAGTGTGGCAGAGGGGGGTGGAATTCCACGTGTAGCAGTGAAATGCGTAGAGATGTGGAGGAACACCGATGGCGAAGGCAGCCCCCTGGGCCAATACTGACGCTCATGCACGAAAGCGTGGGGAGCAAACAGGATTAGAAACCCTAGTAGT	k__Bacteria; p__Proteobacteria; c__Betaproteobacteria	0	0	0	0	0	0	0	0	0	0	0	0	0	1	0	0		0	0	0	0	0	0	0	0	0	0	0	0	0	0	0	0
denovo900	GACGAACCGTGCGAACGTTGTTCGGATTCACTGGGCTTAAAGGGCGCGTAGGCGGTTGTCCACGTCCGGGGTGAAAGCTTTCGGCTTAACCGGAAAAGGGCCTTGGATACGGGGCAACTCGAGGGAGGTAGGGGCAGGTGGAACTTCCGGTGGAGCGGTGAAATGCGTTGATATCGGAAGGAACGCCGGTGGCGAAAGCGACCTGCTGGACCTCTACTGACGCTGAGGCGCGAAAGCCAGGGGAGCAAAC	k__Bacteria; p__Planctomycetes; c__Planctomycetia; o__Gemmatales; f__Gemmataceae; g__; s__	14	0	0	0	0	0	0	0	0	0	0	0	0	0	0	0		8	0	0	0	0	0	0	0	0	0	0	0	0	0	0	0
denovo902	GACGAACCGTGCGAACGTTATTCGGAATCATTGGGCTTAGGGCGCGTGTAGGCGGATTCGTGCGTCTGTCGCTGAAATCCCCCGGCTCAACCGGGGAACGGGCGCGGATACGACGAGTCTGGAGGGGCATAGGGGGACCTGGAACTTCCGGTGGAGCGGTGAAATGCGTTGAGATCGGAAGGAACGCCCGTGGCGAAAGCGAGGTCCTGGATGCCTACTGACGCTGAGACGCGAAAGCCAGGGGAGCGAACGGGATTAGAAACCCGTGTAGT	k__Bacteria; p__Planctomycetes; c__Planctomycetia; o__Gemmatales; f__Isosphaeraceae; g__Singulisphaera; s__	0	0	0	0	0	0	0	0	0	0	0	0	0	0	0	0		16	0	0	0	0	0	0	0	0	0	0	0	0	0	0	0
denovo903	TACCAGCTCCTCGAGTGGTCGGGGCGTTTATTGGGCCTAAAGCATCCGTAGCCGGCTCCGGCCGTCTTCGGTCAAATCCACCGGCCCAACCGGTGGGCCGCCGAAGATACCCCGGGGCTAGGAGGCGGGAGAGGCGGACGGTATTCCGCGGGTAGGGGTAAAATCCACTGATCCGCGGAGGACCACCAGTGGCGAAGGCGGTCCGCCAGAACGCGCTCGACGGTGAGGGATGAAAGCTGGGGGAGCGAACCGGATTAGAAACCCGTGTAGT	k__Archaea; p__Crenarchaeota; c__MBGA; o__; f__; g__; s__	0	0	0	0	0	0	0	0	0	0	0	0	0	0	0	0		0	1	0	0	0	0	0	0	0	0	0	0	0	0	0	0
denovo904	TACCAGCTCTTCGAGTGGTGTGGATGTTTATTGGGCCTAAAGCATCCGTAGCTGGCTAAGTTAGTCCCTTGTTAAATCCACCGAATTAATCGTTGGATTGCGGGGGATACTGCTTGGCTAGGGGACGAGAGAGGCAGACGGTATTTTCGGGGTAGGGTGAGATCCTATAATCCCGGGAAGACCACCAGTGGCGAAGGCTGTCTGCTAGAACGCGCCCGACGGTGAGGGATGAAAGCTGGGGGAGCG	k__Archaea; p__Crenarchaeota; c__MCG; o__pGrfC26; f__; g__; s__	0	0	0	0	0	0	0	0	0	0	0	0	0	0	0	0		0	0	0	0	0	0	0	0	0	0	0	0	0	0	0	3
denovo905	TACAGAGGGTGCAAGCGTTAATCGGAATTACTGGGCGTAAAGGGTGCGTAGGTGGTTTATTAAGTCAGGCGTGAAATCCCCGGGCTCAACCTGGGAACTGCGCTTGATACTGATGAACTTGAGTGTGGTAGAGGATAGTGGAATTCCCGGTGTAGCGGTGAAATGCGTAGATATCGGGAGGAACATCAGTGGCGAAGGCGGCTATCTGGACCAACACTGACACTGAGGCACGAAAGCGTGGGTAGCAAACAGGATTAGAAACCCCGGTAGT	k__Bacteria; p__Proteobacteria; c__Gammaproteobacteria; o__Chromatiales; f__Ectothiorhodospiraceae; g__; s__	0	0	0	0	0	0	0	0	0	0	0	0	0	0	0	0		0	0	0	4	0	3	0	0	0	0	0	0	0	0	0	0
denovo906	TACGAAGGGTGCAAGCGTTACTCGGAATTACTGGGCGTAAAGCGTACGTAGGTGGTTTATCAAGTCCGCTGTCAAAGACTGGGGCTTAACCCCGGGAAGGCAGGGGAAACTGATAGGCTAGAGTGCGGTAGGTGCAGGAGGAATTCCCGGTGTAGCGGTGAAATGCGTAGATATCGGGAAGAACACCAGTGGCGAAAGCGTCCTGCAAAGCCGTAACTGACACTGATGTACGAAAGCTAGGGGAGCGAATGGGATTAGATACCCGGGTAGT	k__Bacteria; p__Cyanobacteria	0	0	0	1	0	0	0	0	0	0	0	0	0	0	0	0		0	0	0	0	0	0	0	0	0	0	0	0	0	0	0	0
denovo907	GACGAACCGTGCGAACGTTGTTCGGAATCACTGGGCTTAAAGGGCGCGTAGGCGGCCTGGTCAGTCAGGGGTGAAATCTTTCGGCTCAACCGGAAAAGTGCCTTTGATACTACCAGGCTCGAGGGAGATAGGGGCGTGTGGAACTTCCGGTGGAGCGGTGAAATGCGTTGATATCGGAAGGAACGCCGGTGGCGAAAGCGAGCGACTGGACCTTTACTGACGCTGAGGCGCGAAAGCCAGGGGAGCAAACGGGATTAGAAACCCGAGTAGT	k__Bacteria; p__Planctomycetes; c__Planctomycetia; o__Gemmatales; f__Gemmataceae; g__; s__	2	0	0	0	0	0	0	0	0	0	0	0	0	0	0	0		0	0	0	0	0	0	0	0	0	0	0	0	0	0	0	0
denovo909	TACAGAGGTGGCAAGCGTTGCTCGGAATCACTGGGCTTAAAGGGCATGTAGGCGGCCGTGCAAGCATCTTGTGAAATCCCCCGGCTCAACCGGGGAATCGCTCGATGGGCTGCACGGCTCGAGGCAGGCAGGGGTGGCCGGAACTTTGGGTGGAGCGGTGAAATGCGTAGATATCCAAGGGAACGCCGGAGGTGAAAACGGGCCACTGGGCCTTGCCTGACGCTGAGGTGCGAAAGCCA	k__Bacteria; p__Planctomycetes	0	0	0	0	0	0	0	0	0	0	0	0	0	0	0	0		0	0	1	0	0	0	0	0	0	0	0	0	0	0	0	0
denovo910	TACGAACTGTGCGAACGTTATTCGGAATCACTGGGCTTAAAGGGTGCGTAGGCGGCGCTGTAAGTCAGGTGTGAAAGCCCTCGGCTCAACCGAGGAATTGCGCTTGAAACTGCAGTGCTTGAGTGAGGTAGGGGTGCATGGAACTTCCGGTGGAGCGGTGAAATGCGTAGATATAGGAAGGAACACCAGTGGCGAAGGCGACCACCTGGACTGATACTGACACTGAGGTGCGAAAGCGTGGGGAGCAAACAGGATTAGAAACCCCGGTAGT	k__Bacteria	0	0	0	1	0	0	0	0	0	0	0	0	0	0	0	0		0	0	0	0	0	0	0	0	0	0	0	0	0	0	0	0
denovo911	TACGGAGGGTGCAAGCGTTGTTCGGAATTACTGGGCGTAAAGCGCGCGTAGGCGGTTTGTTAAGTCAGATGTGAAAGCCCATGGCTCAACCATGGACGTGCATTTGAAACTGGCAGACTTGAGTATTGGAGGGGGTGGTGGAATTCCCGGTGTAGAGGTGAAATTCGTAGATATCGGGAGGAATACCGGTGGCGAAGGCGGCCATCTGGACGGTGACTGACGCTGAGACGCGAAAGCATGGGGAGCAAACAGGATTAGATACCCTAGTAGT	k__Bacteria; p__Proteobacteria; c__Deltaproteobacteria; o__Desulfobacterales; f__Desulfobulbaceae	0	0	0	0	0	0	0	0	0	0	0	0	0	0	0	0		0	0	0	0	0	0	0	0	0	0	0	0	0	0	0	2
denovo912	AACCAGCACCCTCGAGTGGTCAGGAGGTTTATTGGGCCTAAAGCATCCGTAGCCGGTTGCATAAGTTTTCGGTTAAATCTATGCGCTCAACGTATAGGCCGCCGAAAATACTGTGCAGCTAGGGAGTGGGAGAGGTACACGGTACTCAATAGGAAAGGGGTAAATCCTTTGTATCTATTGATGTCCACCTGTGGC	k__Archaea; p__Crenarchaeota; c__Thaumarchaeota; o__Cenarchaeales; f__Cenarchaeaceae; g__; s__	0	0	0	0	0	1	0	0	0	0	0	0	0	0	0	0		0	0	0	0	0	0	0	0	0	0	0	0	0	0	0	0
denovo913	TACGAAGGGAACTAGCGTTGTCCGGAATTACTGGGCGTAAAGAGCGCGTAGGCGGTTTATTAAGTTGGGAGTGAAATCCCGGGGCTCAACCCCGGACTGCTTTCTAAAACTAGATAGACTAGAGTGTGATAGGGGGTGGATGGAATTCCTAGTGTAGAGGTGAAATTCTTAGATATTAGGAGGAACATCGGTGGCGAAGGCGATCGCCTGGATCACAACTGACGCTGAGGCGCGAAAGCGTGGGGAGCAAACAGGATTAGATACCCGAGTAGT	k__Bacteria; p__Proteobacteria; c__Alphaproteobacteria	0	0	0	0	0	0	2	0	0	0	0	0	0	0	0	0		0	0	0	1	0	0	0	0	0	0	0	0	0	0	0	0
denovo914	TACGGAGGGGGCTAGCGTTGTTCGGAATTACTGGGCGTAAAGCGCACGTAGGCGGCTTGGAAAGTTGGAGGTGAAAGCCCGGAGCTCAACTCCGGAATTGCCTTCGAAACTCCCAGGCTAGAGTTCGGAAGAGGAGAGTGGAATTCCCGAGTGTAGAGGTGGAATTCGTAGATATTGGGAAGAACACCAGTGGCGAAGGCGGCTCTCTGGTCCGAAACTGACGCTGAGGTGCAAAAGCGTGGGGAGCAAACA	k__Bacteria; p__Proteobacteria; c__Alphaproteobacteria	2	0	0	1	3	0	3	0	6	0	0	0	0	0	0	0		0	0	2	0	0	2	0	0	0	0	0	0	0	0	0	0
denovo915	TACGTAGGGTCCCGAGCGTTGTCCGGAATTATTGGGCGTAAAGGGCGTGTAGGCGGTCTGCTAAGTCATGTGTGAAAGCCCTCGGCTTAACCGAGGAACGACGCATGAAACTGGCAAGCTAGAGTACCAAAGAGGGGGGTGGAATTCCCGGTGTAGCGGTGAAATGCGTAGATATCGGGAGGAACACCGGTGGCGAAGGCGGCCCCCTGGTTGGATACTGACGCTGAGACGCGAAAGCGTGGGGAGCAAACAGGATTAGAAACCCGTGTAGT	k__Bacteria; p__Proteobacteria; c__Deltaproteobacteria; o__Syntrophobacterales; f__Syntrophobacteraceae; g__; s__	0	1	0	0	0	0	0	0	0	0	0	0	0	0	0	0		0	0	0	0	0	0	0	0	0	0	0	0	0	0	0	0
denovo916	TACGGAGGGTGCAAGCGTTAATCGGAATCACTGGGCGTAAAGCGCTCGTAGGCGGTTTGGTCAGTCAGACGTGAAAGCCCGCAGCTTAACTGCGGAACTGCGTTTGATACTGCCAGACTTGAGTGTCGGAGAGGGTGGCGGAATTCCGGGTGTAGGAGTGAAATCCGTAGATATCCGGAGGAACACCAGTGGCGAAGGCGGCCACCTGGACGACAACTGACGCTGAGGAGCGAAAGCGTGGGGTAGCAAACAGGATTAGAACCGTACC	k__Bacteria; p__Proteobacteria; c__Deltaproteobacteria; o__Desulfovibrionales; f__Desulfovibrionaceae; g__Desulfovibrio; s__mexicanus	0	0	0	0	0	0	0	0	1	0	0	0	1	0	2	0		0	0	0	0	0	0	0	0	0	0	0	0	0	0	1	1
denovo917	GACATAGGTGGCAAGCGTTATTCGGAATTACTAGGCGTAAAGCGAGTGTAGGCGGGCGCTTAAGTCTGCTGTGAAATCTCCCGGCTCAACTGGGAGCGGTCAGCGGATACTGGGTGTCTCGAGTGAGGTAGGGGTACTGGAATTCCCGGTGTAGCGGTGAAATGCGTAGATATCGGGAGGAACACCTATGGCGAAAGCAGGTACCTGGGCCTTTACTGACGCTGAGACTCGAAAGCTAGGGGAGCAAACAGGATTAGATACCCTGGTAGT	k__Bacteria; p__Elusimicrobia; c__Elusimicrobia; o__Elusimicrobiales; f__; g__; s__	0	0	0	0	0	0	0	1	0	0	0	0	0	0	0	0		0	0	1	0	0	0	0	0	0	0	0	0	0	0	0	0
denovo918	TACGTAGGGGGCAAGCGTTGTCCGGATTTATTGGGCGTAAAGAGCTCGTAGGCGGCCGTCCACGTCGGGTGTGAAAGCTCGGGGCTCAACCCCGAGATGCCATTCGATACGGGACGGCTAGAGGCAGGTAGGGGAGATTGGAATTCCTGGTGTAGCGGTGAAATGCGCAGATATCAGGAGGAACACCGGTGGCGAAGGCGGATCTCTGGGCCTTGCCTGACGCTGAGACGCGAAAGCGTGGGGAGCAAACAGGATTAGAAA	k__Bacteria; p__Actinobacteria	0	1	0	0	0	0	0	0	0	0	0	0	0	0	0	0		0	0	0	0	0	0	0	0	0	0	0	0	0	0	0	0
denovo919	TACGTAGGGGCGAGCGTTGTCCGGAATTATTGGGCGTAAAGAGCGTGTAGGCGGTTCGGTAAGTCTGCCGTGAAAACCCGGGGCTCAACCCCGGGCGTGCGGTGGATACTGCCGGGCTAGAGGATGGTAGAGGCGAGTGGAATTCCCGGTGTAGCGGTGAAATGCGCAGATATCGGGAGGAACACCTATGGCGAAGGCAGCTCGCTGGGACGGAACTGACGCTGAGGCGCGAAAGCGTGGGGAGCAAACAGGATTAGATACCCGTGTAGT	k__Bacteria; p__Actinobacteria; c__Rubrobacteria; o__Rubrobacterales; f__Rubrobacteraceae; g__Rubrobacter; s__	0	1	0	0	0	0	0	0	0	0	0	0	0	0	0	0		0	0	0	0	0	0	0	0	0	0	0	0	0	0	0	0
denovo920	TACGTAGGGGGCAAGCGTTGTCCGGAATCATTGGGCGTAAAGAGCGTGTAGGCGGCCCGGTAAGTCCGTTGTGAAAGTCGAGGGCTCAACCCTCGAATGCCGGCGGATACTGTCGGGCTAGAGTCCGGAAGAGGCGAGTGGAATTCCTGGTGTAGCGGTGAAATGCGCAGATATCAGGAGGAACACCAATGGCGAAGGCAGCTCGCTGGGACGGTACTGACGCTGAGACGCGAAAGCGTGGGGAGCAAACAGGATTAGATACCCTGGTAGT	k__Bacteria; p__Actinobacteria; c__Thermoleophilia; o__Solirubrobacterales; f__; g__; s__	0	9	0	0	0	0	0	0	0	0	0	0	0	0	0	0		0	0	0	0	0	0	0	0	0	0	0	0	0	0	0	0
denovo921	TACGTAGGTGGCGAGCGTTGTCCGGAATTACTGGGTGTAAAGGGCGTGTAGGCGGGATGTAAGTCAGATGTGAAACTCCGAAGCTTAACTTCGGAACTGCATCTGAAACTGTGTCTCTTGAGTGCTGGAGAGGAAAGCGGAATTCCTAGTGTAGCGGTGAAATGCGTAGATATTCGGAGGAACACCGGTGGCGAAGGCGGCTTCCTGGCATGTAACTGACACTCATGTTCGAAAGCGTGGGTAGCAAACAGGATTAGATACCCTTGTAGT	k__Bacteria; p__Firmicutes; c__Clostridia; o__Clostridiales; f__Clostridiaceae; g__Clostridium; s__	0	0	0	0	0	0	0	0	0	0	0	0	0	0	0	1		0	0	0	0	0	0	0	0	0	0	0	0	0	0	0	0
denovo923	TACGGAGGGGGCCCAGCGTTGCTCGGAATTATTGGGCGTAAAGGGCGCGTAGGCGGTTGGGTAAGTCTGATGTGAAATCCCATGGCTCAACCATGGAATTGCATCTTATACTGCTCGACTGGAGTCTGGGAGAGGGAAGCGGAATTCCCGGTGTAGCGGTGAAATGCGTAGATATCGGGAGGAACACCAGTGGCGAAGGCGGCTTCCTGGACCAGTACTGACGCTGAGGCGCGAAAGCTAGGGTAGCAAACAGGATTAGATACCCCAGTAGT	k__Bacteria; p__Acidobacteria	0	0	1	0	0	0	0	0	0	0	0	0	0	0	0	0		0	0	0	0	0	0	0	0	0	0	0	0	0	0	0	0
denovo927	TACGAAGGGGGCTAGCGTTGCTCGGAATTACTGGGCGTAAAGGGAGCGTAGGCGGATAGTTCAGTCAGAGGTGAAAGCCCGGGGCTCAACCTCGGAACTGCATCCGATACTGCCATGCTAGAGAACTGAAGAGGAGTGTAGAATTCTCGGTGTAGCAGTGAAATGCGTAGATATCGAGAGGAATACCAACGGCGAAGGCAGCACTCTGGGCAGTTTCTGACACTGAGGCACGAAGGCTAGGGGAGCAAACGGGATTAGAAACCCTTGTAGT	k__Bacteria	0	0	0	0	0	0	0	0	0	0	0	0	0	0	0	0		0	0	0	0	0	0	0	0	1	0	0	0	0	0	0	0
denovo928	GACGAACCGTGCGAACGTTGTTCGGAATCACTGGGCTTAAAGGGCGCGTAGGCGGGTCTCCAAGTCCGGGGTGAAATCTTTCGGCTCAACCGGAAAATTGCCTTGGATACTGGAGATCTCGAGGGAGGTAGGGGCCTGTGGAACTTCCGGTGGAGCGGTGAAATGCGTTGATATCGGAAGGAACGCCGGTGGCGAAAGCGACGGGCTGGACCTCTTCTGACGCTGAGGCGCGAAAGCTAGGGGAGCAAAC	k__Bacteria; p__Planctomycetes; c__Planctomycetia; o__Gemmatales; f__Gemmataceae; g__; s__	23	0	0	0	0	0	0	0	0	0	0	0	0	0	0	0		3	0	0	1	0	0	0	0	0	0	0	0	0	0	0	0
denovo929	TACGTAGGGTGCAAGCGTTAATCGGAATTACTGGGCGTAAAGCGCGCGTAGGTGGTTCAGCAAGTTGGATGTGAAAGCCCTGGGCTCAACCTGGGAACTGCATCCAAAACTACTGAGCTAGAGTACGGTAGGGGTAGGTGGATTTCTGTGTAGCGGTGAAATAGCGTAGATATAGGAAGGAACGACCA	k__Bacteria; p__Proteobacteria; c__Gammaproteobacteria; o__Pseudomonadales; f__Pseudomonadaceae	0	0	0	0	0	0	0	1	0	0	0	0	0	0	0	0		0	0	0	0	0	0	0	0	0	0	0	0	0	0	0	1
denovo930	TACGGAGGGTGCGAGCGTTAATCGGAATTACTGGGCGTAAAGGGCGCGTAGGCGGTGAAGTCAGTCGGGTGTGAAAGCCCCGGGCTCAACCTGGGAACTGCATCCGATACTGCTTCGCTAGAGTATGGTAGAGGGAAGCGGAATTCCGGGTGTAGCGGTGAAATGCGTAGATATCGAGAGGAACACCTGCGGCGAAGGCGGGTAGCTGGGCCGACACTGACGCTGAGGCGCGAAAGCTAGGGGAGCGAACGGGATTAGAAACCCGTGTAGT	k__Bacteria	0	1	0	0	0	0	0	0	0	0	0	0	0	0	0	0		0	0	0	0	0	0	0	0	0	0	0	0	0	0	0	0
denovo931	TACGGAGGGTGCAAGCGTTACTCGGAATCACTGGGCGTAAAGGACGCGTAGGCTGTTTAGCAAGTCAGATGTGAAATCCAATGGCTCAACCATTGAACTGCATTTGAAACTGCTAGACTAGAGTATGGGAGGGAGACGGATAGTGGTGTAGGGTAAAGTACCGTAGATATCACTAGGAAGTACC	k__Bacteria; p__Proteobacteria; c__Epsilonproteobacteria; o__Campylobacterales; f__Helicobacteraceae; g__Sulfurimonas; s__	0	0	0	0	0	0	0	0	0	0	0	1	0	0	0	0		0	0	0	0	0	0	0	0	0	0	0	0	0	0	0	0
denovo932	TACGGAGGGTGCAAGCGTTATCCGGATTCACTGGGTTTAAAGGGTGCGTAGGTGGATTGGTAAGTCCGTGGTGAAATCCCCGAGCTTAACTCGGGAACTGCCGTGGATACTATCAATCTTGAATACTGTGGAGGTAAGCGGAATATGTCATGTAGCGGTGAAATGCTTAGATATGACATAGAACACCGATAGCGAAGGCAGCTTGCTACACAGTCATTGACACTGAGGCACGAAAGCGTGGGGAGCAAACAGGATTAGAAACCCTAGTAGT	k__Bacteria; p__Bacteroidetes; c__Sphingobacteriia; o__Sphingobacteriales; f__Chitinophagaceae; g__; s__	0	1	0	0	0	0	0	0	0	0	0	0	0	0	0	0		0	0	0	0	0	0	0	0	0	0	0	0	0	0	0	0
denovo933	TACGTAGGGTGCAAGCGTTAATCGGAATTACTGGGCGTAAAGCGTGCGCAGGCGGTTTTGTAAGCCAGATGTGAAAGCCCCGGGCTCAACCTGGGAACTGCGTTTGGAACTACAAGACTAGAGTGTGTCAGAGGGGGGTGGAATTCCGCGTGTAGCAGTGAAATGCGTAGATATCTGGAAGAACACCAGTAGCGAAGGCGGCTCTCTGGACCGATACTGACGCTCAAGCGCGAAGGCTTGGGGAGCAAACAGGATTAGAAACCCTGGTAGT	k__Bacteria; p__Proteobacteria; c__Betaproteobacteria	0	0	0	0	0	0	0	0	0	0	0	1	0	0	0	0		0	0	0	0	0	0	0	0	0	0	0	0	0	0	0	0
denovo934	TACGGAGGATGCAAGCGTTGTCCGGATTCATTGGGTTTAAAGGGTGCGTAGGCGGAGAATTAAGTCAGTGGTGAAAGCTCGCAGCTTAACTGTGAAAATGCCATTGAAACTGATTTTCTTGAGTTCGATTGAGGTAGATGGAATGTATCATGTAGCGGTGAAATGCTTAGATATGATACAGAACACCAATTGCGAAGGCAGTCTACTAAGTCGATACTGACGCTGAGGCACGAAAGCATGGGGGAGCAAACAGGATTAGATACCCGAGTAGT	k__Bacteria; p__Bacteroidetes; c__Sphingobacteriia; o__Sphingobacteriales; f__; g__; s__	0	0	0	0	0	0	0	0	1	0	0	0	1	0	1	0		0	1	0	0	2	0	0	0	0	0	1	5	0	0	0	0
denovo935	AACGTAGGAGGCAAGCGTTATTCGGATTTACTGGGCGTAAAGGGTGTGCAGGCGGTTCGGAAAGTTGGATGTGAAAGCTCCTGGCTTAACTGGGAGAGGTCGTTCAAAACTTCCGGACTAGAGGATGAGAGAGGAAAGCGGAATTCCGAGTGTAGTGGTGAAATGCGTAGATATTCGGAGGAACACCAGTGGCGAAAGCGGCTTTCTGGCTCATTTCTGACGCTCATACACGAAAGCTAGGGTAGCAAACGGGATTAGATA	k__Bacteria; p__Chloroflexi; c__Anaerolineae; o__Anaerolineales; f__Anaerolinaceae; g__; s__	2	0	0	0	0	0	0	0	0	0	0	0	0	0	0	0		0	0	0	0	0	0	0	0	0	0	0	0	0	0	0	0
denovo936	TACGTAGGGTGCAAGCGTTAATCGGAATTACTGGGCGTAAAGCGCGTGTAGGCGGTTCGGTAAGTTGGATGTGAAAGCTCCTGGCTTAACTGGGAGAGGTCGTTCAAAACTACCGGACTTGAGAGTGGTAGAGGGAGTTGGAATTCCGGGTGTAGTGGTAAAATGCGTAGATATCCGGAAGAACACCAGTGGCGAAAGCGGCTACCTGGACTGATACTGACACTGAGGTGCGAAAGCGTGGGGAGCAAACAGGATTAGATACCCCAGTAGT	k__Bacteria; p__Chloroflexi; c__Anaerolineae; o__Anaerolineales; f__Anaerolinaceae; g__SHD-14; s__	0	0	0	0	0	0	0	0	0	0	0	0	1	0	0	0		0	0	0	0	0	0	0	0	0	0	0	0	0	0	0	0
denovo937	AACGGAGGGTGCAAGCGTTGTTCGGAATTACTGGGCGTAAAGCGCGTGCAGGTGGTCATCTAAGTTCTGTGTGAAATCCCTCGGCTTAACCGAGGAACTGCGCAGAATACTGGATGACTTGAATACGGGAGAAGTGGGCGGAATTCCCAGTGTAGAGGTGAAATTCGTAGAGATTGGGAGGAACACCGGTGGCGAAAGCGGCTCACTAGACCGATATTGACGCTCATACGCGAGAGCGTGGGTAGCAAACAGGATTAGAAACCCTGGTAGT	k__Bacteria; p__Proteobacteria; c__Deltaproteobacteria	0	0	1	0	0	0	0	0	0	0	0	0	0	0	0	0		0	0	0	0	0	0	0	0	0	0	0	0	0	0	0	0
denovo938	GACGAAGGGGGCGTAGCGTTGTTCGGTAATTACTGGGCGGTAAAGACGCGTGTAGGCGGTTTTCCTAAGTTGGGTGTGAAAGCCTTGGGCTTAACCCAAGAAATGCACTCAGTACTGGAAGACTAGAGGACCGGAGAGGATAGTGGAATTCCCCAGTGTAGTGGTGAAATACGTAGAGATTGGGAAGAACACCAGTGGCGAAGGCGGCTATCTGGACGGTTTCTGACGC	k__Bacteria	0	0	1	0	1	0	0	2	1	0	0	0	0	0	0	0		0	0	0	0	0	0	0	0	0	0	0	0	0	0	0	0
denovo939	TACGGAGGGTGCGAGCGTTGTTCGGATTTATTGGGCGTAAAGCGCGTGTAGGCGGTTAGATAGGTCGGTTGTGAAACTGGAGGCTCAACCTCCAGACGTCGACCGAAACCATCTGGCTAGAGTCCGGAAGAGGAGAGTGGAATTCCTGGTGTAGCGGTGGAATGCGCAGATATCAGGAAGAACACCCGTGGCGAAGGCGGCTCTCTGGGACGGTACTGACACTGAGGTGCGAAAGCGTGGGGAGCAAACAGGATTAGAAACCCCTGTAGT	k__Bacteria; p__Actinobacteria; c__Thermoleophilia; o__Gaiellales; f__Gaiellaceae; g__; s__	0	0	0	0	0	0	0	0	0	0	0	0	1	0	0	0		0	0	0	0	0	0	0	0	0	0	0	0	0	0	0	0
denovo940	TACGTAGGTCCGAGCGTTGTCCGGATTTATTGGGCGTAAAGCGCGTGTAGGCGGCCACGCAGGTCCGCTGTGAAAACTCGAGGCTCAACCTCGAGATGTCGGTGGAAACCGCGTGGCTAGAGTCCGGAAGAGGAGAGTGGAATTCCCGGTGTAGCGGTGAAATGCGCAGATATCGGGAAGAACACCCGTGGCG	k__Bacteria; p__Actinobacteria; c__Thermoleophilia; o__Gaiellales; f__Gaiellaceae; g__; s__	0	1	0	0	0	0	0	0	0	0	0	0	0	0	0	0		0	0	0	0	0	0	0	0	0	0	0	0	0	0	0	0
denovo941	TACGTAGGGTGCGAGCGTTAATCGGAATTACTGGGCGTAAAGCGTGCGCAGGCGGTTTCGTAAGACAGACGTGAAATCCCCGGGCTCAACCTGGGAACTGCGTTTGTGACTGCGAGGCTAGAGTACGGCAGAGGGGGGTAGAATTCCACGTGTAGCAGTGAAATGCGTAGAGATGTGGAGGAATACCGATGGCGAAGGCAGCCCCTGGGTTAGTACTGACGCTCATGCACGAAAGCGTGGGGAGCAAACAGGATTAGAAACCCTTGTAGT	k__Bacteria; p__Proteobacteria; c__Betaproteobacteria; o__Rhodocyclales; f__Rhodocyclaceae; g__Azospira; s__	13	0	7	15	0	8	3	31	0	11	0	24	9	15	6	57		0	0	0	0	0	4	0	2	1	0	1	2	0	0	0	3
denovo943	TACAGAGGGTGCGAGCGTTAATCGGAATTACTGGGCGTAAAGCGCACGTAGGTGGTTCTGTAAGTCGGATGTGAAAGCCCCGGGCTTAACCTGGGAACTGCATTCGAGACTGCAGTACTGGAGTATGGGAGAGGGAAGCGGAATTTCCGGTGTAGCGGTGAAATGCGTAGATATCGGAAGGAACATCAGTGGCGAAAGCGGCTTCCTGGCCCAATACTGACACTCATGTGCGAAAGCGTGGGGAGCAAACAGGATTAGAAACCCCGT	k__Bacteria; p__Proteobacteria; c__Gammaproteobacteria; o__Xanthomonadales; f__Sinobacteraceae; g__; s__	0	0	0	0	0	0	0	0	0	0	0	0	0	0	1	0		0	0	0	0	0	0	0	0	0	0	0	0	0	0	0	0
denovo944	AACGTAGGAGGCGAGCGTTATCCGGATTTACTGGGCGTAAAGCGCGTGCAGGCGGTTCGGCAAGTTGGATGTGAAAGCTCCTGGCTCAACTAGGAGAGGTCGTTCAATACTACCGAACTTGAGGGCATCAGAGGAAGGTGGAATTCCCGGTGTAGTGGTGAAATGCGTAGATATCGGGAGGAACACCAGTGGCGAAGGCGACCTTCTGGGATGTTCCTGACGCTCAGACGCGAAGGCTAGGGTAGCAAACGGGATTAGAAACCCGTGTAGT	k__Bacteria; p__Chloroflexi; c__Anaerolineae; o__envOPS12; f__; g__; s__	0	0	0	0	0	0	0	0	0	0	0	0	0	0	0	0		0	6	0	0	0	0	0	0	0	0	1	1	0	1	4	30
denovo945	TACGAGGGGTGCAAGCGTTGTTCGGAATTACTGGGCGTAAAGCGTGAGGAGGCGGTTCGCTAAGTCTGATGTGAAAGCCCTGGGCTTAACCCAGGAACTGCATCGGAAACTGGTGGACTAGAGTTCGGGAGAGGGTCGTGGAATTCTTGGTGTAGAGGTGAAATTCGTAGATATCAAGAGGAACACCGGTGGCGAAGGCGGCGACCTGGACCGACACTGACGCTAATACACGAAAGCACGGGGAGCAAACAGGATTAGAAACCCGTGTAGT	k__Bacteria; p__Proteobacteria	0	0	1	0	0	0	0	1	1	0	0	0	0	0	0	0		0	1	2	0	0	3	1	0	0	0	0	0	0	0	0	0
denovo947	TACGGAGGGTGCGAGCGTTAATCGGAATTACTGGGCGTAAAGGGCGCGTAGGCGGTGAAGTCAGTCGGGTGTGAAAGCCCCGGGCTCAACCTGGGAACGGCATCCGATACTGCTTCGCTAGAGTATGGTAGAGGGAAGCGGAATTCCGGGTGTAGCGGTGAAATGCGTAGATATCCGGAGGAACACCTATGGCGAAGGCAGCTCGCTGGGACGGTACTGACGCTGAGACGCGAAAGCGTGGGGAGCAAACAGGATTAGATACCCTAGTAGT	k__Bacteria; p__Proteobacteria; c__Gammaproteobacteria	0	2	0	0	0	0	0	0	0	0	0	0	0	0	0	0		0	0	0	0	0	0	0	0	0	0	0	0	0	0	0	0
denovo948	TACGTAGGGGGCAAGCGTTGTCCGGAATTATTGGGCGTAAAGCGCGCGCAGGCGGCCTATTAAGTCTGATGTGAAAGCCCACGGCTCAACCGTGGAGGGCCATTGGGAACTGGTAGGCTTGAGTGCAGGAGAGGAGAGCGGAATTCCCGGTGTAGCGGTGAAATGCGTAGATATCGGGAGGAACACCCGTGGCGAAGGCGGCTCTCTGGCCTGTAACTGACGCTGAGGCGCGAAAGCGTGGGGAGCAAACAGGATTAGAAACCCCTGTAGT	k__Bacteria; p__Firmicutes; c__Bacilli; o__Bacillales; f__Paenibacillaceae; g__Ammoniphilus; s__	0	2	0	0	0	0	0	0	0	0	0	0	0	0	0	0		0	0	0	0	0	0	0	0	0	0	0	0	0	0	0	0
denovo949	TACGAAGGGGGCTAGCGTTGCTCGGAATCACTGGGCGTAAAGCGCACGTAGGCGGCTTTCTAAGTCAGGGGTGAAATCCCGGGGCTCAACCCCGGAACTGCCTTTGATACTGGAGAGCTTGAGTTCGGGAGAGGTGAGTGGAACTGCGAGTGTAGAGGTGAAATTCGTAGATATTCGCAAGAACACCAGTGGCGAAGGCGGCTCACTGGCCCGATACTGACGCTGAGGTGCGAAAGCGTGGGGAGCAAACAGGATTAGAAACCCTAGTAGT	k__Bacteria; p__Proteobacteria; c__Alphaproteobacteria; o__Rhizobiales; f__Hyphomicrobiaceae; g__Rhodoplanes	0	0	1	0	0	0	0	0	0	0	5	0	1	0	0	0		0	0	0	1	1	7	6	0	5	2	8	0	2	0	0	0
denovo950	TACGAGAGGCCCCGAGCGTTATCCGGAGTTACTGGGCGTAAAGGGTGCGTAGGAGGTGGTGTTAGTCGATGTTTAAATCTTTGGGCCCAACCCAAAGCCTGGCATCGATACGGCACAACTTGAGGGCGCGAGAGGTAGATGGAACTCATGGTGGAGGGGTGAAATCCGTTGATATCATGGGGAACACCGAAGGCGAAGGCAATCTACTGGCGCGTACCTGACTCTGAGGCACGAAAGCGTGGGGATCAAAAAGGATTAGAAACCCTTGTAGT	k__Bacteria	0	0	0	0	0	0	0	0	0	0	0	0	0	0	0	0		0	0	0	0	0	0	1	0	0	0	0	0	0	0	0	0
denovo951	TACGGAGGGAGCTAGCGTTGTTCGGAATTACTGGGCGTAAAGCGTGCGTAGGCGGTGACTCAAGTCAGAGGTGAAAGCCTGGAGCTCAACTCCAGAACTGCCCTTGAAACTAGGTCGCTAGAATTGCGGAGAGGTGAGTGGAATTCCGAGTGTAGAGGTGAAATTCGTAGATATTCGGAAGAACACCAGTGGCGAAGGCGGCTCACTGGACTGATACTGACACTGAGGTGCGAAAGCGTGGGGAGCAAACAGGATTAGAAACCCCTCGTAGT	k__Bacteria; p__Proteobacteria; c__Alphaproteobacteria; o__Sphingomonadales	0	0	0	1	0	0	0	0	0	0	0	0	0	0	0	0		0	0	0	0	0	0	0	0	0	0	0	0	0	0	0	0
denovo952	GACGAACCGTGCAACGTTGTTCGGAATCACTGGGCTTAAAGGGCGCGTAGGCGGTCGGTCAAGTCCGGGGTGAAATCTTTCGGCTCAACCGGAAAGTGCCTTGGATACTGATCGGCTGGAGGGAGTAGGGGCAGTTGGAACTTCCAGTGGAGCGGTGAAATGCGTTGATATTGGAAGGAACGCCGGTGGCGAAAGCGAGCTGCTGGGCCTCTTCTGACGCTGAGGCGCGAAAGCTAGGGGAGCAAACGGGATTAGAAACCCTAGTAGT	k__Bacteria; p__Planctomycetes; c__Planctomycetia; o__Gemmatales; f__Gemmataceae; g__; s__	2	0	0	0	0	0	0	0	0	0	0	0	0	0	0	0		0	0	0	0	0	0	0	0	0	0	0	0	0	0	0	0
denovo954	TACGTAGGGTGCGAGCGTTAATCGGAATTACTGGGCGTAAAGCGTGCGCAGGCGGTTATATAAGACAGATGTGAAAATCCCCGGGCGTCAACCTAGGGACCGTCGCATTTGTTGACTGTATAGCTAGAGTACGGCAGAGGGGGAGTGGAATTCCGCGTGTAGCAGTGAAATGCGTAGATATGCGGGGGAACGACCGATGGCGAAGGCAATCCCCTCGGGCGTGTACTGACGCTCATGCACGAAAGCGTGGGGAGCAAACAGGATTAGAACCG	k__Bacteria; p__Proteobacteria; c__Betaproteobacteria; o__Burkholderiales; f__Comamonadaceae	0	2	0	0	0	0	0	0	0	0	0	0	0	0	0	0		0	0	0	0	1	0	0	0	0	0	0	0	0	0	0	0
denovo955	TACAGAGGTCCCCAAGCGTTGTTCGGATTCACTGGGCGTAAAGCGTGCGCAGGCGGTTTTGTAAGACAGGCGTGAAATCCCCGGGCTCAACCTGGGAACTGCGCTTGTGACTGCAAGGCTAGAGTACGGCAGAGGGGGGTGGAATTCCACGTGTAGCAGTGAAATGCGTAGAGATGTGGAGGAACACCAATGGCGAAGGCAGCCCCCTGGGTCGATACTGACGCTCATGCACGAAAGCGTGGGTAGCAAACAGGATTAGATACCCGAGTAGT	k__Bacteria; p__Proteobacteria; c__Betaproteobacteria; o__Rhodocyclales; f__Rhodocyclaceae; g__Azovibrio; s__	0	0	0	0	0	0	0	0	0	1	0	0	0	0	0	0		0	0	0	0	0	0	0	0	0	0	0	0	0	0	0	0
denovo956	GACGAACCCGTGCGAACGTTGTTCGGAATCACTGGGCATAAAGGGCGCGTAGGCGGGCCGTCAAGTCAGGGTGAAATCCTCCAGCTCAACTGGAGAACTACCCTTCGTATACTGACGGTCGTCGAGTGAGGTAGGGGTGGTGCGGAACTAGATGGTGGAGCGGTGGAAATAGTGTTG	k__Bacteria	1	0	0	0	0	0	0	0	0	0	0	0	0	0	0	0		0	0	0	0	0	0	0	0	0	0	0	0	0	0	0	0
denovo957	TACGTAGGGTGCAAGCGTTAATCGGAATTACTGGGCGTAAAGCGTGCGCAGGCGGTTTTGTAAGCCAGATGTGAAAGCCCCGGGCGTCAACCTGGGAACGTGCGTTTGGTAACTACAAGACTAGAGTGTGTCAGAGGGGGGTGGGAATTCCGCGTGTAGCAGTGAAATGCGTAGAGATGCGGAGGAACACCGATGGCGAAGGCAGCCCCCTCGGGTAGTAACTAC	k__Bacteria; p__Proteobacteria; c__Betaproteobacteria; o__Neisseriales; f__Neisseriaceae; g__Vogesella; s__	0	0	0	1	0	2	0	0	1	4	0	1	0	1	0	0		0	0	1	0	0	0	0	0	0	0	1	0	0	1	0	0
denovo959	TACGAAGGTGGCAAGCGTTATTCGGAATCACTGGGCATAAAGGGCCCGTAGGCGGTTTGTTAAGTGAATTGTGAAATCCCTCGGCTTAACTGAGGAATTGCTGTTCATACTGGCAGACTAGAGTATCGGAGAGGTAAGTGGAATTCCTGGTGGAGCGGTGGAATGCGTAGAGATCAGGAGGAACGACGGAGGCGAAAGCGACTTACTGGACGATAACTGACGCTCAGGGGCGTAAGCTAGGGGAGCAAACGGGATTAGAAACCCCGGTAGT	k__Bacteria	0	0	0	0	0	0	0	0	0	0	0	0	0	0	0	0		0	0	2	0	0	0	0	0	0	0	0	0	0	0	0	0
denovo960	GACGTAGGGGCGAGCGTTGTCCGGATTTATTGGGCGTAAAGCGCGCGCAGGCGGCCGAGCAAGTCGGATGTGAAAAACCCGGGGCTCAACCCCGGGCGTGTCATTCGATACTGCCCGGCCGTCGAGGCAGGTAGGGGAGATTGGAATTCCCGGTGTAGCGGTGAAATGCGCAGATATCGGGAGGAACACCAGTGGCGAAGGCGGCTTCCTGGCCTGTTCTTGACGCTGAGGCGCG	k__Bacteria	0	1	0	0	0	0	0	0	0	0	0	0	0	0	0	0		0	0	0	0	0	0	0	0	0	0	0	0	0	0	0	0
denovo961	TACGTAGGGTCCGAGCGTTGTCCGGAATTACTGGGCGTAAAGAGCTCGTAGGTGGTTTGTCGCGTTGTTCGTGAAAACTCACAGCTTAACTGTGGGCGTGCGGGCGATACGGGCAGACTTGAGTACTGCAGGGGAGACTGGAATTCCTGGTGTAGCGGTGGAATGCGCAGATATCAGGAGGAACACCGGTGGCGAAGGCGGGTCTCTGGGCCAACATCGACGCTGAGGCACGAAAGCGTGGGGATCAAACAGGATTAGAAACCCCTGTAGT	k__Bacteria; p__Actinobacteria; c__Actinobacteria; o__Actinomycetales; f__Mycobacteriaceae; g__Mycobacterium	0	0	0	0	0	0	1	0	0	0	0	0	0	0	0	0		0	0	0	0	0	0	0	0	0	0	0	0	0	0	0	0
denovo962	TACAGAGGGGGCAAGCGTTATTCGGAATTATTGGGCGTAAAGGGCGCGTAGGCGGTCGTTCAAGTGGTAGGTGAAATCCCTCGGCTCAACCGAGGAGCTGCCCGCCAAACTGAATGACTTGAGTCCCGGGGAGAGGTGAGTGGAACTTCCCAGTGTAGCGGTAGAAATGCGTAGATAGTTGGGA	k__Bacteria	0	0	0	0	0	0	0	0	0	0	0	0	0	0	0	1		0	0	0	0	0	0	0	0	0	0	0	0	0	0	0	0
denovo963	TACGGAGGGTGCAAGCGTTATCCGGATTTACTGGGTTTAAAGGGTGCGTAGGTGGGTCTGTAAGTCAGTGGTGAAATCTTCGAGCTTAACTCGGAAACTGCCATTGATACTATAGGTCTTGAATCATCTGGAGGTGAGCGGAATATGTCATGTAGCGGTGAAATGCTTAGATATGACATAGAACACCGATTGCGAAGGCAGCTCACTACGGATGTATTGACACTGGGGCACGAAAGCGTGGGGATCAAACAGGATTAGATACCCGGGTAGT	k__Bacteria; p__Bacteroidetes; c__Sphingobacteriia; o__Sphingobacteriales; f__Chitinophagaceae; g__; s__	7	0	0	0	0	0	0	0	0	0	0	0	0	0	0	0		0	0	0	0	0	0	0	0	0	0	0	0	0	0	0	0
denovo964	TACGTAGGGTGCAAGCGTTGTCCGGATTTATTGGGCGTAAAGAGCGCGTAGGCGGCTATCCACGTCGGATGTGAAAGCTCGGGGCTCAACTCCGAGAGGCCATTCGATACGGGATAGCTAGAGGCGAGCTAGGGGAGAGTGGAATTCCTGGTGTAGCGGTGAAATGCGCAGAGATCAGGAGGAACACCGGTGGCCGAAGGCGGCTCTCTAGGGCTGTCCTGACGCTGAGGCGCGAAAGCTGGGGGAGCGAACAGGATTAGAACC	k__Bacteria; p__Actinobacteria	0	1	0	0	0	0	0	0	0	0	0	0	0	0	0	0		0	1	0	0	0	0	0	0	0	0	0	0	0	0	0	0
denovo965	TACAGAGGGTGCAAGCGTTAATCGGAATTACTGGGCGTAAAGCGCACGTAGGCGGTTTTTTAAGTCAGATGTGAAAGCCCCGGGCTCAACCTGGGAATTGCATTTGAAACTGGAAAACTAGAGTGTGTGAGAGGGGGGTAGAATTCCAAGTGTAGCGGTGAAATGCGTAGAGATTTGGAGGAATACCAGTGGCGAAGGCGGCCCCCTGGCACAACACTGACGCTCAGGTGCGAAAGCGTGGGGAGCAAACAGGATTAGAAACCCCAGTAGT	k__Bacteria; p__Proteobacteria; c__Gammaproteobacteria; o__Alteromonadales; f__[Chromatiaceae]; g__Rheinheimera; s__	0	0	28	41	18	16	15	24	15	128	2	4	4	2	9	4		0	0	1	1	2	1	1	5	3	17	4	0	3	0	4	8
denovo966	TACGGAGGATCCAAGCGTTATCCGGAATCATTGGGTTTAAAGGGTCCGTAGGCGGTTTAGTAAGTCAGTGGTGAAAGCCCATCGCTCAACGGTGGAACGGCCATTGATACTGCTAGACTTGAATTATTAGGAAGTAACTAGAATATGTAGTGTAGCGGTGAAATGCTTAGAGATTACATGGAATACCAATTGCGAAGGCAGGTTACTACTAATGGATTGACGCTGATGGACGAAAGCGTGGGTAGCGAACAGGATTAGAA	k__Bacteria; p__Bacteroidetes; c__Flavobacteriia; o__Flavobacteriales; f__Flavobacteriaceae; g__Flavobacterium; s__succinicans	0	1	43	0	0	1	0	0	1	1	2	0	4	3	0	1		0	2	0	0	0	0	0	0	1	0	1	0	0	0	0	0
denovo967	TACGTAGGGACCAAGCGTTGTTCGGATTTACTGGGCGTAAAGGGCGCGTAGGCGGCTTTGTAAGTCACTTGTGAAATCTCTGAGCTTAACTCAGAACGGCCAAGTGATACTGCAATGCTAGAGTGCAGAAGGGGCAATCGGAATTCTTGGTGTAGCGGTGAAATGCGTAGATATCAAGAGGAACACCTGAGGTGAAGACGGGTTGCTGGGCTGACACTGACGCTGAGGCGCGAAAGCCAGGGGAGCAAAC	k__Bacteria; p__Acidobacteria; c__Chloracidobacteria; o__; f__; g__; s__	0	0	4	2	0	0	1	2	3	0	0	0	0	0	0	0		0	1	1	0	0	0	0	0	0	0	0	0	0	0	0	0
denovo968	GACGAACCGTCCCTAACGTTATTCGGAATCACTGGGCTTAAAGGGCGCGTAGGCGGATGAGCAAGTCCGGAGTGAAATCTTTCGGCTTAACCGGAAAAGTGCTTTGGATACTGCTCGTCTTGAGGGAGGTAGGGGCATGTGGAACTTCTGGTGGAGCGGTGAAATGCGTTGATATCAGAAGGAACGCCGGTGGCGAAAGCGACGTGCTGGCCCTCTTCTGACGCTGAGGCGCGAAAGCTAGGGGAGCAAACGGGATTAGATACCCTTGTAGT	k__Bacteria; p__Planctomycetes; c__Planctomycetia; o__Gemmatales; f__Gemmataceae; g__; s__	9	0	0	0	0	0	0	0	0	0	0	0	0	0	0	0		0	0	0	0	0	0	0	0	0	0	0	0	0	0	0	0
denovo970	TACAGAGGGTGCAAGCGTTAATCGGAATGACTGGGCGTAAAGGGCACGTAGGCGGATAGATGTGTCATAGGTGAAATCCCCAGGCTTAACCTGGGAACTGCCTGTGAAACTGTGTATCTAGAATATAGGAGAGGGAAGTGGAATTTCCGGTGTAGCGGTGAAATGCGTAGATATCGGAAAGAACACCAGTGGCGAAGGCGACTTCCTGGTCTAATATTGACGCTGAGGTGCGAAAGCGTGGGGAGCAAACGGGATTAGATACCCCTGTAGT	k__Bacteria; p__Proteobacteria; c__Gammaproteobacteria; o__Legionellales; f__; g__; s__	0	0	0	1	0	0	0	0	0	0	0	0	0	0	0	0		0	0	0	0	0	0	0	0	0	0	0	0	0	0	0	0
denovo971	TACGAAGGGGGCTAGCGTTGTTCGGAATTACTGGGCGTAAAGCGCACGTAGGCGGATTGCTAAGTCAGGGGTGAGATCCCGGGGCTCAACCTCGGAACTGCCTTTGATACTGACAGTCTTGAGTCCGGAAGAGGTGAGTGGAATTCCTAGTGTAGAGGTGAAATTCGTAGATATTAGGAAGAACACCAGTGGCGAAGGCGGCTCACTGGTCCGGTACTGACGCTGAGGTGCGAAAGCTGGGGAGCAAACAGGATTAG	k__Bacteria; p__Proteobacteria; c__Alphaproteobacteria; o__Rhizobiales; f__Hyphomicrobiaceae; g__Hyphomicrobium	0	0	0	0	0	0	1	0	0	0	0	0	0	0	0	0		0	0	1	0	1	0	0	0	0	0	0	0	0	0	0	0
denovo972	TACGTAGGGGCGAGCGTTGTCCGAAGTTACTGGGCGTAAAGCGCGCGTAGGCGGGGGAGTTAAGTGAGAGGTGAAAGGCTGGGGCGTCAACCTCAGTAGTGCCTCTCATACTGGTCTTCTTGAGGGCGGTAGGGAGAAGTGGAATGGCTGGTGTAGCGGTGAAATGCGTAGATATCTGGAGGAACACCGGTGGCGAAAGCGGCTCACTGGACCATAACTGACGCTGAGGTGCGAAAGCTAGGGTAGC	k__Bacteria; p__Armatimonadetes	0	0	0	0	0	0	0	0	0	0	0	0	0	0	0	0		0	0	1	0	0	0	0	0	0	0	0	0	0	0	0	0
denovo973	TACGAAGGGTCCCAAGCGTTGTTCGGATTTATTGGGCGTAAAGCGCGCGCAGGTGGATCGGTAAGTCAGATGTGAAATCTCAGGGGCTCAACCCCTGAAACTAGCGTCTGAAACTGCCAGTCTAGAGTGTTGGAGGGGGTAGGGGAAGTTTCACGTGTAGGGGTAAAAGTCCGTAGAGATGTGAAGGAACACCGGAGGCGAAGGCGCCTACCTGGACAACTACTGACACTGAGGCGCGAAAGCGT	k__Bacteria	0	0	1	0	0	0	0	0	0	0	0	0	0	0	0	0		0	0	0	0	1	1	0	1	1	0	2	0	0	0	0	0
denovo975	TACGAAGGTGGCGAGCGTTGTTCGGATTCACTGGGCGTACAGGGAGCGTAGGCGGTTTGGGTAAGCCCTCCGTGAAATACTCCGGGCCGTAACCCGAACGTAGCAGAGGGACGTGCTCGGCTAGAGGATGGGAGAGGAGCGCGGAATTCCCGGTGTAGCGGTGAAATGCGTAGAGATCGGGAGGAAGGCCGGTGGCGAAGGCGGCGCTCTGGAACATTTCTGACGCTGAGGCTCGAAAGCGTGGGGAGC	k__Bacteria; p__Nitrospirae; c__Nitrospira; o__Nitrospirales; f__Nitrospiraceae; g__Nitrospira; s__	0	0	0	1	1	0	0	0	0	0	0	0	0	0	0	0		0	0	0	0	0	1	0	0	0	0	0	0	0	0	0	0
denovo977	TACGTAGGGCGCAAGCGTTGTTCGGAATTATTGGGCGTAAAGAGCTCGTAGGCGGCTTGTCACGTCGGGTGTGAAAAGCCCCGGGGGCTTAAACCCCGGGTCGTGCATTCGATACGGGCGTAGCTAGAGTGTGGTAGGGGAGATCGGAATTCCTGGTGTAGCGGTGAAATGCGCAGATATCAGGAGGAACACCGGTGGCGAAGGCGGATCTCTGGGCCATTACTGACGCTGAGGAGCGAAAGCGTGGGGAGCGAACAGGATTAGAACCGTACCGTCGTA	k__Bacteria; p__Actinobacteria; c__Actinobacteria; o__Actinomycetales; f__Streptomycetaceae; g__Streptomyces	0	1	0	0	0	0	0	0	0	0	0	0	0	0	0	0		0	0	0	0	0	0	0	0	0	0	0	0	0	0	0	0
denovo979	TACGGAGGGAGCTAGCGTTGTTCGGAATTACTGGGCGTAAAGCGCACGTAGGCGGCTTTGTAAGTTAGAGGTGAAAGCCCGGGGCGTCAACTCCGGAAGTTGCCTTTAAGACTGCATCGCTTGAATCCAGGAGAGGTGAGTGGAATTCCGAGTGTAGAGGTGAAATTCGTAGATATTCGGAAGAACACCAGTGGCGAAGGCGGCTCACTGGACTGGGTATTGACGCTGAGGTGCGAAAGCTGGGGGA	k__Bacteria; p__Proteobacteria; c__Alphaproteobacteria; o__Sphingomonadales; f__Sphingomonadaceae; g__Sphingomonas	0	0	1	0	0	1	1	1	2	1	0	0	0	0	0	0		0	0	1	0	1	1	0	0	0	0	0	0	0	0	0	0
denovo980	GACGAACCCGTACAAACGTTATTCGGAATTACTGGGCTTAAAGGGTGCGTAGGCGGCGCGGTAAGTTGGGTGTGAAATCCCTCGGCTCAACCGAGGAATTGCGCTCGATACTGCCGTGCTTGAGGGAGACAGAGGTGAGCGGAACTTAGGGTGGAGCGGTGAAATGCGTTGATATCCTAAGGAACACCAGTGGCGAAAGCGGCTCACTGGGTCTCTTCTGACGCTGAGGCACGAAAGCTAGGGGAGCGAACGGGATTAGAACTCG	k__Bacteria; p__Planctomycetes; c__Planctomycetia; o__Pirellulales; f__Pirellulaceae; g__; s__	0	0	0	0	0	0	0	0	0	0	0	0	0	0	0	0		1	0	0	0	0	0	0	0	0	0	0	0	0	0	0	0
denovo981	TACGTAGGGTGCTAGCGTTGTTCGGAATCATTGGGCGTAAAGCGCGTGTAGGCGGCTAATAAAGTCGGGTGTGAAATCCCTGGGCTCAACCGAGGAAGTGCATCCGAAACTTATTAGCTGGAGAACGGTAGAGGAAGGTGGAATTCCAAGTGTAGAGGTGAAATTCGTAGATATTTGGAGGAATACCGGTGGCGAGGGCGGCCTTCTGGACCGCTTCTGACGCTGAGACGCGAAAGCGTGGGGAGCAAACAGGATTAGATACCCTGGTAGT	k__Bacteria; p__Proteobacteria; c__Deltaproteobacteria; o__FAC87; f__; g__; s__	3	0	0	0	0	0	0	0	0	0	0	0	0	0	0	0		0	0	0	0	0	0	0	0	0	0	0	0	0	0	0	0
denovo982	TACGGAGGGTGCGAGCGTTAATCGGAATTACTGGGCGTAAAGGGCGCGTAGGCGGCCGATTAAGTCAGATGTGAAAGCCCACGGCTTAACCGTGTGAAGTGCATCTGAAACTGGTCGGCTTGAGTATCGGAGAGGAAAGTGGAATTCCCGGTGTAGAGGTGAAATGCGTAGATATTGGGAGGAACACCAGTGGCGAAGGCGGCTTTCTGGCATACAACTGACGCTGAGGCGCGAAAGCGCGGGGAGCAAACGGGATTAGAAA	k__Bacteria	0	0	0	0	0	0	0	0	0	0	0	0	0	0	0	1		0	0	0	0	0	0	0	0	0	0	0	0	0	0	0	0
denovo983	TACGAAGGGGCTAGCGTTGTTCGGAATTACTGGGCGTAAAGCGCACGTAGGCGGATTGTTAAGTGAGGGGTGAAATCCCAGGGCTCAACCCTGGAACTGCCTCTCATACTGGCAATCTCGAGTTCGAGAGAGGTGAGTGGAATTCCGAGTGTAGAGGTGAAATTCGTAGATATTCGGAGGAACACCAGTGGCGAAGGCGGCTCACTGGCTCGATACTGACGCTGAGACGCG	k__Bacteria; p__Proteobacteria; c__Alphaproteobacteria; o__Rhizobiales; f__Phyllobacteriaceae; g__Chelativorans; s__	0	1	0	0	0	0	0	0	0	0	0	0	0	0	0	0		0	0	0	1	0	0	0	0	0	0	0	0	0	0	0	0
denovo984	TACGTAGGGGGCAAGCGTTGTCCGGATTCACTGGGCGTAAAGCGCACGTAGGCGGTTCGTTAAGTCGGATGTGAAATCCCTGGGCTCAACCTGGGAGCTGCATTCGATACTGGCGAACTTGAGTATGATAGAGGGGGGTGGAATTCCAGGTGTAGCGGTGAAATGCGTAGATATCTGGAGGAACATCAGTGGCGAAGGCGGCCCCTGGATCAATACTGACGCTGAGGTGCGAAAGCGTGGGGAGC	k__Bacteria; p__Proteobacteria; c__Gammaproteobacteria	0	0	0	2	0	0	0	2	0	0	0	0	0	0	0	0		0	0	0	0	0	0	0	0	0	0	0	0	0	0	0	0
denovo985	GACAGAGGGTGCAAGCGTTGTTCGGAATTATTGGGCGTAAAGGGTGCGTAGGCGGTTTTATAAGTTAGATGTGAAAGCCCAGGGCTCAACCTTGGAAGTGCATCTAAGACTGTAGAACTAGAGTTTCGGAGAGGGTAGTGGAATTCCCAGTGTAGAAGTGAAATTCGTAGATATTGGGAGGAACATCAGTGGCGAAGGCGACTGCCTGGCTATAAACTGACGCTGAGGCACGAAAGCGTGGGGATCAAACAGGATTAGATACCCCGGTAGT	k__Bacteria; p__Proteobacteria	0	0	0	0	0	0	1	0	0	0	0	0	0	0	0	0		0	0	0	0	2	2	1	1	0	0	0	0	0	0	0	0
denovo986	TACGAGGGGTGCAAGCGTTAATCGGAATTACTGGGCGTAAAGCGCGCGTAGGCGGCTTGATAAGTCGGATGTGAAAGCCCTGGGCTCAACCTGGGAACTGCATTCGATACTGTCGAGCTAGAGTGTGGGAGAGGGTGGTGGAATTCCCGGTGTAGCGGTGAAATGCGTAGATATCGGGAGGAACATCAGTGGCGAAGGCGACCGCCTGGCCCAACACTGACGCTGAGGTGCGAAAGCGTGGGTAGCAAACAGGATTAGAAACCCCGGTAGT	k__Bacteria; p__Proteobacteria; c__Gammaproteobacteria	0	0	6	16	7	8	39	32	12	29	12	34	39	7	26	0		0	0	4	3	8	14	4	4	11	2	17	6	13	4	20	0
denovo987	TACGGAGGATCCCAAGCGTTATCCGGATTTATTGGGTTTAAAGGGTGCGTAGGCGGCTTATTAAGTCAGGGGTGAGAGACGGTGGCTCAACCATCGCAGTGCCTTTGATACTGATGAGCTTGAATCTACCTGAGGTAGGCGGAATGTGACAAGTAGCGGTGAAATGCATAGATATGTCACAGAACACCAATTGCGAAGGCAGCTTACTAAAGTGGTATTGACGCTGAGGCACGAAAGCGTGGGGATCAAACAGGATTAGATACCCGAGTAGT	k__Bacteria; p__Bacteroidetes; c__Sphingobacteriia; o__Sphingobacteriales; f__Sphingobacteriaceae; g__; s__	1	0	8	0	0	0	0	0	0	0	0	0	0	0	1	0		0	0	0	0	0	0	0	0	0	0	0	0	0	0	0	1
denovo988	GACGAAGGGGGCTAGCGTTGTTCGGAATTACTGGGCGTAAAGCGAGTGTAGGTGGTTGTCGTAGTCAGGCGTGAAAGCCTTGAGCTCAACTCAAGAAATGCGCTTGATACTGGGCAGCTAGAGGACCGGAGAGGATAGTGGAATTCCCAGTGTAGTGGTGAAATACGTAGAGATTGGGAAGAACACCAGTGGCGAAGGCGGCTATCTGGACGGTTTCTGACACTAAGACTCGAAAGCGTGGGGATCAAACAGGATTAGAAA	k__Bacteria; p__Proteobacteria; c__Alphaproteobacteria; o__Rhodospirillales; f__Rhodospirillaceae; g__; s__	0	0	1	0	0	0	3	0	0	3	0	0	0	0	0	0		0	3	2	1	0	0	0	0	0	0	0	0	0	0	0	0
denovo989	TACGGAGGGTGCAAGCGTTGTTCGGAATTACTGGGCGTAAAGCGTGCGTAGGTGGTGCATTAAGTCAGACGTGAAAGCCCCGAGCTTAACTTGGGAACTGCGTTTGATACTGGTGCGCTAGAGGACTGGAGAGGAGAGTAGAATTCCTAGTGTAGAGGTGAAATTCGTAGATATTAGGAAGAATACCAGAGGCGAAGGCGGCTCTCTGGCCAGACCCTGACACTGAGGCACGAAAGCGTGGGGAGCAAACAGGATTAGATACCCTGGTAGT	k__Bacteria; p__Proteobacteria	0	0	1	0	0	1	1	0	0	0	0	0	0	0	0	0		0	0	0	0	0	0	0	0	0	0	0	0	0	0	0	0
denovo991	TACGTAGGATCCGAGCGTTGTCCGGAATTACTGGGTGTAAAGGGCGTGTAGGTGGGTCTCTAAGTCGGTGGTGAAATCCTGCAGCTTAACTGTAGGATTGCCGTCGATACTGGAGGTCTTGAGTACGGCAGAGGGAGACGGAATTCATGGTGTAGCGGTGAAATGTGTAGATATCATGAAGAACACCGGTTGCGAAGGCGGTTTCCTGGTCCGTTACTGACACTGAGGCGCGAAAGCGTGGGGAGCAAACAGGATTAGAAACCCCGAGTAGT	k__Bacteria; p__Chlorobi; c__BSV26; o__PK329; f__; g__; s__	0	0	0	0	2	0	0	0	0	0	0	0	0	0	0	0		0	0	0	0	0	0	0	0	0	0	0	0	0	0	0	0
denovo992	TACGTAGGTGGCAAGCGTTGTCCGGATTTATTGGGTTTAAAGGGTGCGTAGGCGGTTTATTAAGTCAGTGGTGAAAGACGATAGCTCAACTATCGAGGTGCCATTGATACTGATGAACTTGAGTGCACACGAGGTAAGCGGAATGGACGGTGTAGCGGTGAAATGCATAGATATCGTCCAGAACACCGATAGTGAAGACAGCTTACCAGAGTGCAACTGACGCTGAGGCACGAAAGTGTGGGGATCAAACAGGATTAGAAACCCGGGTAGT	k__Bacteria; p__Bacteroidetes; c__Sphingobacteriia; o__Sphingobacteriales; f__Flammeovirgaceae; g__A4; s__	0	0	0	0	0	0	0	10	0	0	0	0	0	0	0	0		0	0	1	2	0	0	0	0	0	0	0	0	0	0	0	0
denovo993	GACGTAGGGGGCGAGCGTTGTCCGGATTTACTGGGCGTAAAGCGCGAGTAGGTGGCCTGTTAAGTGGCGTGTGAAAGCCTGCGGCTCAACCGTAGGAGGTCGCGCCAGACTGGCGGGCTTGAGGGTGGCAGAGGGTGATGGAATTCCCGGTGTAGCGGTGAAATGCGCAGATATCGGGAGGAACGCCAGTGGCGAAGGCGGTCACCTGGGCCATCCCTAACGCTGAGTCGCGAAAGCTGGGGGAGCGAACGGGA	k__Bacteria; p__GAL15; c__; o__; f__; g__; s__	0	2	0	0	0	0	0	0	0	0	0	0	0	0	0	0		0	0	0	0	0	0	0	0	0	0	0	0	0	0	0	0
denovo994	TACGTAGGGTGCAAGCGTTAATCGGAATTACTGGGCGTAAAGCGTGCGTAGGTGGTTGTTTAAGTCTGCTGTGAAAGCCCTGGGCTCAACCTGGGAATTGCAGTGGATACTGGGCGACTAGAGTGTGGTAGAGGATAGTGGAATTTCCGGTGTAGCAGTGAAATGCGTAGATATCTGGAGGAACATCAGTGGCGAAGGCGACACCCTGGACTCATACTGACACTGAGGTGCGAAAGCGTGGGGAGCAAACAGGATTAGATACCCTGGTAGT	k__Bacteria; p__Proteobacteria; c__Gammaproteobacteria	0	0	0	0	0	0	0	0	0	0	0	0	1	0	0	0		0	0	0	0	0	0	0	0	0	0	0	0	0	0	0	0
denovo995	TACGAAGGTGGCAAGCGTTACTCGGAATTACTAGGCGTAAAGGGCAGGTAGGTGGTTTTGTAAGTCTGTTGTGAAAGCTCCCGGCTTAACTGGGAGAGGTCAACGGATACTGCAGGACTTGAGTATAGGAGAGGTTACTGGAATTCCCGGTGTAGCGGTGAAATGCGCAGAGATCGGGAGGAATACCAATGGCGAAAGCAGGTAACTGGACTATTACTGACACTCAGCTGCGAAAGCTAGGGGAGCAAACAGGATTAGATACCCCTGTAGT	k__Bacteria; p__Elusimicrobia; c__Elusimicrobia; o__IIb; f__; g__; s__	0	0	0	0	0	0	0	0	0	0	0	0	0	0	0	0		0	3	0	0	0	0	0	0	0	0	0	0	0	0	0	0
denovo996	TACAGAGGTCCCCAAGCGTTGTTCGGATTCACTGGGCGTAAAGGGTGCGTAGGCGGTCGGGTAAGTCTGACGTGAAATCCTGGAGCTTAACTCCGGAACTGCGTCGGAAACTATTCGACTAGAGGATTGGAGGGGGGACTGGAATTCTCGGTGTAGCAGTGAAATGCGTAGATATCGAGAGGAACACCTGTGGCGAAGGCGAGTCCCTAGACAATTCCTGACGCTGAGGCACGAAAGCTAGGGGAGCAAACAGGATTAGAAACCCGTGTAGT	k__Bacteria; p__Verrucomicrobia; c__[Pedosphaerae]; o__[Pedosphaerales]	0	0	0	0	0	0	0	0	0	0	0	0	0	0	0	0		0	0	0	1	0	0	0	0	0	0	0	0	0	0	0	0
denovo997	TACGGAAGGTGCAAGCGTTGTTCGGAATGACTGGGCGTAAAGCGCACGTAGGCTGGTTTATAAGTCGATTGTGAAAATCCCCCGGGCGTTAACCTGGGAAGTTGCAGTCGAAACTAGTAGATCTTGAATGCTCGAGAGGTGAGTGGAATTCCTGGTGTAGGAGTGAAATCCGTAGATATCAGGAGGAATACCGGAGGCGAAGGCGACTCACTGGTGGTGCATTGACGCTGAGGTGCGAAAGCGTGGGTAGC	k__Bacteria; p__Proteobacteria; c__Deltaproteobacteria; o__Spirobacillales; f__; g__; s__	0	0	0	0	0	0	0	0	0	1	0	0	0	0	0	0		0	0	0	0	0	0	0	0	0	0	0	0	0	0	0	0
denovo998	TACGTGGGGTGCAAGCGTTGTTCGGAATTACTGGGCGTAAAGCGTGAGGAGGCGGCTCGCTAAGTCTGATGTGAAAGCCCTGAGCTTAACTCAGGAACTGCATCGGAAACTAGCGGGCTAGAGTTCGGGAGAGGGTCGTGGAATTCCCGGTGTAGCGGTGAAATGCGCAGATATCGGGAGGAACACCAATGGCGAAGGCAGCTCGCTGGGACGTTACTGACGCTGAGACGCGAAAGCGTGGGGAGCAAACAGGATTAGATACCCTTGTAGT	k__Bacteria	0	0	0	0	0	0	0	0	0	0	0	0	0	0	0	0		0	2	0	0	0	0	0	0	0	0	0	0	0	0	0	0
denovo999	TACGTAGGGTGCGAGCGTTAATCGGAATTACTGGGCGTAAAGCGTGCGCAGGCGGTTGTGCAAGACCGATGTGAAATCCCCGGGCTTAACCTGGGAACTGCATCCGAAACTGGGGAGCTAGAGTACTGGAGAGGGTGGTAGAATTCCACGTGTAGCGGTGAAATGCGTAGAGATGTGGAGGAATACCAGTGGCGAAGGCGGCCACCTGGACAGTAACTGACGCTGAGGTGCGAAAGCGTGGGGAGCAAACAGGATTAGAAACCCGGGTAGT	k__Bacteria	0	0	0	0	0	0	0	0	0	0	0	0	1	0	0	0		0	0	0	0	0	0	0	0	0	0	0	0	0	0	0	0
denovo1000	TACGAAGGGTGCAAGCGTTAATCGGAATTACTGGGCGTAAAGCGCGCGTAGGTGGTTCAGCAAGTTGGATGTGAAAGCCCTGGGCGTCAACCCGGGAACCGTAGCATCCAAAACCTAACTGAGCTAGAGTACGGTAGAGGTAGTGATTACCTGTGTAGCGGTGAAATAGCGTAGATATAGGAAGGAACACCAGTGGCGAAGGCGACTACCTGGACTGATACTGACACTGAGGTGCGAAAGACGTGGGGAGGCAAA	k__Bacteria; p__Proteobacteria; c__Gammaproteobacteria; o__Pseudomonadales; f__Pseudomonadaceae	0	0	0	0	0	0	0	1	0	0	0	0	0	0	0	0		0	0	0	0	0	0	0	0	0	0	0	0	0	0	0	0
denovo1001	TACAGAGGGTGCAAGCGTTAATCGGAATTACTGGGCGTAAAGCGCACGTAGGCGGTTTTTTAAGTCAGATGTGAAAGCCCCGGGCTCAACCTGGGAATTGCATTTGAAACTGGAAAATTAGAGTGTGTGAGAGGGGGGTAGAATTCCAAGTGTAGCGGTGAAATGCGTAGATATGTGGAGGAACACCGATGGCGAAGGCAGCCCCCTGGGTCGACACTGACGCTCAGGCACGAAAGCGTGGGGAGCAAACAGGATTAGAAACCCTAGTAGT	k__Bacteria; p__Proteobacteria	0	0	0	0	0	0	0	0	0	1	0	0	0	0	0	0		0	0	0	0	0	0	0	0	0	0	0	0	1	0	0	0
denovo1002	AACCCAGCACCTCGAGTGGTCAGGAGGTTTATTGGGCCTAGAGCATCCGTAGCCGGTTGCATAAGTTTTCGGTTAAATCTATGCGCTTAACGTATAGGCCGCCGAAAATACTGTGCAGCTAGGGAGTGGGAGGGGTACACGGTACTCGATAGGAAGGGGTAAAATCCTTTGATCTATTGATGACCACCTGTGGCGAAGGCGGTGTACCAGAACACGTTCGACGGTGAGGGATGAAAGCTGGGGGAGCAAACCGGATTAGATA	k__Archaea; p__Crenarchaeota; c__Thaumarchaeota; o__Cenarchaeales; f__Cenarchaeaceae; g__; s__	0	0	1	1	0	0	0	0	3	0	0	0	0	0	0	0		0	0	0	0	0	0	0	0	0	0	0	0	0	0	0	0
denovo1003	GACGAAGGATGCAAGCGTTATCCGGATTCATTGGGTTTAAAGGGTGCGTAGGCGGCCTGATAAGTCAGTGGTGAAATCTCCTCGCTTAACGAGGAAACTGCCATTGATACTGTTGGGCTTGAGTACAGATGCTGTGGGCGGAATATGACATGTAGTGGTGAAATACATAGAGATGTCATAGAACACCGATTGCGAAGGCAGCTCACAAAACTGTAACTGACGCTGAGGCACGAAAGTGCGGGGATCAAACAGGATTAGAAA	k__Bacteria; p__Bacteroidetes; c__Sphingobacteriia; o__Sphingobacteriales; f__; g__; s__	0	0	0	0	0	0	0	0	0	0	0	0	0	0	0	0		0	0	1	17	0	35	6	1	3	0	0	0	0	0	0	0
denovo1004	GACAGAGGTGGCAAGCGTTGTTCGGATTTATTGGGTGTAAAGGGTCCGTAGGTGGCTATGTAAGTCCGGTGTGAAATCCCACAGCTCAACTGTGGAACTGCATTGGAAACTACATGGCTTGAATACCGGAGAGGTTAGGGGAATTCTCGGTGTAAGGGTGAAATCTGTAGATATCGAGAGGAACACCAGTGGCGAAGGCGCCTAACTGGCCGGTTATTGACACTGAGGGACGAAAGCAAGGGGAGCAAACAGGATTAGAAACCCGT	k__Bacteria; p__OP3; c__koll11; o__; f__; g__; s__	0	0	0	0	0	0	0	0	0	0	0	0	0	0	0	0		0	0	0	0	0	2	0	0	0	0	0	0	0	0	0	0
denovo1006	TACGTAGGTGGCAAGCGTTGTCCGGATTTACTGGGCGTAAAGCGCGCGCAGGCGGTGCGGAAAGTCTGTGGTGAAATCTCTCGGCTCAACCGAGAGGGGTCTGCAGATACTCCCGGACTTGAGTGGTGTAGACGAAGGTGGAATTCCGGGTGTAGTGGTGAAATGCGTAGATATCCGGAGGAACACCAGTGGCGAAGGAGGCCTTCGAGGCGCCAACTGACGCTGAGGCGCGAAAGCGTGGGGAGCGAACCGGATTAGATACCCGTGTAGT	k__Bacteria; p__Chloroflexi; c__TK17; o__; f__; g__; s__	2	0	0	0	0	0	0	0	0	0	0	0	0	0	0	0		0	0	0	0	0	0	0	0	0	0	0	0	0	0	0	0
denovo1007	TCCCAGCGGTCCAAGTCGCAACCACAATTATTGGGTCTAAAACATCCGTAGCTTGCTTGATAAGTCTCTTGGGAAATCCGGCCTCTTAAGGGTCGAAGAGCGAGAGATACTGTCGGGCTAGAGACCGGGAGAGGTAAGAAGTACGGTCGGGGTACCGGTAAAATGGGTTGATCCCGTCTGGACTAACAACAGCGAAGGCATCTTACCAGCACGGATCTGACAGTAAGGGATGAAGGCTAGGGGCGCAAAA	k__Archaea; p__Euryarchaeota; c__[Parvarchaea]; o__WCHD3-30; f__; g__; s__	0	0	0	0	0	0	0	0	0	0	0	0	0	0	0	0		0	0	0	0	0	0	0	0	0	0	1	0	0	0	0	0
denovo1008	TACGAAGGGGGCTAGCGTTGCTCGGAATCACTGGGCGTAAAGGGTGCGTAGGCGGGTCTTTAAGTCAGGGGTGAAATCCTGGAGCTCAACTCCAGAACTGCCTTTGAAACTCCTGGTCTTGAGGTCGAGAGAGGTGAGTGGAATTCCGAGTGTAGAGGTGAAATTCGTAGATATTCGGAGGAACACCAGTGGCGAAGGCGGCTCACTGGCTCGATACTGACGCTGAGGTGCGAAAGCGTGGGGAGCAAACAGGATTAGATACCCTAGTAGT	k__Bacteria; p__Proteobacteria; c__Alphaproteobacteria; o__Rhizobiales	0	0	0	1	0	0	0	1	0	0	0	0	0	0	0	0		0	0	0	0	0	0	0	0	0	0	0	0	0	0	0	0
denovo1009	TACGAAGGGGGCGAGCGTTGTTCGGAGTTACTGGGCGTAAAGGGCGCGTAGGCGGCGCTCCAAGTTAGGCGTGAAAGCCCCGGGCTCAACCTGGGAATAGCGCTTAAGACTGGAGTGCTCGAGTGCGGGAGAGGTGAGTGGAATTCCCAGTGTAGAGGTGAAATTCGTAGATATTGGGAAGAACACCAGTGGCGAAGGCGGCCATCTATGCCAATACTGACGCTAAGGTACGAAAGCGTGGGGAGCAAACAGGATTAGAAACCCTGTAGT	k__Bacteria; p__Proteobacteria; c__Alphaproteobacteria; o__Rhodospirillales; f__Rhodospirillaceae; g__; s__	0	0	0	0	0	0	0	1	0	0	0	0	0	0	0	0		0	0	0	0	0	0	0	0	0	0	0	0	0	0	0	0
denovo1010	TACGAAGGGGGCTAGCGTTGTTCGGAATTACTGGGCGTAAAGCGCACGTAGGCGGGTCGTTAAGTCAGGGGTGAAATCCCGGAGCTCAACTCCGGAACTGCCTTTGATACTGGCGATCTAGAGATCGAGAGAGGTGAGTGGAATTCCGAGTGTAGAGGTGAAATTCGTAGATATTCGGAAGAACACCAGTGGCGAAGGCGACTCGCTGGACAGGTATTGACGCTGAGGTGCGAAAGCGTGGGGAGCAAACAGGATTAGATACCCCGGTAGT	k__Bacteria; p__Proteobacteria; c__Alphaproteobacteria	1	0	0	0	0	0	0	0	0	0	0	0	0	0	0	0		0	0	0	0	1	0	0	0	0	0	0	0	0	0	0	0
denovo1012	GACATAGGTGGCAAGCGTTATTCGGAATTACTAGGCGTAAAGCGAGTGTAGGCGGACGATTAAGTCCGATGTTAAATCTCCAGGCTTAACTTGGAGTCGCATCGGATACTGGTCGCCTCGAGTGGGGTAGGGGCAGCGGAATTCCCGGTGTAGCGGTGAAATGCGTAGATATCGGGAGGAACACCTATGGCGAAGGCGGCGATCTGGGAAGATACTGACGCTGAGGTGCGAAAGCGTGGGGAGCAAACAGGATTAGAAACCCCTGTAGT	k__Bacteria; p__Elusimicrobia; c__Elusimicrobia; o__Elusimicrobiales; f__; g__; s__	0	0	0	0	0	0	0	1	0	0	0	0	0	0	0	0		0	0	0	0	0	0	0	0	0	0	0	0	0	0	0	0
denovo1013	TACAGAGGTCCCCAAGCGTTGTTCGGATTCACTGGGCGTAAAGAGTTCGTAGGCGGTTTGTCGCGTCGTTTGTGAAAACCCGGGGCTCAACTTCGGGCTTGCAGGCGATACGGGCAGACTTGAGTGTTTCAGGGGAGACTGGAATTCCTGGTGTAGCGGTGAAATGCGCAGATATCAGGAGGAACACCGGTGGCGAAGGCGGGTCTCTGGGAAACAACTGACGCTGAGGAACGAAAGCGTGGGTAGCAAACAGGATTAGATACCCCGGTAGT	k__Bacteria; p__Actinobacteria; c__Actinobacteria; o__Actinomycetales; f__Nocardiaceae; g__Rhodococcus; s__fascians	0	0	0	1	0	0	0	0	0	0	0	0	0	0	0	0		0	0	0	0	0	0	0	0	0	0	0	0	0	0	0	0
denovo1014	TACGTAGGGTGCGAGCGTTAATCGGAATTACTGGGCGTAAAGCGTGCGCAGGCGGTTATATAAGACAGATGTGAAATCCCCGGGCTCAACCTGGGAACTGCATTAGTGACTGTATAGCTAGAGTGCGGCAGAGGGGGATGGAATTCCGCGTGTAGCAGTGAAATGCGTAGATATGCGGAGGAACACCGATGGCGAAGGCAATCCCCTCGGGCGTCGCACTGACGCTCATGCACGAAAGACGTGGGGAGGCAAACAAGGAG	k__Bacteria; p__Proteobacteria; c__Betaproteobacteria; o__Burkholderiales; f__Comamonadaceae	0	0	0	0	0	0	0	0	0	0	1	0	2	2	1	0		0	0	0	1	0	1	0	1	0	0	1	0	1	1	3	4
denovo1016	TACAGAGACTGCAAGCGTTATTCGGATTCACTGGGCGTAAAGGGTGCGCAGGCGGTTGGGTGTGTCAGATGTGAAATCCCGAGGCTTAACCTCGGAACTGCGTCTGAAACTACTCGACTAGAGTACTGGAGAGGGTAACGGAATTCACGGTGTAGCAGTGAAATGCGTAGATATCGTGAGGAACACCAGAGGCGAAGGCGACCACCTGGACTGATACTGACACTGAGGTGCGAAAGCGTGGGGAGCAAACAGGATTAGAAACCCCGGTAGT	k__Bacteria; p__Verrucomicrobia; c__Opitutae; o__Opitutales; f__Opitutaceae; g__; s__	0	0	0	0	0	0	0	1	0	1	0	0	0	0	0	0		0	0	0	0	0	1	0	0	0	0	0	0	0	0	0	0
denovo1018	TACGTAGGGTCCCGAGCGTTGTCCGGAATTATTGGGCGTAAAGGGCTCGTAGGCGGTCTGTCACGTCGGGAGTGAAATCTTACAGCTTAACTGTGAACTTGCTTTCGATACGGTCAGACTGGAGGCATGCAGGGGAGAACGGAATTCCTGGTGTAGCGGTGAAATGCGCAGATATCAGGAGGAACACCGGTGGCGAAGGCGGGTCTCTGGGCCGATACTGACGCTGAGGAGCGAAAGCGTGGGGAGCGAACAGGATTAGATA	k__Bacteria; p__Actinobacteria; c__Actinobacteria; o__Actinomycetales	0	2	0	0	0	0	0	0	0	0	0	0	0	0	0	0		0	0	0	0	0	0	0	0	0	0	0	0	0	0	0	0
denovo1019	TACAGAGACTGCAAGCGTTATTCGGATTCACTGGGCGTAAAGGGTGCGCAGGCGGCCAAGTGTGTGAGGCGTGAAAGCCTGGAGCTTAACTCCAGAATTGCGTCCAAAACTACGCGACTAGAGTACCGGAGAGGATAGCGGAATTCACGGTGTAGCAGTGAAATGCGTAGATATCGTGAAGAACACCAGCGGCGAAGGCGGCTATCTGGAAGGTAACTGACGCTCAGGCACGAAAGCGTGGGGAGCAAAAGGGATTAGATACCCGTGTAGT	k__Bacteria; p__Verrucomicrobia; c__Opitutae; o__Opitutales; f__Opitutaceae	0	0	0	0	0	0	0	0	0	0	0	0	1	0	0	0		0	0	0	0	0	0	0	0	0	0	0	0	0	0	0	0
denovo1020	TACGGAGGGTGCAAGCATTAATCGGATTTATTGGGCGTAAAGGGCGCGTAGGCGGCCGCATAAGTCAGATGTGAAATCCTGGGGCTTAACCTCAGAACAGCATTTGAAACTGTGCGGCTAGAGGGTAGTCGGGAGAAAACGGAATTCCACAAGTAGCGGTGAAATGCGTAGATATGTGGAAGAACATCTGTGGCGAAGGCGGTTTTCTAGATTACTCCTGACGCTGAGGCGCGAAAGC	k__Bacteria; p__Chlamydiae; c__Chlamydiia; o__Chlamydiales; f__Parachlamydiaceae	0	0	0	0	0	0	0	0	0	0	0	0	0	0	0	0		0	0	1	0	1	0	0	0	1	0	0	0	0	0	0	0
denovo1022	TACGTAGGGTGCGAGCGTTAATCGGAATTACTGGGCGTAAAGCGTGCGCAGGCGGTTATATAAGACAGATGTGAAACTCCCGGGCTCAACCTGGGAACTGCATTTGTAGACTGTATAGCTAGAGTACGGCAGAGGGGATGAATTCCGCGTGTAGCAGTGAAATGCGTAGATATGCGGAGGAACACCGATGGCGAAGGCAATCCCCTGGGCTGTACTGACGCTCATGCGACGAAAGCGTGGGGAGCAAACACGGGATTACGATACCCTGGTAGT	k__Bacteria; p__Proteobacteria; c__Betaproteobacteria; o__Burkholderiales; f__Comamonadaceae	0	0	0	0	0	0	0	0	0	0	0	1	0	0	0	1		0	0	0	0	0	0	0	0	0	0	0	0	0	0	0	0
denovo1023	GACGGAGGGCGCAAGCGTTGTTCGGAATTACTGGGCGTAAAGCGCGGGCAGGTGGTCTGTTAAGTCGTTTGTGAAAATCCGGGGCTCAACCCCGCGAAATGCATACGATACTGGCAGACTAGAGACTGGTAGAGGCTAGCGGAATTCCTGGTGTAGCGGTGGAATGCGTAGATATCAGGAAGAACACCTGTGGCGAAGGCGGCTAGCTGGGCCAGATCTGACACTCATCCGCGAAAGCGTGGGGAGCAAACAGGATTAGAAACCCCTGTAGT	k__Bacteria; p__Gemmatimonadetes; c__Gemm-2; o__; f__; g__; s__	0	0	0	0	0	0	0	0	0	0	0	0	0	0	0	0		0	0	0	1	0	0	0	0	0	0	0	0	0	0	0	0
denovo1024	TACGAAGGGGGCTAGCGTTACTCGGAATCACTGGGCGTAAAGGGTGCGTAGGTGGATCTTTAAGTCAGGGGTGAAATCCTGGAGCTCAACTCCAGAACTGCCTTTGATACTGAGGATCTTGAGTTCGGGAGAGGTAAGTGGAACTGCGAGTGTAGAGGTGAAATTCGTAGATATTCGCAAGAACACCAGTGGCGAAGGCGGCTTACTGGCCCGATACTGACACTGAGGCACGAAAGCGTGGGGAGCAAACAGGATTAGATACCCCAGTAGT	k__Bacteria; p__Proteobacteria; c__Alphaproteobacteria; o__Rhizobiales; f__Bradyrhizobiaceae; g__; s__	0	1	0	0	0	0	1	0	0	0	0	0	0	0	0	0		0	0	0	0	0	0	0	0	0	0	0	0	0	0	0	0
denovo1025	TACAGAGACTGCAAGCGTTATTCGGATTCACTGGGCGTAAAGGGTGCGCAGGCGGCAATGTGTGTGAGGCGTGAAAGCCCGGGGCTTAACCTCGGAATTGCACCTCAAACTACATTGCTAGAGCATTGGAGAGGGTAGCAGAATTCACGGTGTAGCAGTGAAATGCGTAGATATCGTGAGGAATACCAGAGGCGAAGGCGGCTACCTGGACAATTGCTGACGCTCAGT	k__Bacteria; p__Verrucomicrobia; c__Opitutae; o__Opitutales; f__Opitutaceae; g__Opitutus; s__	0	0	0	0	0	0	0	0	0	0	0	0	0	0	0	0		0	0	0	0	0	1	1	0	0	0	1	0	0	0	0	0
denovo1026	TACAGAGGGTGCAAGCGTTAGTCGGAATTACTGGGCGTAAAGCGCGCGTAGGTGGTTTGTTAAGTTGGATGTGAAAGCCCCGGGCTCAACCTGGGAACGTGCATTCAAACTGACAAGCTAGAGTATGGTAGAGGGTGGTGGAATTTCCTGTGTAGCGGTGAAATGCGTAGATATAGGAAGGAACACCAGTGGCGAAGGCGACCACCTGGACTGATACTGACACTGAGGTGCG	k__Bacteria; p__Proteobacteria; c__Gammaproteobacteria; o__Pseudomonadales; f__Pseudomonadaceae; g__Pseudomonas; s__	0	0	1	3	1	3	3	0	2	0	0	0	1	1	0	0		0	0	0	0	0	0	0	0	0	0	0	0	0	0	0	0
denovo1027	TACGGGGGTGCAAGCGTTGTTCGGAATTACTGGGCGTAAAGCGTACGTAGGCGGTTGATTAAGTCAAATGTTAAAGCCCGGGGCTCAACCCCGAGGATGCATTTGATACTGGTCGACTAGAGGGCGATAGAGGAAAGCGGAATTCCGAGTGTAGCGGTGAAATGCGTAGATATTCGGAGGAACATCGGTAGCGAAAGCGGCTTTCTGGGTCGCTCCTGACGCTGAGGTACGAAAGCGTGGGTAGCAAACGGG	k__Bacteria; p__Cyanobacteria; c__S15B-MN24; o__; f__; g__; s__	0	0	0	0	0	0	0	0	0	0	0	0	0	0	1	0		0	0	0	1	2	0	1	0	0	0	0	0	0	0	0	0
denovo1028	TACGGAGGGAGCTAGCGTTGTTCGGAATTACTGGGCGTAAAGCGCACGTAGGCGGCTTTTCAAGTCAGGGGTGAAATCCCGGGGCTCAACCTCGGAACTGCCCTTGAAACTGGAAGGCTAGAATCCTGGAGAGGCGAGTGGAATTCCGAGTGTAGAGGTGAAATGCGTAGATATGTGGAGGAACACCGATGGCGAAGGCAGCCCCCTCGGTA	k__Bacteria; p__Proteobacteria; c__Alphaproteobacteria; o__Sphingomonadales; f__Erythrobacteraceae	0	0	0	0	1	0	0	0	0	0	0	0	0	0	0	0		0	0	0	0	0	0	0	0	0	0	0	0	0	0	0	0
denovo1029	TACGTAGGGGGCGAGCGTTGTCCGGAATCATTGGGCGTAAAGCGCGTGTAGGCGGCTTGGTAAGTCTGGTGTGAAATCCTGGGGCTTAACCCCGGACCTGCACTGGATACTGCCAAGCTTGAGTCCGGGAGGGGAGAGCGGAATTCCTAGTGTAGCGGTGAAATGCGCAGATATTAGGAAGAACACCGGTGGCGAAGGCGGCTCTCTGGAACGGTACTGACGCTGAGACGCGAAAGCGTGGGGAGCGAACAGGATTAGATA	k__Bacteria; p__Actinobacteria; c__Thermoleophilia; o__Gaiellales; f__; g__; s__	0	0	0	2	0	0	0	0	0	0	0	0	0	0	0	0		0	0	0	0	0	3	1	0	0	0	0	0	0	0	0	0
denovo1030	TACGTAGGTGGCAAGCGTTGTCCGGAATTATTGGGCGTAAAGCGCGCGCAGGCGGGATATCAAGTCTATCTTAAAAGTTCTGAGCTTAACTCAGTGAGGGGATAGAAACTGGTATTCTTGAGTATCGGAGAGGAAAGTGGAATTCCCAGTGTAGCGGTGAAATGCGTAGATATTGGGAGGAACACCAGTGGCGAAGGCGACTTTCTGGACGATGTCTGACGCTGAGGCGCGAAAGCCAGGGAAGTGAACGGGATTAGATA	k__Bacteria; p__Firmicutes; c__Clostridia; o__Clostridiales; f__Veillonellaceae; g__G07; s__	1	0	0	0	0	0	0	0	0	0	0	0	0	0	0	0		0	0	0	0	0	0	0	0	0	0	0	0	0	0	0	0
denovo1031	TACGGAGGGTGCGAGCGTTAATCGGAATTACTGGGCGTAAAGCGCACGTAGGTGGTTCGTTAAGTCGGATGTGAAATCCCTGGGCTCAACCTGGGAGCTGCATTCGATACTGGCGGACTCGAGTACGAGAGAGGGGGTGGATCAGTGTAGCGGTGAATAGCGTAGATATCTGGAGGAAC	k__Bacteria; p__Proteobacteria; c__Gammaproteobacteria	0	0	3	2	0	0	6	0	8	23	0	0	0	0	0	0		0	0	0	10	11	23	5	0	0	1	0	0	0	0	0	0
denovo1032	TACGTAGGGTGCGAGCGTTAATCGGAATTACTGGGCGTAAAGCGTGCGCAGGCGGCGACATAAGACAGATGTGAAAATCCCCGGGCGTCAACCTGGGAACGTAGCGTTTGTTGACTGTGTTGCTAGAGTGTAGCAGAGGGGGGTGGGAATTCCACGTGTAGCAGTGAAATGCGTAGAGAT	k__Bacteria; p__Proteobacteria; c__Betaproteobacteria	0	0	0	1	0	0	0	1	0	0	0	0	0	0	0	0		0	0	0	0	0	0	0	0	0	0	0	0	0	0	0	0
denovo1033	TACAGAGGGTGCAAGCGTTAATCGGAATTACTGGGCGTAAAGCGCGCGTAGGTGGTTTGTTAAGTTGGATGTGAAATCCCCGGGCTCAACCTGGGAACTGCATTCAAAACTGACAAGCTAGAGTATGGTAGAGGGTGGTGGAATTTCCTGTGTAGCGGTGAAATGCGTAGATATAGGAAGGAACACCGGTGGCGAAGGCGGCGACCTGGGACGATACTGACGCTGAGGTGCGAAAGCGTGGGGAGCAAACAGGATTAGATACCCGTGTAGT	k__Bacteria; p__Proteobacteria; c__Gammaproteobacteria; o__Pseudomonadales; f__Pseudomonadaceae	0	0	0	1	1	0	0	0	0	0	0	0	0	0	0	0		0	0	0	0	0	0	0	0	0	0	0	0	0	0	0	0
denovo1034	TACGAAGGGGCGTAGCGTTGTTCGGTAATTACTGGCGGTAAAGACGCACGTAGGCGGATATTTAAGTTACAGGGGTGGAAATACCCACGAGCTCAACTCTGGAACTGCCTTTGTATACTGGGTATCTTGAGTATGGAAGAGGTAAGTGGAATTGCGAGTGTAGAGGTGAAATTCGTAGATATTCGCAGGAACACCAGTGGCGAAGGCGGCTTACTGGTCCATTACTGACGCTGAGGTGCGAAAGCGTGGGGA	k__Bacteria; p__Proteobacteria; c__Alphaproteobacteria; o__Rhizobiales	0	0	1	0	0	0	0	0	0	0	0	0	0	0	0	0		0	0	0	0	0	0	0	0	0	0	0	0	0	0	0	0
denovo1035	TACGGGGATGGCAAGCGTTACTCGGATTTATTGGGTGTAAAGGGCAGGTAGGCGGCTATGTAAGTTGTAGGTGAAATCCTGTGACTCAATCACAGAACTGCCTTCAAAACTGCATAGCTTGAAGCCAGAAGAGGAAAGCGGAATTCCCGGTGTAAGGGTGAAATCTGTAGATATCGGGAGGAACACCAGTGGCGAAAGCGGCTTTCTGGTCTGGCCTTGACGCTAATCTGCGAAAGCTAGGGGAGCAAACAGGATTAGAACCT	k__Bacteria; p__OP3; c__koll11; o__GIF10; f__; g__; s__	0	0	0	0	0	0	0	0	0	0	0	0	0	0	0	0		0	0	0	0	0	0	0	0	0	0	0	0	0	0	0	3
denovo1036	TACGTAGGGTGCGAGCGTTAATCGGAATTACTGGGCGTAAAGCGTGCGCAGGGCGGTTGTGTAAAGACAGGTGTGAAATCCCCGGGCTTAACCTGGGAACTGCGCTTGTGACTGCACGGCTAGAGTACGGTAGAGGGGGGTGAATTCCACGTGTAGCAGTGAAATGCGTAGATATGTGGAGGAACACCAATGGCGAAGGCAGCCCCCTGGGCCGATACTGACGCTCATGCACGAAAGCGTGGGGAGCAAACAGGATTAGATACCC	k__Bacteria; p__Proteobacteria; c__Betaproteobacteria; o__Rhodocyclales; f__Rhodocyclaceae	0	0	1	0	0	0	2	1	0	1	0	3	2	0	0	1		0	0	0	0	1	0	2	0	0	0	3	1	0	0	2	1
denovo1037	TACAGAGGGTGCAAACGTTGCTCGGAATCATTGGGCGTAAAGCGCACGTAGGCGGCTACTCAAGTCAGAGGTGAAAGCCCGGGGCTCAACCCCGGAACTGCCTTTGAAACTAGGTAGCTAGAATCTTGGAGAGGTCAGTGGAATTCCGAGTGTAGGGGTGAAATTCGTAGATATTCGGAAGAACACCAGTGGCGAAGGCGACTGACTGGACAAGTATTGACGCTGAGGTGCGAAAGCGTGGGGAGCAAACAGGATTAGAAACCCCGGTAGT	k__Bacteria; p__Proteobacteria; c__Alphaproteobacteria; o__Sphingomonadales; f__Sphingomonadaceae; g__Novosphingobium	0	0	0	0	0	0	0	0	1	0	0	0	0	0	0	0		0	0	0	0	0	0	0	0	0	0	0	0	0	0	0	0
denovo1038	TACGTAGGTCCCCGAGCGTTGTCCGGATTTATTGGGCGTAAAGCGAGCGCAGGCGGTTTGATAAGTCTGAAGTTAAAGGCTGTGGCTCAACCATAGTTCGCTTTGGAAACTGTCAAACTTGAGTGCAGAAGGGGAGAGTGGAATTCCATGTGTAGCGGTGAAATGCGTAGATATATGGAGGAACACCGGTGGCGAAAGCGGCTCTCTGGTCTGTAACTGACGCTGAGGCTCGAAAGCGTGGGGAGCGAACAGGATTAGATACCCCGGTAGT	k__Bacteria; p__Firmicutes; c__Bacilli; o__Lactobacillales; f__Streptococcaceae; g__Streptococcus; s__	0	1	2	0	1	0	1	0	3	1	0	3	2	0	0	0		0	0	2	0	0	2	1	1	0	0	0	0	0	0	0	0
denovo1040	TACAGAGGTCTCAAGCGTTGTTCGGAATCACTGGGCGTAAAGGGTGCGCAGGTGGTCATGTAAGTCAAATGTGAAAGACTGGGGCTCAACCTCAGATTTGCATGTGATACTGCGTGACTTGAGAACTGGAGAGGGATCTTGAATTCACGGTGTAGCAGTGAAATGCGTAGATATCGTGAGGAACACCAAAGGCGAAAGCAGGATCCTGGCCAGCCTCTGACACTCAGGCACGAAGGCTAGGGGAGCAAACGGGATTAGAAACCCGGTAGT	k__Bacteria; p__Verrucomicrobia; c__Verrucomicrobiae; o__Verrucomicrobiales; f__Verrucomicrobiaceae; g__; s__	0	0	0	0	0	0	0	0	0	0	0	0	0	0	0	0		0	1	0	0	0	0	0	0	0	0	0	0	0	0	0	0
denovo1041	TACGAAGGGTGCAAGCGTTAATCGGAATTACTGGGCGTAAAGCGCGCGTAGGTGGTTCAGCAAGTTGGATGTGAAAGCCCTGGGCTCAACCTGGGAACTGCATCCAAAACTACTGAGCTAGAGTACGGTAGAGGGTAGTGGAATTTCCTGTGTAGCGGTGAAATGCGTAGATATAGGAAGGAACACCAACGGCGAAAGCAAAACCCTAAACAACGTCTGACGCTCATGCACGAAGGCTGGGGAAGCAAACGGGATTAGAAACCCCAGTAGT	k__Bacteria; p__Proteobacteria; c__Gammaproteobacteria; o__Pseudomonadales; f__Pseudomonadaceae; g__Azorhizophilus; s__	0	0	0	0	0	0	0	0	0	0	0	0	1	0	0	0		0	0	0	0	0	1	0	0	0	0	2	1	0	0	0	0
denovo1042	TACGAGGGGTGCAAACGTTATTCGGAATTACTGGGTGTAAAGGGTGCGTAGATGGTTGATTAAGTCAGTTGTTAAATTCCTTAGCTTAACTAAGGGTCAGCGATTGAAACTGATTAACTAGAGGATGAGAGAGAGAAGTGGAATTCTCGGAGTAGCGGTAAAATGCGTAGATATCGAGAGGAACACCGATGGCGAAGGCAGCTTCTTGGCTCATTTCTGACATTGAGGCACGAAAGCGTGGGGAGCAAACAGGATTAGAAACCCGAGTAGT	k__Bacteria; p__TM6	0	0	0	0	0	0	0	0	0	0	0	0	0	0	0	0		0	0	0	0	1	0	0	0	1	0	0	0	0	0	0	0
denovo1043	TACGGAGGATGCGAGCGTTATCCGGATTTATTAGGTTTAAAGGGTGTGTAGGCGGAAGTCTAAGTCAGTGGTGAAATCCCCCAGCTTAACTGGGGAACTGCCATAGATACTGGATTTCTTGAGTACAGTTGAAGTAGGCGGAATGTGTAATGTAGCGGTGAAATGCTTAGATATTACACAGAACACCGATTGCGAAGGCAGCTTGCTAAGCTGTTACTGACGCTCATGCACGAAAGCGTGGGGAGCAAACAGGATTAGATACCCGGGTAGT	k__Bacteria; p__Bacteroidetes; c__Bacteroidia; o__Bacteroidales; f__; g__; s__	0	0	0	0	0	0	0	0	0	0	0	0	0	0	0	0		0	0	0	0	0	0	0	0	0	0	0	0	0	0	0	3
denovo1044	TACGTAGGGTGCGAGCGTTAATCGGAATTACTGGGCGTAAAGCGTGCGCAGGCGGTTTTTGTAAGACAGATGTGAAAATCCCCGGGCGTCAACCTGGGAACGTGCGTTTGTGACTGCAAGACTTGAGTGTGGCAGAGGGGGGTGGGAATTCCACGTGTAGCAGTGAAATGCGTAGAGATGTGGAGGAACACCGATGGCGAAGGCAGCCCCCTCGGGT	k__Bacteria; p__Proteobacteria; c__Betaproteobacteria	0	0	0	0	0	0	0	0	0	0	1	27	2	0	1	0		0	0	0	1	0	1	1	0	0	0	0	26	4	0	0	0
denovo1045	TACGTAGGGTGCGAGCGTCAATCGGAATTACTGGGCGTAAAGCGTGCGCAGGCGGTTGTGTAAGACAGGTGTGAAATCCCCGGGCTTAACCTGGGAACTGCGCTTGTGACTGCACGGCTAGAGTACGGCAGAGGGGGGTGGAATTCCACGTGTAGCAGTGAAATGCGTAGATATGTGGAGGAACACCAATGGCGAAGGCAGCCCCCTGGGCCGATACTGACGCTCATGCACGAAAGCGTGGGGAGCAAACAGGATTAGAACCGTACC	k__Bacteria; p__Proteobacteria; c__Betaproteobacteria; o__Rhodocyclales; f__Rhodocyclaceae; g__Azoarcus; s__	0	0	0	0	0	0	0	0	0	0	0	0	0	0	1	0		0	0	0	0	0	0	0	0	0	0	0	0	0	0	0	0
denovo1046	TACGTAGGTGGCAAGCGTTACTCGGAATTACTAGGCGTAAAGGGCAGGTAGGTGGTTAGGTAAGTCCATAATGAAAGCTCCCGGCTTAACTGGGAGAGGTGTATGGAAACTGCCCAACTCGAGTGTGGGAGAGGTGACTGGAATTCCCGGTGTAGCGGTGAAATGCGTAGATATCGGGAGGAACACCAACGGCGAAAGCAGGTCACTAGCCCAATACTGACACTGAGCTACGAAAGCTAGGGGAGCAAACAGGATTAGAAACCCTAGTAGT	k__Bacteria; p__Elusimicrobia	0	0	0	0	0	0	0	0	0	0	0	0	0	0	0	0		0	1	0	0	0	0	0	0	0	0	0	0	0	0	0	0
denovo1047	TACGTGAGGGGCAAACGTTGTTCGGTGTCACTGGGCTTAAAGGGCGCGTAGGTGGCTGCGTAAGTAAGGTGTGAAAGCCCTCGGCTTACCCGGGGAATTGCGCCTTAAACTGCGTGGCTTGAGGACCAGAGGGGTAGGAGGAACTCCAGGTGTAGCGGTGAAATGCGTAGATATCTGGGGGAAGGCCGGCGGCGAAGGCGTCCTACTGGCTGGTTCCTGACACTGAGGCGCGAAAGCGTGGGGAGCAAACAGGATTAGATACCCCTGTAGT	k__Bacteria; p__Planctomycetes; c__vadinHA49; o__p04_C01; f__; g__; s__	0	0	0	0	0	0	0	0	0	0	0	0	0	0	0	0		0	0	0	0	0	0	0	0	1	0	0	0	0	0	0	0
denovo1048	TACGTAGGGGGCGAGCGTTGTCCGGAATCATTGGGCGTAAAGAGCGTGTAGGCGGCTCGGTAAGTCCGCCGTGAAAACCTGAGGCTCAACCTCAGGCTTGCGGTGGATACTGTCGGGCTAGAGGATGGTAGAGGCGAGTGGAATTCCCGGTGTAGCGGTGAAATGCGTAGAGATCAGCAGGAACACCCGTGGCGAAGGCGGCCCCCTGGTCGGTACCTGA	k__Bacteria; p__Actinobacteria; c__Rubrobacteria; o__Rubrobacterales; f__Rubrobacteraceae; g__Rubrobacter; s__	0	1	0	0	0	0	0	0	0	0	0	0	0	0	0	0		0	0	0	0	0	0	0	0	0	0	0	0	0	0	0	0
denovo1049	TACAGAGGGTGCAAGCGTTAATCGGAATTACTGGGCGTAAAGGGTGTGTAGGTGGTCTGTTAAGTCAGACGTGAAATCCCCGGGCTCAACCTGGGAATGGCGTTTGATACTGGCAGACTCGAGTGTGGTAGAGGGTAGTGGAATTCCGCATGTAGCAGTGAAATGCGTAGATATGCGGAGGAACATCAGTGGCGAAGGCGGCTACCTGGACCAACACTGACACTGAGGCACGAAAGCGTGGGTAGCAAACAGGATTAGAAACCCTTGTAGT	k__Bacteria; p__Proteobacteria; c__Gammaproteobacteria	0	0	0	0	0	0	0	0	0	1	0	0	0	0	0	0		0	0	0	0	0	0	0	0	0	0	0	0	0	0	0	0
denovo1050	TACGTAGGTGGCGAGCGTTGTCCGGATTTATTGGGTTTAAAGGGTGCGTAGGCGGCTCATTAAGTCAGTGGTGAAATACGGCAGCTTAACTGTCGAGGTGCCATTGATACTGGTGAGCTAGAGTACTGATGAGGTAGGCGGAATGGACGGTGTAGCGGTGAAATGCTTAGAGATCGTCCAGAACACCGATAGCGAAGGCAGCTTACTAAGGAGTAACTGACGCTGAGGCACGAAAGTGTGGGGATCAAACAGGATTAGATACCCCTGTAGT	k__Bacteria; p__Bacteroidetes; c__Sphingobacteriia; o__Sphingobacteriales; f__Flammeovirgaceae; g__A4; s__	0	0	1	0	0	0	0	0	0	0	0	0	0	0	0	0		0	0	0	0	0	0	0	0	0	0	0	0	0	0	0	0
denovo1052	TACAGAGAGTGCAAGCGTTAATCGGAATTACTGGGCGTAAAGCGCGCGTAGGCGGATATTTAAGTCGGATGTGAAATCCCTGAGCTTAACTCGGGAATGGCATTCGATACTGGATGTCTGGAGTATGGTAGAGGGAAGTGGAATTTCTGGTGTAGCGGTGAAATGCGTAGATATCAGAAAGAACACCAGTGGCGAAGGCGACTTCCTGGACCAATACTGACGCTGAGGCGCGAAAGCGTGGGGAGCAAACAGGATTAGAAACCCGGGTAGT	k__Bacteria; p__Proteobacteria; c__Gammaproteobacteria	0	0	0	2	0	0	3	1	0	0	0	0	0	0	0	0		0	0	0	0	0	0	0	0	1	0	0	0	0	0	0	0
denovo1053	TACGAAGGGTGCAAGCGTTAATCGGAATTACTGGGCGTAAAGCGCGCGTAGGTGGTTCAGCAAGTTGGATGTGAAAGCCCTGGGCTCAACCTGGGAACTGCATTCAAAACTGACAAGCTAGAGTATGGTAGAGGGTGGTGGAATTTCCTGTGTAGCGGTGAAATGCGTAGATATAGGAAGGAACACCAGTGGCGAAGGCGACCACCTGGACTGATACTGACACTGAGGTGCGAAAGCGTGGGGAGCAAACAGGATTAGAAACCCTGGTAGT	k__Bacteria; p__Proteobacteria; c__Gammaproteobacteria; o__Pseudomonadales; f__Pseudomonadaceae	0	0	1	23	9	4	14	19	2	1	1	0	6	3	2	0		0	0	2	0	0	4	0	2	2	0	3	2	1	0	2	0
denovo1054	TACGTAGGGGGCAAGCGTTGTCCGGAATCATTGGGCGTAAAGCGCGTGTAGGCGGTTACGTAAGTCTGCTGTGAAAGTCGGAGGCTCAACCTTCGAAAGCCGGTGGATACTGCGTGACTAGAGTACGGAAGAGGAGAGTGGAATTCCTGGTGTAGCAGTGAAATGCGCAGATATCAGGAGGAACACCAACGGCGAAGGCAGCTCTCTGGGACGTTACTGACGCTGAGACGCGAAAGCGTGGGGAGCAAACAGGATTAGAAACCCTGGTAGT	k__Bacteria; p__Actinobacteria; c__Thermoleophilia; o__Solirubrobacterales; f__; g__; s__	0	0	0	0	0	0	0	0	0	0	0	0	0	0	0	0		0	0	1	0	0	0	0	0	0	0	0	0	0	0	0	0
denovo1055	TACGTAGGGTGCGAGCGTTAATCGGAATTACTGGGCGTAAAGCGTGCGCAGGCGGTTTTGTAAGTCAGATGTGAAAATCCCCCGGGCTCAACCTGGGAACTGCATTTGAGACTGCAAAGCTAGAGTGTGGCAGAGGGGGGTGGAATTCCACGTGTAGCAGTGAAATGCGTAGAGATGTGGAGGAACACCGATGGCGAAGGCGAGCCCCCTGGGTCAATACTGACGCTCAGTGC	k__Bacteria; p__Proteobacteria; c__Betaproteobacteria	0	0	0	0	0	0	0	0	0	0	0	1	0	0	0	0		0	0	0	0	0	0	0	0	0	0	0	0	0	0	0	0
denovo1056	TACGAGTGCCCCCGAGCGTTATCCGGAATTATTGGGCGTAAAGGGTGTGTAGGCGGTTTTGTTAGTCTTTTGTTAAAGCTCCCGGCTTAACCGGGAAAGTGCAAAAGAAACGGCAAAACTGGAGGGTGCAAGAGGCTTATGGAACTCATGGTGTAGGGGTGAAATCCGTTAATATCATGGGGAACACCGAAGGCGAAGGCAGTAAGCTGGTGCACATCTGACGCTGAAAACACGAAAGCGTAGGTAGCGAAT	k__Bacteria; p__OD1; c__ZB2; o__; f__; g__; s__	0	0	0	0	0	0	0	0	2	0	0	0	0	0	0	0		0	0	0	0	0	0	0	0	0	0	0	0	0	0	0	0
denovo1058	TACGGAGGGTGCAAGCGTTAATCGGAATTACTGGGCGTAAAGCGCACGTAGGTGGTTTGTTAAGCTAGCTGTGAAATCCCCGGGCTCAACCTGGGCACTGCAGTTAGAACTGGCAAGCTAGAGTAGGGTAGAGGGGTGTGGAATTTCCTGTGTAGCGGTGAAATGCGTAGATATAGGAAGGAACACCAGTGGCGAAGGCGACTACCTGGACTGATACTGACACTGAGGTGCGAAAGCGTGGGGAGCAAACAGGATTAGAAACCCGTGTAGT	k__Bacteria; p__Proteobacteria; c__Gammaproteobacteria	0	0	0	0	0	0	0	0	0	1	0	0	0	0	1	0		0	0	0	0	0	0	0	0	0	0	0	0	0	0	0	0
denovo1059	TACGTAGGTGGCAAGCGTTGTCCGGATTTACTGGGCGTAAAGGGCTTGTAGGCGGTTCGTTAAGTCCGGTGTGAAATCTCCCGGCCCAACCGGGATAGGTCACTGGATACTGGCGAACTAGAGGGGGGTAGAGGAAAGCAGAATTCCTGGTGTAGCGGTGAAATGCGTAGATATAGGAAGGAACACCAGTGGCGAAGGCGACTACCTGGCCAAATACTGACGCTGAGGTGCGAAAGCGTGGGGAGCAAACAGGATTAGAAACCCCTGTAGT	k__Bacteria	0	0	0	0	0	0	0	0	0	0	0	0	0	0	0	0		0	0	0	0	0	0	0	0	1	0	0	0	0	0	0	0
denovo1060	TACGAAGGGGGCTAGCGTTGTTCGGAATTACTGGGCGTAAAGCGTGCGCAGGCGGTTATGTAAGACAGATGTGAAAATCCCCGGGCTTAACCTGGGAACTGCGCTTGTGACTGGAAGACTAGAGTATGGCAGAGGGGGGTGGAATTCCACGTGTAGCAGTGAAATGCGTAGAGATGTGGAGGAACACCGATGGCGAAGGCAGCCCCCTGGGCCAATACTGACGCTCATGCACGAAAGCGTGGGTAGCAAACAGGATTAGAAACCCCTGTAGT	k__Bacteria; p__Proteobacteria; c__Betaproteobacteria	0	0	0	0	0	0	0	0	0	0	0	0	1	0	0	0		0	0	0	0	0	0	0	0	0	0	0	0	0	0	0	0
denovo1061	TACGAGTGCCCTCGAGCGTTATCCGGAATTATTGGGCGTAAAGCGCGCGTAGGCGGTTTGTTAAGTCAGATGTGAAAGCCCATGGCTCAACCATGGACGTGCATTTGAAACTGGCAGACTTGAGTATTGGAGGGGTGGTGGAATTCCCGGTGTAGAGGTGAAATTCGTAGATATCGGGAGGAATACCGGTGGCGAAGGCGACCACCTGGCCAAATACTGACGCTGAGGTGCGAAGGCGTGGGGAGCAAACAGGATTAGATACCCCTGTAGT	k__Bacteria; p__Proteobacteria; c__Deltaproteobacteria; o__Desulfobacterales; f__Desulfobulbaceae	0	0	0	0	0	0	0	0	0	0	0	0	0	0	0	0		0	0	0	0	0	0	0	0	0	0	0	0	0	0	0	1
denovo1062	TACAGAGGGTGCAAGCGTTAATCGGAATTACTGGGCGTAAAGCGCGCGTAGGTGGTTTGTTAAGTTGGATGTGAAATCCCCGGGCTCAACCTGGGAACTGCATTCAAAACTGACAAGCTAGAGTATGGTAGAGGGTGGTGGAATTTCCTGTGTAGCGGTGAAATGCGTAGATATAGGAAGGAACATCAGTGGCGAAGGCGAGTCTCTGGACATTTCCTGACGCTGAGGCACGAAAGCCAAGGGAGCAAACGGGATTAGATACCCGGGTAGT	k__Bacteria; p__Proteobacteria; c__Gammaproteobacteria	0	0	0	0	2	0	0	0	0	0	0	0	0	0	0	0		0	0	0	0	0	0	0	0	0	0	0	0	0	0	0	0
denovo1063	GACAGAGGATGCGAGTGTTATCCGGATTTATTGGGCGTAAGGAGTCTGTAGGTGGGTAATTTACATCTTATGTGTATATCAGGAATCAATCCTAGAAAGCGTAAGAAACAATTATCTAGAGTTTAGTAGAGTTTAAAGGAATTTTCAGTGGAGTAGTAAAATGTGTAGATATTGAAAAGAACACCAAAGGCGAAAGCATTTAAACAAGCTAATACTGACACTGAGAGACGAAAGCTAGGGGAGCAAACAGGATTAGATACCCGAGTAGT	k__Bacteria	0	0	0	0	0	0	0	3	2	0	0	0	1	0	2	0		0	0	0	0	0	0	0	0	0	0	0	0	0	0	0	0
denovo1064	TACATGAGGTACAAACGTTACCCGGAATTATTGGGCGTAAAGCGTCCGTAGGTGGCGTGTTAAGTCAGGTGTTAAATCTTGAGGCTCAACTTCAAGTCTGTACCTGAAACTGACATGCTAGAGTATTGGAGAGGTGAGTGGAATTTTGTGTGTAGGGGTAAAATCCGTAGATACACAAAGGAACACCAAAAGCGAAGGCAGCTCACTGGCCAATTACTGACACTGATGGACG	k__Bacteria	2	0	0	0	0	0	0	0	0	0	0	0	0	0	0	0		0	0	0	0	0	0	0	0	0	0	0	0	0	0	0	0
denovo1065	TACGTAGGTGGCGAGCGTTGTCCGGAATTACTGGGTGTAAAGGGCGTGTAGGCGGGATGTAAGTCAGATGTGAAACTACCGAAGCTTAACTTCGGAACTGCATCTGAAACTGTGTCTCTTGAGTGCTGGAGAGGAAAGCGGAATTCCTAGTGTAGCGGTGAAATGCGTAGATATTAGGAGGAACACCAGTGGCGAAGGCGGCCACCTGGTCCACTACTGACGCTCATGCTCGAAAGCGTGGGGATCAAACAGGATTAGAAACCCG	k__Bacteria; p__Firmicutes; c__Clostridia; o__Clostridiales	0	0	0	0	0	0	0	0	0	0	0	0	1	2	0	1		0	0	0	0	0	0	0	0	0	0	0	0	0	0	0	0
denovo1068	AACGGAGGGGGCGAGCGTTGCCCGGATTTACTGGGCTTAAAGGGTCCGTAGGCGGTGTCCTAAGTCCCCCGTGAAAGCTGCCCGCTCAACGGGCAGAGGTCGGGGGAGACTGGGACACTTGAGGGCGGGAGAGGCCAGCGGAACGGCGGGTGTAGCGGTGAAATGCGTCGATATCCGCCGGAACACCAGTGGCGAAGGCGGCTGGCTGGAACGCCCCTGACGCTGAGGGACGAAGGCCGGGGGAGCGAACCGGATTAGAAACCCTAGTAGT	k__Bacteria; p__OctSpA1-106; c__; o__; f__; g__; s__	0	72	0	0	0	0	0	0	0	0	0	0	0	0	0	0		0	2	0	0	0	0	0	0	0	0	0	0	0	0	0	0
denovo1069	TACGTAGGGGGCAAGCGTTGTCCGGATTTATTGGGCGTAAAGCGCGTGTAGGCGGCCAGGTAGGTCTGGTGTGAAACCTCGAGGCTCAACCTCGAGCGGTCATCGGAAACCACTTGGCTAGAGTCCGGAAGAGGAGAGTGGAATTCCCGGTGTAGCGGTGAAATGCGCAGATATCAGGAGGAACACCGGTGGCGAAGGCGGGATCCTGGGCCGTTGCTGACGCTGAGGCGCGAAAGCTGGGGGAGCGAACAGGATTAGATACCCCAGTAGT	k__Bacteria; p__Actinobacteria; c__Thermoleophilia; o__Gaiellales	0	1	0	0	0	0	0	0	0	0	0	0	0	0	0	0		0	0	0	0	0	0	0	0	0	0	0	0	0	0	0	0
denovo1070	AACGTAGGGGGCCCAGCGTTGCTCGGAATTACTGGGCGTAAAGGGTTCGTAGGCGGTGCGGCAAGTCGGGAGTGAAATCCCAGGGCCTAACTCTGGGGCTGCTCCCGAAACTGCTGTGCTCGAGTGCGGGAGAGGCGAGTGGAATTGCAGGTGTAGCGGTGAAATGCGTAGATATCTGCAGGAACACCCGTGGCGAAGGCGGCTCGCTGGACCGCAACTGACGCTGAGGAACGAAAGCTAGGGGAGCAAACAGGATTAGAAACCCTGGTAGT	k__Bacteria; p__Acidobacteria; c__Acidobacteria-2; o__; f__; g__; s__	1	0	0	0	0	0	0	0	0	0	0	0	0	0	0	0		0	0	0	0	0	0	0	0	0	0	0	0	0	0	0	0
denovo1071	GACGAACCCGTGCGAACGTTATTCGGAAGCATTGGGCTTAAAGGGCGCGTAGGCGGGTCGACACGTCGGAACTGAAATCCCCCGGCTCAACCGGGGAACGGGCGTGGATACGACGGGTCTGGAGGGGCATAGGGGGACCGTGGAACTTCCGGTGGAGCGGTGAAATGCGTTGAGATCGGAAGGAACGCCCGTGGCGAAAGCGAGGTCCTGGATGCCTACTGACGCTGAGACGCGAAAGCCAGGGGAGCGAACGGGATTAGAAACCC	k__Bacteria; p__Planctomycetes; c__Planctomycetia; o__Gemmatales; f__Isosphaeraceae; g__Singulisphaera; s__	0	1	0	0	0	0	0	0	0	0	0	0	0	0	0	0		0	0	0	0	0	0	0	0	0	0	0	0	0	0	0	0
denovo1072	TACGGAGGTGGCGAGCGTTGCTCGGATTTACTGGGTGTAAAGGGCACGTAGGCGGTCTTGTAAGCCCTGCCTTAAAGGCTCTGGCTCAACCAGAGTAGGCGGTAGGGGACTGCAGGACTTGAGGATGGGAGAGGTAAGCGGAATTCCCGGTGTAAGGGTGAAATGCGTAGATATCAGGAGGAACGCCGGTGGCGAAAGCGAGTCTCTGGACAACTTCTGACACTGAGGTGCGAAAGCTAGGGGAGCAAACGGGATTAGAAACCCCTGTAGT	k__Bacteria	0	1	0	0	0	0	0	0	0	0	0	0	0	0	0	0		0	0	0	0	0	0	0	0	0	0	0	0	0	0	0	0
denovo1073	TACGTAGGGTGCGAGCGTTAATTGGAATTACTGGGCGTAAAGCGCGCGTAGGCCGTCGAGTAAGTCGGGTGTGAAATCCCTGGGCTTAACCCTGGGAATTGCATTCGATACTGCCTGACTAGAGTGTGGAAGAGGGAAGCGGAATTTCCGGTGTAGCGGTGAAATGCGTAGATATCGGAAGGAACACCAGTGGCGAAGGCGACTTCCTGGTCCAACACTGACGCTGAGGCGCGAAAGCTGGGGGGCAAACAGGATTAGATA	k__Bacteria; p__Proteobacteria; c__Gammaproteobacteria	0	0	0	0	0	0	0	0	0	0	0	0	0	0	0	0		0	0	0	0	0	0	0	0	0	1	0	0	0	0	0	0
denovo1074	TACGTAGGGGCGAGCGTTGTCCGGATTATTGGGCGTAAAGGGCGTGTAGGCGGTTTTTAAGTTCAGAGGTGAAAACCAAGGGCTCAACCCTGGGCGTGCCTCTGAAACTGGGAAACTTGAGTGCTCTAGAGGGCAGTGGAATTGCCGGTGTAGCAGTGAAATGCGTAGAGATCGGCAGGAACACCAGTGGCGAAGGCGACTGCCTGGGGAGTAACTGACGCTGAGGCGCGAAAGCTGGGGGA	k__Bacteria; p__Firmicutes; c__Clostridia; o__Clostridiales; f__Symbiobacteriaceae; g__Symbiobacterium	0	0	0	0	0	0	0	0	0	0	0	0	0	0	0	0		1	0	0	0	0	0	0	0	0	0	0	0	0	0	0	0
denovo1075	TACGGAGGTTGCAAGCGTTGTTCGGATTTACTGGGCGTAAAGGGAGCGCAGGCGGTTAACTCAGTCTAAAGTGAAAGTCCGGGGCTCAACCCGGAGTGCTTTGGATACTGGTTGACTTGAGTATGTGAGAGGAGAGCGGAATTCCAGGTGTAGCGGTGAAATGCGTAGATATCTGGAGGAACACCGGTGGCGAAAGCGGCTCTCTGGCACGAAACTGACGCTGAGGCTCGAAAGCATGGGTAGCGAACGGGATTAGAAACCCTAGTAGT	k__Bacteria; p__NKB19; c__; o__; f__; g__; s__	1	0	2	0	1	0	2	0	0	0	0	0	0	0	0	0		0	0	3	0	0	0	0	0	0	0	0	0	0	0	0	0
denovo1076	TACGTAGGGTCCCAAACGTTGCTCGGAATTATTGGGCGTAAAGGGTACGCAGGCGGCTGTGCAAGTCTGAGGTGAAATTCCGAGGCTCAACCTCGGGGCTGCCTTGGATACTGCACGGCTAGAGTTGTAATAGGGGTGGCAGGAATTCCTGGTGTAGGAGTGAAATCTGTAGATATCAGGAGGAACACCAATAGCGTAGGCAAGCCACTGGGTAACGACTGACGCTCAGGTACGAGAGCTAGGGGAGCAAATGGGATTAGATACCCCAGTAGT	k__Bacteria	0	0	0	0	0	0	0	0	0	0	0	0	0	2	0	0		0	0	0	0	0	0	0	0	0	0	0	0	0	0	0	0
denovo1077	GACAGAGGTGGCAAGCGTTGTTCGGATTCATTGGGTGTAAAGGGTTCGTAGGTGGCCAAATAAGTCTGACGTGAAATCCCAGGGCTCAACCCTGGAACTGCGTTGGAAACTGTATGGCTTGAGTGCCGCAGAGGTAAAGGGAATTCCCGGTGTAAGGGTGAAATCTGTAGATATCGGGAGGAACACCAGTGGCGAAGGCGCTTTACTGGGCGGTTACTGACACTGAGGAACGAAAGCAAGGGGAGCAAACAGGATTAGAAACCCCAGTAGT	k__Bacteria; p__OP3; c__koll11; o__; f__; g__; s__	0	0	0	0	0	0	0	1	0	0	0	0	0	0	0	0		0	0	0	0	0	1	0	0	0	0	0	0	0	0	0	0
denovo1078	TACTCGCGGTCCAAGTCGCAGCCATCATTATTAGGTCTAAAACATCCGTAGCTTGTTGCATAAGTTTCTTGTGAAATCCTACATCTTAAGTGTAGGGCGTGCAAGAAATACTGCGCAGCTAGAGACCGGAAGACGTGAAGAGTACGGCAGAAGTAGTAGTAAAATACGTTAATCTTTGTCGGACTCACAATAGCGAAGGCACTTCACGAGTACGGTTCTGACAGTGAGGGATGAAGGCTCGGGGCGCAAAAGGGATTAGAAACCCTGGTAGT	k__Archaea; p__Euryarchaeota; c__[Parvarchaea]; o__WCHD3-30; f__; g__; s__	0	1	0	0	0	0	0	0	0	0	0	0	0	0	0	0		0	0	0	0	0	0	0	0	0	0	0	0	0	0	0	0
denovo1079	TACGTAGGGCGCAAGCGTTGTCCGGAATTATTGGGCGTAAAGAGCTCGTAGGCGGTTTGTCGCGTCTGGTGTGAAACTCAAGGCTCAACCTTGAGCTTGCATCGGGTACGGGCAGACTAGAGTGCGGTAGGGGTGACTGGAATTCCTGGTGTAGCGGTGGAATGCGCAGATATCAGGAGGAACACCGATGGCGAAGGCAGGTCACTGGGCCGCAACTGACGCTGAGGAGCGAAAGCATGGGGAGCGAGCAGGATTACG	k__Bacteria; p__Actinobacteria; c__Actinobacteria; o__Actinomycetales; f__Cellulomonadaceae; g__; s__	1	0	0	1	0	0	0	0	0	0	0	0	0	0	0	0		3	0	1	0	0	0	0	0	0	0	0	0	0	0	0	0
denovo1080	TACGGAGGGAGCTAGCGTTGTTCGGAATTACTGGGCGTAAAGCGCACGTAGGCGGCGACTCAAGTCAGAGGTGAAAGCCTGGAGCTCAACCTCCAGACTGCTTGAACTAGTCGCTAGAATCTTGGAGAGGCGAGTGGAATTCCGAGTGTAGAGGTGAAATTCGTAGATATTCGGAAGAACACCAGTGGCGAAGGCGACTCGCTGGACAAGTATTGACGCTGAGGTGCGAAAGCGTGGGGAGCAAACAGGATTAGATACCC	k__Bacteria; p__Proteobacteria; c__Alphaproteobacteria; o__Sphingomonadales	0	0	0	1	0	0	0	0	0	0	0	0	0	0	0	0		0	0	0	0	0	0	0	0	0	0	0	0	0	0	0	0
denovo1081	TACAGAGGTCTCAAGCGTTGTTCGGATTCATTGGGCGTAAAGGGTGCGTAGGTGGCGTCGTAAGTCAGGTGTGAAATCTCGGGGGCTCAACCCCGAACTGCACTTGATACTGCGATGCTCGAGTACTGGAGAGGAGATTGGAATTTACGGTGTAGCAGTGAAATGCGTAGATATCGTAAGGAAGACCAGTGGCGAAGGCGAATCTCTGGACAGTTACTGACACTGAGGCACGAAGGCCAGGGGAGCAAACGGGATTAGAAACCC	k__Bacteria; p__Verrucomicrobia; c__[Spartobacteria]; o__[Chthoniobacterales]; f__[Chthoniobacteraceae]; g__Chthoniobacter; s__	0	0	1	0	0	1	0	1	2	0	0	0	0	0	0	0		0	0	0	0	0	0	0	0	0	0	0	0	0	0	0	0
denovo1082	TACGAAGGGGGCAAGCGTTGTTCGGATTTACTGGGCGTAAAGGGCGCGTAGGCGGATCTTTAAGTCAGAGGTGAAAGCCCTGGGCTCAACCCGGGAATTGCCTTTGAGACTGGGGGTCTTGAGTATGGGAGAGGGTGGCGGAATACCCAGTGTAGAGGTGAAATTCGTAGATATTGGGTAGAACACCAGTGGCGAAGGCGGCCACCTGGCCCATAACTGACGCTGAGGCGCGAAAGCGTGGGGAGCAAACAGGATTAGATACCCCGGTAGT	k__Bacteria; p__Proteobacteria; c__Alphaproteobacteria	0	0	0	0	0	0	0	0	0	0	0	0	0	0	0	0		0	0	2	0	0	1	2	1	0	0	0	0	0	0	0	0
denovo1083	TACGGAGGGTGCGAGCGTTAATCGGAATTACTGGGCGTAAAGCGTGCGTAGGTGGTTAATTAAGTTATCTGTAAAAGCCCCGGGCTCAACCTGGGAAGGCCAGATAAAACTGATAAACTCGAGTATGGGAGAGGGTAGTGGAATTTCCGGTGTAGCGGTGAAATGCGTAGAGATCGGAAGGAACACCAGTGGCGAAGGCGGCTACCTGGCCTAATACTGACACTGAGGCACG	k__Bacteria; p__Proteobacteria; c__Gammaproteobacteria; o__Legionellales; f__Legionellaceae	0	0	0	1	0	0	0	0	0	0	0	0	0	0	0	0		0	0	0	0	0	0	0	0	0	0	0	0	0	0	0	0
denovo1084	TACGTAGGTGGCAAGCGTTGTCCGGATTTACTGGGCGTAAAGAGCGCGTAGGCGGCTTTTTAAGTCTATGGTGAAATCTCCCGGCTTAACTGGGAGGAGTCTGTAGATACTGAAAGGCTTGAGTACCGCAGAGGAAAGTGGAATTCCCGGTGGAGTGGTGAAATGCGTAGATATCGGGAGGAACACCAGAGGCGTAGGCGGCTTTCTGGGCGGTTACTGACGCTGAGGCGCGAAAGCGTGGGGAGCGAACCGGATTAGATACCCGGGTAGT	k__Bacteria; p__Chloroflexi	2	0	0	0	0	0	0	0	0	0	0	0	0	0	0	0		0	0	0	0	0	0	0	0	0	0	0	0	0	0	0	0
denovo1085	CACCGGAGCCCACAAGTGGGGATCACGATTATTGGGTCTAAAGCGTCCGTAGCTGTTTGAGAAAGTCTCTTGTGAAATTGTTCGGCTTAACCGAGCAGCGCGCAAGAGATACTCCTCGAATAGGGACCGGGAGGAGACAGAGGTATACCTTGGGGAGCGGTAAAATGCTATAATCCTTGGTGGACCACCAATAGCGAAGGCATCTGTCTAGAACGGGTCCGACGGTCAGGGACGAAAGCTGGGGGAGCAAAAGGGATTAGATACCCGTGTAGT	k__Archaea; p__Euryarchaeota	1	0	0	0	0	0	0	0	0	0	0	0	0	0	0	0		0	0	0	0	0	0	0	0	0	0	0	0	0	0	0	0
denovo1086	TACGAAGGGTGCAAGCGTTAATCGGAATTACTGGGCGTAAAGCGCACGTAGGCGGCGACACAAGTCAGAGGTGAAAGCCCGGGGCTCAACCCCGGACTGCCTTTGAAACTAGGTTGCTAGAATCTTGGAGAGGTCAGTGGAAGTTCCGAGTGTAGAGGTGAAATTCGTAGATATTCGGAAGAACACCAGTGGCGAAGGCGACTGACTGGACAAGTATTGACGCTGAGGTGCGAAAGCGTGGGGGAGC	k__Bacteria; p__Proteobacteria; c__Alphaproteobacteria; o__Sphingomonadales; f__Sphingomonadaceae; g__Novosphingobium	0	0	0	0	0	0	0	0	0	0	0	0	2	0	0	0		0	0	0	0	0	0	0	0	0	0	0	0	0	0	0	0
denovo1087	GACAGAGGTGGCGACCGTTGTTCGGAATCACTGGGCATAAAGCGCGTGTAGGCGGCATTGTAAGTCGGGTGTGAAATCCCTCGGCCGTAACCGACGGAAGTTAGTCGCTCGAAACTAACCTTCGTCTTGTAGGAGTCAGAGGGGAGGCCTGGAAGTTACCTGGTGGAGCGGTGAAATAGCGTTGATATCAGGAGGAACACCGGCGGCGAAGGCGAGGCTCTGGCTGATTTCTGACGCTGAGACGCGAAAGCT	k__Bacteria; p__Planctomycetes; c__BD7-11; o__; f__; g__; s__	0	0	0	0	0	0	0	1	0	0	0	0	0	0	0	0		0	0	0	0	0	0	0	0	0	0	0	0	0	0	0	0
denovo1088	TACGTAGGGTGCGAGCGTTAATCGGAATTACTGGGCGTAAAGGGTGCGTAGGCGGTTCTGTAAGTCAGATGTGAAATCCCCGGGCTTAACCTGGGAACTGCGTTTGAAACTACAGAGCTAGAGTGTGGCAGAGGGGGGTGGAATTCCATGTGTAGCAGTGAAATGCGTAGAGATATGGAAGAACATCGATGGCGAAGGCAGCCCCCTCGGGTTAACG	k__Bacteria; p__Proteobacteria; c__Betaproteobacteria; o__Nitrosomonadales; f__Nitrosomonadaceae; g__; s__	0	0	1	2	0	1	1	1	5	2	0	0	0	0	0	0		0	0	1	1	2	0	3	1	0	1	0	0	0	0	0	0
denovo1090	TACGTAGGGTCCCAAGCATTATCCGGATTTATTGGGCGTAAAGCACATGTAGGTGGTTATGTCAGTCGCTGCTTAAATCTCTGGGGCTCAAACCCAGATCCTCGGCGAGCGAGACGGCGATGACTAGTGGTCGGCAGGGGTGGAACGGAATTCTCGGTGTAGGAGTGAAATACCGTTGATATCGAGAGGAACACCAATGGCGAAGGCAGTTCACTAGGCCGATTCAGACACTGAGATGTGAAAGCGTGGGGGAGCG	k__Bacteria	0	0	0	0	0	0	0	0	0	2	0	0	0	0	0	0		0	0	0	0	0	0	0	0	0	0	0	0	0	0	0	0
denovo1091	TACGTAGGGTGCAAGCGTTAATCGGAATTACTGGGCGTAAAGCGTGCGCAGGCGGTTGTGCAAGACAGATGTGAAATCCCCGGGCTCAACCTGGGAACTGCATTTGTGACTGCACGGCTAGAGTGTGTCAGAGGGGGGTAGAATTCCACGCGTAGCAGTGAAATGCGTAGAGATGTGGAGGAACACCGATGGCGAAGGCAGCCCCCTGGAGTAACACTGACGCTCATGCACGAAAGACGTGGGGAGGCAAACAAGGAGTTAG	k__Bacteria; p__Proteobacteria; c__Betaproteobacteria; o__Burkholderiales	0	0	0	0	0	0	0	0	0	0	0	0	0	0	1	0		0	0	0	0	0	0	0	0	0	0	0	0	0	0	0	0
denovo1092	TGCAGAGGGGGCAAGCGTTATTCGGAATTATTGGGCGTAAAGGGCGCGTAGGCGGCCTCGTAAGTCGAAGGTGAAATCCCCGAGCTTAACTCGGGAACTGCCTTCGATACTGCTTGGCTTGAGTCCGGGAGGAAAGTGGAATTCCTAGTGTAGCGGTGAAATGCGTAGATATTAGGAGGAACACCGGTGGTGAAGACGACGTACTGGATGGTCACTGACGCTGAGAGGCGAAAGCGTGGGTAGCAAACAGGATTAGAAACCCCAGTAGT	k__Bacteria	0	0	0	0	0	0	0	0	0	0	0	0	0	0	0	0		0	0	0	0	0	0	0	1	0	0	0	0	0	0	0	0
denovo1093	TACAGAGGGTGCAAGCGTTAATCGGAATTACTGGGCGTAAAGCGCGCGTAGGTGGTTTGTTAAGTTGGATGTGAAATCCCCGGGCTCAACCTGGGAACTGCATTCAAAACTGACAAGCTAGAGTATGGTAGAGGGTGGTGGAATTTCCTGTGTAGCGGTGAAATGCGTAGATATCTAGAGGAACACTAGTGGCGAAGGCGAGATCCTGGACAGTATCTGACACTGATGCACGAAGGTCAGGGGAGCAAACGGGATTAGAAACCCGTGTAAT	k__Bacteria; p__Proteobacteria; c__Gammaproteobacteria	0	0	0	0	0	1	2	0	0	0	0	0	0	0	0	0		0	0	0	0	0	0	0	0	0	0	0	0	0	0	0	0
denovo1094	TACGGAGGGTGCGAGCGTTGTTCGGAATCACTGGGCGTAAAGGGCGCGTAGGCGGTCTTATAAGTCAGATGTGAAAGCCCACGGCTTAACTGTGGAAGAGCATTTGAAACTGGGTGTCTAGAGTGCAGGAGAGGTAAGTGGAATTCCTAGTGTAGCGGTGAAATGCGTAGAGATTAGGAAGAACACCAGTGGCGAAGGCGACTTACTGGACTGTAACTGACGCTGAGGCATGAAAGCGTGGGGAGCAAACAGGATTAGAAACCCCAGTAGT	k__Bacteria; p__Firmicutes; c__Clostridia; o__Clostridiales; f__Clostridiaceae; g__Clostridium; s__bowmanii	0	0	0	0	0	0	0	0	0	0	0	0	0	0	0	0		0	0	0	0	0	0	0	0	0	0	0	1	0	0	0	0
denovo1095	GACGAACCGTGCGAACGTTGTTCGGAATCACTGGGCTTAAAGGGCGCGTAGGCGGCTCGCCAGGTCCGGGGTGAAAGCCCCCGCTCAACGGGGAAGGGCCCTGGAAACCGGCGGGCGTCGAGGGAGGTAGGGGCCGTGTGGAACTTCCGGTGGAGCGGTGAAATGCGTAGATATCGGAAGGAACGCCGGTGGCGAAAGCGACGGGCTGGACCTCTGCTGACGCTGAGGCGCGAAAGCCAGGGTAGCGAACGGGATTAGATA	k__Bacteria; p__Planctomycetes; c__Planctomycetia; o__Gemmatales; f__Gemmataceae; g__; s__	1	0	0	0	0	0	0	0	0	0	0	0	0	0	0	0		0	0	0	0	0	0	0	0	0	0	0	0	0	0	0	0
denovo1096	TACGAAGGGGGCTAGCGTTGTTCGGAATGACTGGGCGTAAAGGGTGTGTAGGCGGTTAGACACGTCAGATGTGAAATCCCCGGGCTTAACCTGGGAATGGCATTTGATACGGTATAACTAGAGATTGGTAGAGGGTAGAGGAATTGCGAGTGTAGAGGTGAAATTCGTAGAGATTCGCAGGAACACCGGTGGCGAAGGCGGCTACCTGGGCCAATACTGACGCTGAGGCACGAAAGCGTGGGGAGCAAACAGGATTAGAAACCCGAGTAGT	k__Bacteria; p__Proteobacteria; c__Alphaproteobacteria	0	0	0	0	2	0	0	0	0	0	0	0	0	0	0	0		0	0	1	0	0	0	0	0	0	0	0	0	0	0	0	0
denovo1097	TACGGAGGGTGCAAGCGTTGTTCGGAATTACTGGGCGTAAAGCGCGCGTAGGCGGTTTGCTAAGTCAGATGTGAAAGCCCATGGCTCAACCATGGACGTGCATTTGAAACTGGCAGACTTGAGTATTGGAGGGGGTGGTGGAATTCCCGGTGTAGAGGTGAAATTCGTAGATATCGGGAGGAATACCGGTGGCGAAGGCGCTTCTGGACGATACTGACGCTGAGGCGCGAAAGCGTGGGTAGCAAACAGGATTAGAACCTACCGTAGTACCGTCCG	k__Bacteria; p__Proteobacteria; c__Deltaproteobacteria; o__Desulfobacterales; f__Desulfobulbaceae; g__; s__	0	0	0	0	0	0	0	0	0	0	1	0	0	0	0	0		0	0	0	0	0	0	0	0	0	0	0	0	0	0	0	0
denovo1098	TACGGAGGGTGCAAGCGTTAATCGGAATTACTGGGCGTAAAGCGCGCGTAGGCGGCTTGTTAAGTCGGATGTGAAATCCCCGGGCTCAACCTGGGAACTGCATTCGATACTGGCTGGCTAGAGTGTGGTAGAGGGAAGTGGAATTCCAGGTGTAGCGGTGAAATGCGTAGAGATCTGGAGGAATACCGATGGCGAAGGCAGCCCCCTGGCCTGATACTGACACTGAGGTGCGAAAGCATGGGGAGCAAACAGGATTAGAAA	k__Bacteria; p__Proteobacteria; c__Gammaproteobacteria	0	0	0	0	0	0	0	0	0	0	0	0	0	0	0	0		0	0	1	0	0	0	0	0	0	0	0	0	0	0	0	0
denovo1099	TACGGAGGATCCGAGCGTTATCCGGATTTACTGGGTTTAAAGGGTGCGTAGGCGGCTCCCTCAGTCAGCGGTGAAATGTATCGGCTCAACCGATAACCTGCCGTTGATACTGGGGAGCTTGAGTTGGGTTGAGGCAGGCGGAATGTGCGGTGTAGCGGTGAAATGCTTAGATATCGCACAGAACGCCGATTGCGTAGGCAGCTTGTCAAGCCCACACTGACGCTGAGGCACGAAAGCGTGGGGATCAAACAGGATTAGATACCCTGGTAGT	k__Bacteria; p__Bacteroidetes; c__Bacteroidia; o__Bacteroidales; f__; g__; s__	0	0	0	0	0	0	0	0	0	0	0	0	0	0	0	0		0	0	0	0	0	0	0	0	0	0	0	0	0	0	0	3
denovo1100	TACGGAGGATCCCAAGCGTTATCCGGATTCATTGGGTTTAAAGGGTGCGTAGGCGGAATGATAAGTCAGTAGTGAAATCCCTTCGCTTAACGAAGGAACTGCCATTGATACTGTCAATCTTGAGTACATTTGATGTGGGCGGAATGTGTCATGTAGCGGTGAAATGCTTAGATATGGCACAGAACACCGATTGCGAAGGCAGCTCACAAAACTGTAACT	k__Bacteria; p__Bacteroidetes; c__Sphingobacteriia; o__Sphingobacteriales; f__; g__; s__	0	0	0	1	0	0	0	0	0	0	0	0	0	0	0	0		0	0	0	0	0	0	0	0	0	0	0	0	0	0	0	0
denovo1101	TACAGAGGGTGCGAACGTTGCTCGGAATTACTGGGCGTAAAGCGCGTGTAGGCGGCTCGTTAAGTCTGCTGTGAAAGCCCGTGGCTCAACCACGGAAGTGCAGCAGAAACTGGCGAGCTTGAGTCCTGGAGAGGGTGGCGGAATTCCCAGTGTAGAGGTGAAATTCGTAGATATTGGGAGGAACACCGGTGGCGAAGGCGGCCGCCTGGACAGGTACTGACGCTGAGACGCGAAAGC	k__Bacteria; p__Proteobacteria; c__Deltaproteobacteria	0	0	0	0	0	0	0	1	0	0	0	0	0	0	0	0		0	0	0	0	0	0	0	0	0	0	0	0	0	0	0	0
denovo1102	TACGTAGGGGGCAAGCGTTGTCCGGATTTATTGGGCGTAAAGAGCGTGTAGGCGGCCACACAGGTCCGCTGTGAAAACTCGAGGCTCAACCTCCAGCTGTCGTTGGAAACTATTCGGCTAGAGTCCGGAAGAGGAGAGTGGAATTCCCGGTGTAGCGGTGAAATGCGCAGATATCGGGAAGAACACCCATGGCGAAGGCAGCTCTCTGGGACGGTACTGACGCTGAGACGCGAAAGCGTGGGGAGCGAACAGGATTAGATACCCTAGTAGT	k__Bacteria; p__Actinobacteria; c__Thermoleophilia; o__Gaiellales; f__Gaiellaceae; g__; s__	0	1	0	0	0	0	0	0	0	0	0	0	0	0	0	0		0	0	0	0	0	0	0	0	0	0	0	0	0	0	0	0
denovo1103	TACAGAGGTCCCCAAGCGTTGTTCGGATTCACTGGGCGTAAAGGGTGCGTAGGTGGCCGGGTAAGTTTGACGTGAAATCTCCGGGCTTAACTCGGAAACTGCGTTGAATACTATCCGGCTGGAGGTTCGGAGGGGCGTGGATCTCGTGTAGCAGTGAAATAGCGTAGATATCGAGAGGAACGACC	k__Bacteria; p__Verrucomicrobia; c__[Pedosphaerae]; o__[Pedosphaerales]	0	0	0	0	0	0	0	0	0	0	0	0	0	0	0	0		0	0	0	0	0	1	0	0	0	0	0	0	0	0	0	0
denovo1104	TACGTAGGGCGCGAGCGTTGTCCGGAATCATTGGGCGTAAAGCGCGTGTAGGCGGCTTAGTAAGTCTACTGTGAAAGTCCAGGGCTCAACCCTGGAATGTCGGTGGATACTGCTGAGCTGGAGTACGGGAGGGGCGAGTGGAATTCCTGGTGTAGCGGTGGAATGCGCAGATATCAGGAGGAACACCTATGGCGAAGGCAGCTCGCTGGAACGTTACTGACGCTGAGACGCGAAAGCGTGGGGAGCAAACAGGATTAGATACCCTAGTAGT	k__Bacteria; p__Actinobacteria; c__Thermoleophilia; o__Solirubrobacterales; f__Patulibacteraceae; g__Patulibacter; s__	0	0	1	0	2	0	0	0	0	0	0	0	0	0	0	0		0	0	0	0	0	0	0	0	0	0	0	0	0	0	0	0
[truncated: 7,226 more rows]
